# Supplementary material for: Long read reference genome-free reconstruction of a full-length transcriptome from Astragalus membranaceus reveals transcript variants involved in bioactive compound biosynthesis
Source: Cell Discov. 2017 Aug 29;3:17031–. doi: 10.1038/celldisc.2017.31 (PMC5573880; doi:10.1038/celldisc.2017.31)
Supplement: Supplementary Table S1 [file celldisc201731-s2.xlsx]

## Sheet: leaf
Sample	Reads of Insert	Read Bases of Insert	Mean Read Length of Insert (nt)	Mean Read Quality of Insert	Mean Number of Passes
leaf 1-2k cell 1	74214	136353108	1837	0.9321	9.86
leaf 1-2k cell 2	64657	116514424	1802	0.933	9.85
leaf 1-2k cell 3	79740	144744468	1815	0.9349	10.17
leaf 2-3k cell 1	71149	198073880	2783	0.9219	7.26
leaf 2-3k cell 2	63131	183250177	2902	0.9089	6.94
leaf 2-3k cell 3	47925	131851002	2751	0.9117	6.63
leaf 2-3k cell 4	48996	133714180	2729	0.9176	6.98
leaf 2-3k cell 5	44596	118444393	2655	0.9194	6.8
Total	494408	1,162.945,632	2409	0.9224	8.06

## Sheet: root
Sample	Reads of Insert	Read Bases of Insert	Mean Read Length of Insert (nt)	Mean Read Quality of Insert	Mean Number of Passes
root 1-2k cell 1	76931	143606044	1866	0.9392	10.38
root 1-2k cell 2	70581	130047320	1842	0.9358	10.49
root 1-2k cell 3	72311	134059227	1853	0.9379	10.7
root 2-3k cell 1	55149	154118193	2794	0.9207	7.04
root 2-3k cell 2	72313	205416892	2840	0.9212	7.09
root 2-3k cell 3	56636	165009976	2913	0.9019	6.71
root 2-3k cell 4	42466	118396010	2788	0.9205	7.28
root 2-3k cell 5	53620	149817283	2794	0.9218	7.18
Total	500007	1200470945	2461	0.9249	8.36
