# Supplementary material for: Long read reference genome-free reconstruction of a full-length transcriptome from Astragalus membranaceus reveals transcript variants involved in bioactive compound biosynthesis
Source: Cell Discov. 2017 Aug 29;3:17031–. doi: 10.1038/celldisc.2017.31 (PMC5573880; doi:10.1038/celldisc.2017.31)
Supplement: Supplementary Table S2 [file celldisc201731-s3.xlsx]

## Sheet: leaf
UniTransModel ID	Length (nt)	Number of isoforms	UniProtKB_viridiplantae hit	E-value of UniProtKB_viridiplantae hit	UniProtKB_MEDTR hit	E-value of UniProtKB_MEDTR hit	UniProtKB_SOYBN hit	E-value of UniProtKB_SOYBN hit	Gmax reference protein hit	E-value of Gmax reference protein hit	Gene locus of Gmax reference protein hit	Best hit in Arabidopsis of Gmax gene locus	Gene description of best hit in Arabidopsis
AmCoGF32768_1	3632	3	tr|V7BQC0|V7BQC0_PHAVU	0	G7JQM6	9e-45	A0A0R0JYG8	0	Glyma.05G074600.1.p	0	Glyma.05G074600	AT3G17450.1	hAT dimerisation domain-containing protein
AmCoGF32768_2	3507	1	tr|V7BQC0|V7BQC0_PHAVU	0	A0A072V637	1e-55	A0A0R0JYG8	0	Glyma.05G074600.1.p	0	Glyma.05G074600	AT3G17450.1	hAT dimerisation domain-containing protein
AmCoGF32768_3	2884	1	tr|V7BQC0|V7BQC0_PHAVU	0	G7L3I6	2e-98	A0A0R0JYG8	0	Glyma.05G074600.1.p	0	Glyma.05G074600	AT3G17450.1	hAT dimerisation domain-containing protein
AmCoGF32768_4	2455	1	tr|V7BQC0|V7BQC0_PHAVU	5e-42	A2Q454	2e-18	K7N1R7	2e-25	Glyma.05G074600.1.p	3e-24	Glyma.05G074600	AT3G17450.1	hAT dimerisation domain-containing protein
AmCoGF32768_5	2023	1	tr|A0A151RZ54|A0A151RZ54_CAJCA	2e-73	NA	NA	K7N1R7	1e-48	Glyma.18G158000.1.p	1e-43	Glyma.18G158000	AT3G17450.1	hAT dimerisation domain-containing protein
AmCoGF32768_6	2933	1	tr|V7BQC0|V7BQC0_PHAVU	0	A0A072US03	1e-78	A0A0R0E7Z5	6e-161	Glyma.20G069600.1.p	6e-161	Glyma.20G069600	AT3G17450.1	hAT dimerisation domain-containing protein
AmCoGF1_1	1671	1	tr|K7KI05|K7KI05_SOYBN	5e-143	G7J6Z1	5e-144	K7KI05	2e-144	Glyma.04G041300.2.p	2e-144	Glyma.04G041300	AT5G47820.2	P-loop containing nucleoside triphosphate hydrolases superfamily protein
AmCoGF1_2	3370	3	tr|G7J6Z1|G7J6Z1_MEDTR	0	G7J6Z1	0	I1JTL7	0	Glyma.04G041300.1.p	0	Glyma.04G041300	AT5G47820.1	P-loop containing nucleoside triphosphate hydrolases superfamily protein
AmCoGF1_3	2740	1	tr|A0A0B2P5D9|A0A0B2P5D9_GLYSO	0	G7J6Z1	0	K7KI05	0	Glyma.04G041300.2.p	0	Glyma.04G041300	AT5G47820.2	P-loop containing nucleoside triphosphate hydrolases superfamily protein
AmCoGF3	2544	1	tr|A0A072UJ58|A0A072UJ58_MEDTR	4e-109	A0A072UJ58	6e-111	A0A0R0KQJ5	5e-97	Glyma.03G031400.1.p	5e-97	Glyma.03G031400	AT4G31500.1	cytochrome P450, family 83, subfamily B, polypeptide 1
AmCoGF32772_1	3970	5	tr|G7JSN2|G7JSN2_MEDTR	0	G7JSN2	0	I1LK85	0	Glyma.U033300.1.p	0	Glyma.U033300	AT3G46220.1
AmCoGF32772_2	2961	2	tr|G7JSN2|G7JSN2_MEDTR	0	G7JSN2	0	I1LR30	0	Glyma.12G074800.1.p	0	Glyma.12G074800	AT3G46220.1
AmCoGF65541_1	2829	1	tr|A0A072VP44|A0A072VP44_MEDTR	7e-31	A0A072VP44	1e-32	I1NH92	4e-23	Glyma.20G174000.1.p	4e-23	Glyma.20G174000	AT1G34320.1	Protein of unknown function (DUF668)
AmCoGF65541_2	2904	4	tr|A0A151S8C2|A0A151S8C2_CAJCA	0	A0A072VPK0	0	I1NH92	0	Glyma.20G174000.1.p	0	Glyma.20G174000	AT1G34320.1	Protein of unknown function (DUF668)
AmCoGF16385	2109	2	tr|V7BC56|V7BC56_PHAVU	0	G7IAM8	0	K7N3R1	0	Glyma.20G159500.1.p	0	Glyma.20G159500	AT3G49000.1	RNA polymerase III subunit RPC82 family protein
AmCoGF32778	3203	2	tr|A0A0R0K1I3|A0A0R0K1I3_SOYBN	0.0003	NA	NA	A0A0R0K1I3	8e-06	Glyma.04G000500.1.p	8e-06	Glyma.04G000500
AmCoGF65547	3132	1	tr|V7CWG5|V7CWG5_PHAVU	0	G7JBQ9	0	I1N7X6	0	Glyma.19G099200.1.p	0	Glyma.19G099200	AT1G77405.1	Pentatricopeptide repeat (PPR) superfamily protein
AmCoGF12	781	1	tr|G7J5X6|G7J5X6_MEDTR	1e-73	G7J5X6	2e-75	C6SVR0	9e-74	Glyma.06G020400.1.p	6e-74	Glyma.06G020400	AT1G76100.1	plastocyanin 1
AmCoGF16386	1927	1	tr|A0A0S3T2T1|A0A0S3T2T1_PHAAN	2e-32	I3S8Q3	2e-32	I1J5K1	3e-33	Glyma.02G022400.1.p	7e-30	Glyma.02G022400	AT1G27060.1	Regulator of chromosome condensation (RCC1) family protein
AmCoGF65551_1	3491	2	tr|A0A151SAA5|A0A151SAA5_CAJCA	9e-104	G7J8U4	7e-100	I1LXP8	4e-105	Glyma.13G009800.1.p	4e-105	Glyma.13G009800	AT3G13224.2	RNA-binding (RRM/RBD/RNP motifs) family protein
AmCoGF65551_2	2242	1	tr|A0A151SAA5|A0A151SAA5_CAJCA	4e-107	G7J8U4	5e-103	I1LXP8	2e-108	Glyma.13G009800.1.p	2e-108	Glyma.13G009800	AT3G13224.2	RNA-binding (RRM/RBD/RNP motifs) family protein
AmCoGF32786	2570	1	tr|A5BNN7|A5BNN7_VITVI	0	B8YLY6	1e-55	C0JJI2	5e-49	Glyma.16G125200.1.p	1e-12	Glyma.16G125200	AT2G34930.1	disease resistance family protein / LRR family protein
AmCoGF19_1	3379	1	tr|A0A0R0J9Y0|A0A0R0J9Y0_SOYBN	0	A0A072UYZ3	0	A0A0R0J9Y0	0	Glyma.07G195900.2.p	0	Glyma.07G195900	AT4G04910.1	AAA-type ATPase family protein
AmCoGF19_2	3573	2	tr|A0A0R0J9Y0|A0A0R0J9Y0_SOYBN	0	A0A072UYZ3	0	A0A0R0J9Y0	0	Glyma.07G195900.2.p	0	Glyma.07G195900	AT4G04910.1	AAA-type ATPase family protein
AmCoGF65556	3181	3	tr|G7ZZ93|G7ZZ93_MEDTR	0	G7ZZ93	0	I1KLI9	0	Glyma.07G195700.1.p	0	Glyma.07G195700	AT1G65070.2	DNA mismatch repair protein MutS, type 2
AmCoGF23	261	1	tr|G7IQ42|G7IQ42_MEDTR	1e-11	G7IQ42	2e-13	I1L057	5e-11	Glyma.09G015800.1.p	5e-11	Glyma.09G015800	AT5G47790.1	SMAD/FHA domain-containing protein
AmCoGF24_1	3022	2	tr|V9N3I8|V9N3I8_COCNU	8e-122	A0A072U5Z3	4e-121	Q9M507	5e-109	Glyma.05G129600.1.p	4e-109	Glyma.05G129600	AT5G46290.1	3-ketoacyl-acyl carrier protein synthase I
AmCoGF24_2	1815	1	tr|K7KRV1|K7KRV1_SOYBN	0	A0A072U5Z3	0	K7KRV1	0	Glyma.05G218600.1.p	0	Glyma.05G218600	AT5G46290.1	3-ketoacyl-acyl carrier protein synthase I
AmCoGF24_3	1758	1	tr|A0A151RI86|A0A151RI86_CAJCA	4e-167	A0A072U5Z3	5e-161	I1KPM3	1e-164	Glyma.08G024700.1.p	1e-164	Glyma.08G024700	AT5G46290.1	3-ketoacyl-acyl carrier protein synthase I
AmCoGF65561_1	2986	1	NA	NA	NA	NA	NA	NA	NA	NA	NA	NA	NA
AmCoGF65561_2	2142	1	NA	NA	NA	NA	NA	NA	NA	NA	NA	NA	NA
AmCoGF32800_1	2342	1	tr|A0A151RP49|A0A151RP49_CAJCA	2e-91	A9YVC2	1e-87	I1NDS3	2e-92	Glyma.20G058000.1.p	2e-92	Glyma.20G058000	AT1G76490.1	hydroxy methylglutaryl CoA reductase 1
AmCoGF32800_2	3012	4	tr|A0A0Y0C0A9|A0A0Y0C0A9_TARKO	6e-141	G7KHH3	2e-137	I1JIP4	1e-137	Glyma.02G273100.1.p	1e-137	Glyma.02G273100	AT1G76490.1	hydroxy methylglutaryl CoA reductase 1
AmCoGF33_1	4628	6	tr|G7J2N4|G7J2N4_MEDTR	0	G7J2N4	0	I1JXU5	0	Glyma.04G204500.1.p	0	Glyma.04G204500	AT5G17270.1	Protein prenylyltransferase superfamily protein
AmCoGF33_2	3222	1	tr|G7J2N4|G7J2N4_MEDTR	0	G7J2N4	0	I1JXU5	0	Glyma.04G204500.1.p	0	Glyma.04G204500	AT5G17270.1	Protein prenylyltransferase superfamily protein
AmCoGF34_1	2996	1	tr|I1KQS3|I1KQS3_SOYBN	0	A0A072UQ36	2e-173	I1KQS3	0	Glyma.08G061800.2.p	0	Glyma.08G061800	AT1G11480.1	eukaryotic translation initiation factor-related
AmCoGF34_2	2537	1	tr|D3YBD7|D3YBD7_TRIRP	0	A0A072UQ36	0	I1KQS4	0	Glyma.08G061800.1.p	0	Glyma.08G061800	AT1G11480.1	eukaryotic translation initiation factor-related
AmCoGF65572	3142	3	tr|G7KGX5|G7KGX5_MEDTR	0	G7KGX5	0	I1M7V6	0	Glyma.14G060700.1.p	0	Glyma.14G060700	AT2G38120.1	Transmembrane amino acid transporter family protein
AmCoGF37	4356	6	tr|A0A0S3SMY5|A0A0S3SMY5_PHAAN	0	A0A072VQJ7	0	I1LDS0	0	Glyma.10G236100.3.p	0	Glyma.10G236100	AT5G41140.2	Myosin heavy chain-related protein
AmCoGF65575	3314	8	tr|A0A151TLM8|A0A151TLM8_CAJCA	0	A0A072TJQ4	0	C7G303	0	Glyma.12G010000.1.p	0	Glyma.12G010000	AT5G45900.1	ThiF family protein
AmCoGF32808	3127	4	tr|K7LP50|K7LP50_SOYBN	0	A0A072TLM0	0	K7LP50	0	Glyma.11G110600.1.p	0	Glyma.11G110600	AT1G30610.2	pentatricopeptide (PPR) repeat-containing protein
AmCoGF65577_1	2382	5	tr|I3STC5|I3STC5_LOTJA	6e-41	G7KU84	2e-39	C6TH20	3e-42	Glyma.09G243200.1.p	6e-42	Glyma.09G243200	AT4G17520.1	Hyaluronan / mRNA binding family
AmCoGF65577_2	2215	1	tr|I3STC5|I3STC5_LOTJA	3e-38	G7KU84	1e-39	I1N466	9e-36	Glyma.18G251400.1.p	9e-36	Glyma.18G251400	AT4G17520.1	Hyaluronan / mRNA binding family
AmCoGF32810_1	4665	1	tr|A0A0E0P395|A0A0E0P395_ORYRU	6e-149	G7JCG0	6e-137	I1LQM4	1e-133	Glyma.12G059900.2.p	1e-133	Glyma.12G059900	AT5G59250.1	Major facilitator superfamily protein
AmCoGF32810_2	3829	3	tr|A0A151RRZ2|A0A151RRZ2_CAJCA	0	G7JCG0	0	I1LQM5	0	Glyma.12G059900.1.p	0	Glyma.12G059900	AT5G59250.1	Major facilitator superfamily protein
AmCoGF32810_3	4571	1	tr|A0A151RRZ2|A0A151RRZ2_CAJCA	0	G7JCG0	0	I1LQM5	0	Glyma.12G059900.1.p	0	Glyma.12G059900	AT5G59250.1	Major facilitator superfamily protein
AmCoGF49160	2233	1	tr|A0A072TNJ3|A0A072TNJ3_MEDTR	0	A0A072TNJ3	0	K7K754	0	Glyma.02G085600.2.p	0	Glyma.02G085600	AT3G12580.1	heat shock protein 70
AmCoGF32823	3062	1	tr|A0A072VE82|A0A072VE82_MEDTR	8e-86	A0A072VE82	1e-87	C6TGX2	1e-82	Glyma.15G062200.1.p	1e-82	Glyma.15G062200	AT3G49720.1
AmCoGF65592	3494	4	tr|G7KJZ8|G7KJZ8_MEDTR	4e-174	G7KJZ8	6e-176	K7MVZ6	5e-173	Glyma.19G017200.1.p	1e-173	Glyma.19G017200	AT5G42740.1	Sugar isomerase (SIS) family protein
AmCoGF32826	3033	1	tr|A0A151T0F6|A0A151T0F6_CAJCA	2e-81	A2Q2C7	3e-65	Q84ZV5	3e-43	Glyma.19G057400.1.p	6e-12	Glyma.19G057400
AmCoGF64	1600	2	tr|G7IBA8|G7IBA8_MEDTR	0	G7IBA8	0	I1MXG4	0	Glyma.17G233600.1.p	0	Glyma.17G233600	AT3G49810.1	ARM repeat superfamily protein
AmCoGF65	2315	2	tr|G7IIL3|G7IIL3_MEDTR	5e-153	G7IIL3	8e-155	A0A0R0G274	2e-144	Glyma.15G170600.3.p	3e-144	Glyma.15G170600	AT2G19490.1	recA DNA recombination family protein
AmCoGF66_1	1810	1	tr|B7FHQ0|B7FHQ0_MEDTR	5e-38	B7FHQ0	9e-40	A0A0R4J5B5	3e-37	Glyma.15G005400.2.p	3e-37	Glyma.15G005400	AT1G80560.1	isopropylmalate dehydrogenase 2
AmCoGF66_2	2361	2	tr|G7I7U5|G7I7U5_MEDTR	2e-28	G7I7U5	5e-30	K7KHP9	3e-26	Glyma.04G021900.1.p	2e-26	Glyma.04G021900	AT4G35890.1	winged-helix DNA-binding transcription factor family protein
AmCoGF65603_1	3215	3	tr|G7I2T4|G7I2T4_MEDTR	1e-130	G7I2T4	2e-132	A0A0R0HW30	3e-129	Glyma.10G023000.2.p	3e-129	Glyma.10G023000	AT4G03020.2	transducin family protein / WD-40 repeat family protein
AmCoGF65603_2	3133	1	tr|G7I2T4|G7I2T4_MEDTR	2e-131	G7I2T4	4e-133	A0A0R0HW30	1e-130	Glyma.10G023000.2.p	1e-130	Glyma.10G023000	AT4G03020.2	transducin family protein / WD-40 repeat family protein
AmCoGF65603_3	3070	1	tr|G7I2T4|G7I2T4_MEDTR	1e-130	G7I2T4	2e-132	A0A0R0HW30	3e-129	Glyma.10G023000.2.p	3e-129	Glyma.10G023000	AT4G03020.2	transducin family protein / WD-40 repeat family protein
AmCoGF32837	3106	1	tr|A0A072U2U9|A0A072U2U9_MEDTR	4e-24	A0A072U2U9	7e-26	K7K780	2e-24	Glyma.02G089000.1.p	2e-24	Glyma.02G089000	AT5G16210.1	HEAT repeat-containing protein
AmCoGF65607_1	4297	1	tr|G7KAM6|G7KAM6_MEDTR	0	G7KAM6	0	I1JAC1	0	Glyma.01G224300.1.p	0	Glyma.01G224300	AT5G41770.1	crooked neck protein, putative / cell cycle protein, putative
AmCoGF65607_2	3143	8	tr|G7KAM6|G7KAM6_MEDTR	0	G7KAM6	0	I1JAC1	0	Glyma.01G224300.1.p	0	Glyma.01G224300	AT5G41770.1	crooked neck protein, putative / cell cycle protein, putative
AmCoGF32842	2719	1	tr|K7K768|K7K768_SOYBN	0	A0A072UBU1	0	K7K768	0	Glyma.07G173900.1.p	0	Glyma.07G173900	AT1G31430.1	Pentatricopeptide repeat (PPR-like) superfamily protein
AmCoGF65612	2987	1	tr|A0A072UQ20|A0A072UQ20_MEDTR	1e-71	A0A072UQ20	2e-73	A0A0R0JQU0	9e-70	Glyma.05G040400.2.p	9e-70	Glyma.05G040400	AT4G24670.1	tryptophan aminotransferase related 2
AmCoGF80	2034	2	tr|G7IAP8|G7IAP8_MEDTR	2e-123	G7IAP8	3e-125	K7N3N3	4e-117	Glyma.20G156200.1.p	3e-117	Glyma.20G156200	AT5G07240.1	IQ-domain 24
AmCoGF81	1739	2	tr|A0A072UAB4|A0A072UAB4_MEDTR	1e-164	A0A072UAB4	2e-166	K7LDZ9	5e-155	Glyma.09G147300.1.p	5e-155	Glyma.09G147300	AT5G62130.1	Per1-like family protein
AmCoGF65622	1121	1	tr|Q9ZWP5|Q9ZWP5_ROBPS	9e-131	G7L9X5	3e-68	D7F7K7	3e-89	Glyma.10G113600.1.p	3e-89	Glyma.10G113600	AT5G10530.1	Concanavalin A-like lectin protein kinase family protein
AmCoGF89	3251	2	tr|K7KBX9|K7KBX9_SOYBN	2e-151	G7L2Q0	3e-131	K7KBX9	9e-153	Glyma.03G004800.1.p	3e-149	Glyma.03G004800	AT5G17910.2
AmCoGF65627_1	2222	1	tr|A0A151U800|A0A151U800_CAJCA	2e-53	A0A072VRV8	6e-51	I1LFE4	6e-52	Glyma.10G291800.1.p	6e-52	Glyma.10G291800	AT1G43900.1	Protein phosphatase 2C family protein
AmCoGF65627_2	2125	1	tr|A0A072VRV8|A0A072VRV8_MEDTR	6e-61	A0A072VRV8	1e-62	I1LFE5	1e-61	Glyma.10G291800.1.p	1e-61	Glyma.10G291800	AT1G43900.1	Protein phosphatase 2C family protein
AmCoGF60090	1682	1	tr|A0A072UCE5|A0A072UCE5_MEDTR	2e-149	A0A072UCE5	4e-151	K7L1F7	5e-137	Glyma.07G130600.1.p	8e-137	Glyma.07G130600	AT3G10572.1	3-phosphoinositide-dependent protein kinase-1, putative
AmCoGF96	2203	4	tr|A0A151S0D3|A0A151S0D3_CAJCA	0	G7JDJ7	0	I1LRQ2	0	Glyma.12G098800.1.p	0	Glyma.12G098800	AT1G05180.1	NAD(P)-binding Rossmann-fold superfamily protein
AmCoGF97_1	4670	1	tr|A0A151QUU8|A0A151QUU8_CAJCA	0	G7IK78	0	K7M1E8	0	Glyma.13G232900.1.p	0	Glyma.13G232900	AT4G18465.1	RNA helicase family protein
AmCoGF97_2	4474	1	tr|A0A151QUU8|A0A151QUU8_CAJCA	2e-139	G7IK78	2e-134	K7M1E8	6e-136	Glyma.13G232900.1.p	6e-136	Glyma.13G232900	AT4G18465.1	RNA helicase family protein
AmCoGF97_3	6006	7	tr|A0A151QUU8|A0A151QUU8_CAJCA	0	G7IK78	0	K7M1E8	0	Glyma.13G232900.1.p	0	Glyma.13G232900	AT4G18465.1	RNA helicase family protein
AmCoGF98_1	3440	1	tr|A0A072UA73|A0A072UA73_MEDTR	5e-140	A0A072UA73	9e-142	A0A0R0I9Q5	9e-136	Glyma.09G174600.1.p	9e-136	Glyma.09G174600	AT1G12300.1	Tetratricopeptide repeat (TPR)-like superfamily protein
AmCoGF98_2	3825	5	tr|A0A072UA73|A0A072UA73_MEDTR	0	A0A072UA73	0	A0A0R0I9Q5	0	Glyma.09G174600.1.p	0	Glyma.09G174600	AT1G12300.1	Tetratricopeptide repeat (TPR)-like superfamily protein
AmCoGF98_3	417	1	NA	NA	NA	NA	NA	NA	NA	NA	NA	NA	NA
AmCoGF98_4	3170	1	tr|A0A072UA73|A0A072UA73_MEDTR	0	A0A072UA73	0	A0A0R0I9Q5	0	Glyma.09G174600.1.p	0	Glyma.09G174600	AT1G12300.1	Tetratricopeptide repeat (TPR)-like superfamily protein
AmCoGF98_5	2793	1	tr|A0A151T333|A0A151T333_CAJCA	1e-91	G7KQ86	1e-86	I1L446	7e-88	Glyma.09G174600.1.p	9e-88	Glyma.09G174600	AT1G12300.1	Tetratricopeptide repeat (TPR)-like superfamily protein
AmCoGF98_6	3377	8	tr|A0A072UA73|A0A072UA73_MEDTR	0	A0A072UA73	0	A0A0R0I9Q5	0	Glyma.09G174600.1.p	0	Glyma.09G174600	AT1G12300.1	Tetratricopeptide repeat (TPR)-like superfamily protein
AmCoGF99_1	3027	2	tr|A0A072VM68|A0A072VM68_MEDTR	1e-99	A0A072VM68	2e-101	I1LB39	2e-97	Glyma.10G146600.2.p	3e-91	Glyma.10G146600	AT5G26820.1	iron-regulated protein 3
AmCoGF99_2	3072	4	tr|A0A072VM68|A0A072VM68_MEDTR	2e-82	A0A072VM68	4e-84	I1LB39	9e-82	Glyma.10G146600.2.p	2e-77	Glyma.10G146600	AT5G26820.1	iron-regulated protein 3
AmCoGF99_3	3222	4	tr|A0A072VM68|A0A072VM68_MEDTR	7e-79	A0A072VM68	1e-80	I1LB39	3e-77	Glyma.10G146600.1.p	3e-72	Glyma.10G146600	AT5G26820.1	iron-regulated protein 3
AmCoGF32869	774	1	tr|P93486|P93486_PEA	1e-57	G7JA80	6e-55	C6SXA0	5e-56	Glyma.11G255000.2.p	1e-55	Glyma.11G255000	AT4G13850.1	glycine-rich RNA-binding protein 2
AmCoGF32870	1920	4	tr|G7J9S7|G7J9S7_MEDTR	0	G7J9S7	0	I1K8L2	0	Glyma.06G060200.1.p	0	Glyma.06G060200	AT2G24820.1	translocon at the inner envelope membrane of chloroplasts 55-II
AmCoGF65639_1	4066	2	tr|G7LED4|G7LED4_MEDTR	0	G7LED4	0	K7KLJ6	5e-82	Glyma.04G216400.1.p	5e-82	Glyma.04G216400	AT5G09840.1	Putative endonuclease or glycosyl hydrolase
AmCoGF65639_2	3597	2	tr|G7LED4|G7LED4_MEDTR	0	G7LED4	0	K7KLJ6	5e-83	Glyma.04G216400.1.p	5e-83	Glyma.04G216400	AT5G09840.1	Putative endonuclease or glycosyl hydrolase
AmCoGF65639_3	3210	1	tr|A0A072U2I7|A0A072U2I7_MEDTR	0	A0A072U2I7	0	K7KLJ7	2e-66	Glyma.04G216400.1.p	2e-65	Glyma.04G216400	AT5G09840.1	Putative endonuclease or glycosyl hydrolase
AmCoGF65639_4	3111	1	tr|G7LED4|G7LED4_MEDTR	3e-147	G7LED4	4e-149	K7KLJ7	1e-33	Glyma.04G216400.1.p	1e-33	Glyma.04G216400	AT5G09840.1	Putative endonuclease or glycosyl hydrolase
AmCoGF32872_1	2975	1	tr|A0A0B2SLA3|A0A0B2SLA3_GLYSO	1e-131	A0A072UBC3	4e-123	I1L4I0	5e-133	Glyma.09G190500.2.p	4e-133	Glyma.09G190500	AT3G16060.1	ATP binding microtubule motor family protein
AmCoGF32872_2	2671	1	tr|I1L4I0|I1L4I0_SOYBN	0	A0A072UBC3	0	I1L4I0	0	Glyma.09G190500.2.p	0	Glyma.09G190500	AT3G16060.1	ATP binding microtubule motor family protein
AmCoGF32872_3	4800	4	tr|A0A0B2SLA3|A0A0B2SLA3_GLYSO	2e-131	A0A072UBC3	6e-123	I1L4I0	8e-133	Glyma.09G190500.2.p	6e-133	Glyma.09G190500	AT3G16060.1	ATP binding microtubule motor family protein
AmCoGF32872_4	2860	1	tr|A0A067F060|A0A067F060_CITSI	4e-48	G7II33	8e-49	I1MCP5	7e-49	Glyma.15G015300.1.p	7e-49	Glyma.15G015300	AT3G16060.1	ATP binding microtubule motor family protein
AmCoGF32873	3162	4	tr|I1KZV9|I1KZV9_SOYBN	0	A0A072V5M0	0	I1KZV9	0	Glyma.09G007200.1.p	0	Glyma.09G007200	AT4G22130.1	STRUBBELIG-receptor family 8
AmCoGF32876_1	3983	2	tr|G7L7C9|G7L7C9_MEDTR	0	G7L7C9	0	I1K609	2e-179	Glyma.05G225000.1.p	2e-179	Glyma.05G225000	AT1G51980.1	Insulinase (Peptidase family M16) protein
AmCoGF32876_2	3035	1	tr|G7L7C9|G7L7C9_MEDTR	2e-96	G7L7C9	3e-98	A0A0R0ILS3	1e-94	Glyma.08G031800.1.p	1e-93	Glyma.08G031800	AT1G51980.1	Insulinase (Peptidase family M16) protein
AmCoGF112_1	2040	1	tr|Q43562|Q43562_MEDTR	1e-106	Q43562	2e-108	A0A0R0G4U4	4e-107	Glyma.16G216200.9.p	5e-107	Glyma.16G216200	AT4G27760.1	NAD(P)-binding Rossmann-fold superfamily protein
AmCoGF112_2	2667	4	tr|A0A0R0G1E8|A0A0R0G1E8_SOYBN	3e-100	G7KLR3	2e-93	A0A0R0G1E8	9e-102	Glyma.16G216200.7.p	9e-102	Glyma.16G216200	AT4G27760.1	NAD(P)-binding Rossmann-fold superfamily protein
AmCoGF113	2940	2	tr|G7JYE9|G7JYE9_MEDTR	1e-59	G7JYE9	2e-61	K7K9X7	7e-53	Glyma.02G215100.1.p	7e-53	Glyma.02G215100	AT4G24500.1	hydroxyproline-rich glycoprotein family protein
AmCoGF32882	3895	1	tr|A2Q4L4|A2Q4L4_MEDTR	4e-07	A2Q4L4	7e-09	NA	NA	NA	NA	NA	NA	NA
AmCoGF43649	4736	2	tr|A0A151UBY7|A0A151UBY7_CAJCA	2e-36	G7L841	8e-38	I1K477	1e-37	Glyma.05G166500.1.p	1e-37	Glyma.05G166500	AT3G29130.2
AmCoGF60016	1913	2	tr|I1N8T4|I1N8T4_SOYBN	0	A2Q2Y6	0	I1N8T4	0	Glyma.19G131400.1.p	0	Glyma.19G131400	AT3G10230.1	lycopene cyclase
AmCoGF32890	2116	4	tr|G7K677|G7K677_MEDTR	0	G7K677	0	I1JH93	0	Glyma.02G223000.2.p	0	Glyma.02G223000	AT4G02990.1	Mitochondrial transcription termination factor family protein
AmCoGF65663_1	11952	1	tr|A0A0B2R8K1|A0A0B2R8K1_GLYSO	6e-101	G7KFD3	7e-101	A0A0R0LAS9	2e-102	Glyma.02G309700.1.p	1e-98	Glyma.02G309700	AT3G22150.1	Tetratricopeptide repeat (TPR)-like superfamily protein
AmCoGF65663_2	12557	2	tr|G7KFD3|G7KFD3_MEDTR	0	G7KFD3	0	I1M652	0	Glyma.14G003000.1.p	0	Glyma.14G003000	AT3G22150.1	Tetratricopeptide repeat (TPR)-like superfamily protein
AmCoGF128_1	3243	2	tr|I1JU46|I1JU46_SOYBN	0	G7J980	0	I1JU46	0	Glyma.04G059100.1.p	0	Glyma.04G059100	AT5G24970.2	Protein kinase superfamily protein
AmCoGF128_2	3982	2	tr|A0A0S3RC24|A0A0S3RC24_PHAAN	1e-58	G7J980	2e-56	I1JU46	1e-57	Glyma.04G059100.1.p	1e-57	Glyma.04G059100	AT5G24970.2	Protein kinase superfamily protein
AmCoGF129_1	1976	1	tr|A0A072TY75|A0A072TY75_MEDTR	7e-88	A0A072TY75	1e-89	A0A0R0HIX1	1e-82	Glyma.12G236500.2.p	1e-82	Glyma.12G236500	AT4G27220.1	NB-ARC domain-containing disease resistance protein
AmCoGF129_2	3830	4	tr|V7AH83|V7AH83_PHAVU	6e-137	A0A072U7L8	4e-135	K7MV70	4e-95	Glyma.18G280400.1.p	8e-95	Glyma.18G280400	AT4G27220.1	NB-ARC domain-containing disease resistance protein
AmCoGF129_3	2317	1	tr|A0A072TXC6|A0A072TXC6_MEDTR	9e-90	A0A072TXC6	1e-91	A0A0R0HIX1	7e-91	Glyma.12G236500.2.p	7e-91	Glyma.12G236500	AT4G27220.1	NB-ARC domain-containing disease resistance protein
AmCoGF129_4	4524	13	tr|A0A072TY75|A0A072TY75_MEDTR	6e-176	A0A072TY75	1e-177	A0A0R0FDX4	5e-164	Glyma.18G281600.1.p	8e-164	Glyma.18G281600	AT1G09730.1	Cysteine proteinases superfamily protein
AmCoGF129_5	2458	2	tr|A0A072U7L8|A0A072U7L8_MEDTR	1e-60	A0A072U7L8	2e-62	K7MV70	1e-61	Glyma.18G280400.1.p	2e-61	Glyma.18G280400	AT4G27220.1	NB-ARC domain-containing disease resistance protein
AmCoGF129_6	3879	8	tr|A0A072TY88|A0A072TY88_MEDTR	3e-179	A0A072TY88	0	K7MV82	1e-167	Glyma.18G281600.1.p	2e-167	Glyma.18G281600	AT1G09730.1	Cysteine proteinases superfamily protein
AmCoGF129_7	4581	13	tr|A0A072TWF9|A0A072TWF9_MEDTR	3e-87	A0A072TWF9	5e-89	K7MV70	1e-87	Glyma.18G280400.1.p	5e-87	Glyma.18G280400	AT4G27220.1	NB-ARC domain-containing disease resistance protein
AmCoGF129_8	2041	1	tr|A0A072TWF9|A0A072TWF9_MEDTR	5e-150	A0A072TWF9	8e-152	A0A0R0HIX1	5e-135	Glyma.12G236500.2.p	5e-135	Glyma.12G236500	AT4G27220.1	NB-ARC domain-containing disease resistance protein
AmCoGF129_9	3749	5	tr|A0A072TY75|A0A072TY75_MEDTR	0	A0A072TY75	0	A0A0R0FDX4	0	Glyma.18G281600.1.p	0	Glyma.18G281600	AT1G09730.1	Cysteine proteinases superfamily protein
AmCoGF131_1	2538	1	tr|A0A151TLI9|A0A151TLI9_CAJCA	7e-64	A0A072UK12	2e-64	I1LNS7	4e-63	Glyma.12G005200.3.p	4e-63	Glyma.12G005200	AT5G51460.2	Haloacid dehalogenase-like hydrolase (HAD) superfamily protein
AmCoGF131_2	3882	1	tr|A0A072UK12|A0A072UK12_MEDTR	0	A0A072UK12	0	I1L5Q2	0	Glyma.09G231400.5.p	0	Glyma.09G231400	AT5G51460.2	Haloacid dehalogenase-like hydrolase (HAD) superfamily protein
AmCoGF131_3	3368	1	tr|A0A072UK12|A0A072UK12_MEDTR	0	A0A072UK12	0	I1L5Q2	0	Glyma.09G231400.5.p	0	Glyma.09G231400	AT5G51460.2	Haloacid dehalogenase-like hydrolase (HAD) superfamily protein
AmCoGF131_4	1748	1	tr|A0A072UK12|A0A072UK12_MEDTR	0	A0A072UK12	0	I1L5Q2	0	Glyma.09G231400.5.p	0	Glyma.09G231400	AT5G51460.2	Haloacid dehalogenase-like hydrolase (HAD) superfamily protein
AmCoGF131_5	1534	2	sp|O24308|TOP2_PEA	2e-87	G7IWV9	5e-88	I1MJQ7	4e-84	Glyma.15G276000.1.p	4e-84	Glyma.15G276000	AT3G23890.1	topoisomerase II
AmCoGF131_6	1537	1	sp|O24308|TOP2_PEA	2e-103	G7IWV9	2e-103	I1MJQ7	1e-98	Glyma.15G276000.1.p	1e-98	Glyma.15G276000	AT3G23890.1	topoisomerase II
AmCoGF131_7	1765	1	tr|A0A072UK12|A0A072UK12_MEDTR	0	A0A072UK12	0	I1L5Q2	0	Glyma.09G231400.5.p	0	Glyma.09G231400	AT5G51460.2	Haloacid dehalogenase-like hydrolase (HAD) superfamily protein
AmCoGF131_8	3041	1	tr|A0A072UK12|A0A072UK12_MEDTR	0	A0A072UK12	0	I1L5Q2	0	Glyma.09G231400.5.p	0	Glyma.09G231400	AT5G51460.2	Haloacid dehalogenase-like hydrolase (HAD) superfamily protein
AmCoGF65472	2524	2	tr|G7JMV3|G7JMV3_MEDTR	0	G7JMV3	0	I1MQY6	0	Glyma.17G006500.1.p	0	Glyma.17G006500	AT4G16390.1	pentatricopeptide (PPR) repeat-containing protein
AmCoGF136	1899	3	tr|V7AUD8|V7AUD8_PHAVU	0	G7ZWE0	0	I1JUS7	0	Glyma.04G080800.1.p	0	Glyma.04G080800	AT5G25754.1	RNA polymerase I-associated factor PAF67
AmCoGF137_1	3367	5	tr|A0A151SNR7|A0A151SNR7_CAJCA	2e-77	B7FFG2	8e-54	A0A0R0FLQ3	1e-74	Glyma.17G132300.2.p	1e-74	Glyma.17G132300	AT4G11820.2	hydroxymethylglutaryl-CoA synthase / HMG-CoA synthase / 3-hydroxy-3-methylglutaryl coenzyme A synthase
AmCoGF137_2	3616	5	tr|A0A072UYP6|A0A072UYP6_MEDTR	0	A0A072UYP6	0	I1N029	0	Glyma.18G067000.3.p	0	Glyma.18G067000	AT2G29890.2	villin-like 1
AmCoGF137_3	3348	4	tr|A0A151TJL5|A0A151TJL5_CAJCA	3e-61	G7KQF5	1e-51	I1L3F8	1e-52	Glyma.09G148500.1.p	1e-52	Glyma.09G148500	AT4G11820.2	hydroxymethylglutaryl-CoA synthase / HMG-CoA synthase / 3-hydroxy-3-methylglutaryl coenzyme A synthase
AmCoGF137_4	3781	4	tr|A0A0B2PF93|A0A0B2PF93_GLYSO	1e-49	A0A072UWM7	5e-51	I1N029	6e-51	Glyma.18G067000.3.p	5e-51	Glyma.18G067000	AT2G29890.2	villin-like 1
AmCoGF137_5	2130	1	tr|A0A151TJL5|A0A151TJL5_CAJCA	1e-65	G7KER9	5e-66	I1JA27	6e-67	Glyma.01G215500.2.p	6e-67	Glyma.01G215500	AT4G11820.2	hydroxymethylglutaryl-CoA synthase / HMG-CoA synthase / 3-hydroxy-3-methylglutaryl coenzyme A synthase
AmCoGF137_6	523	1	NA	NA	NA	NA	NA	NA	NA	NA	NA	NA	NA
AmCoGF137_7	3118	2	tr|I1JA27|I1JA27_SOYBN	1e-57	G7KER9	2e-57	I1JA27	4e-59	Glyma.01G215500.2.p	4e-59	Glyma.01G215500	AT4G11820.2	hydroxymethylglutaryl-CoA synthase / HMG-CoA synthase / 3-hydroxy-3-methylglutaryl coenzyme A synthase
AmCoGF32906_1	1816	2	tr|I1J7I2|I1J7I2_SOYBN	1e-114	G7JKM8	4e-103	I1J7I2	3e-116	Glyma.01G125600.2.p	3e-116	Glyma.01G125600	AT3G08780.1
AmCoGF32906_2	2760	1	tr|A0A0B2QIT1|A0A0B2QIT1_GLYSO	0	Q2HU08	2e-84	Q84VH6	1e-90	Glyma.06G165300.1.p	2e-22	Glyma.06G165300	AT5G23720.3	dual specificity protein phosphatase family protein
AmCoGF144_1	3502	2	tr|G7IML1|G7IML1_MEDTR	8e-140	G7IML1	1e-141	I1K2Y0	1e-140	Glyma.05G126100.1.p	1e-140	Glyma.05G126100	AT2G29550.1	tubulin beta-7 chain
AmCoGF144_2	3651	1	tr|G7IML1|G7IML1_MEDTR	1e-138	G7IML1	2e-140	I1K2Y0	2e-139	Glyma.05G126100.1.p	2e-139	Glyma.05G126100	AT2G29550.1	tubulin beta-7 chain
AmCoGF32913	2900	3	tr|A0A0S3TBX9|A0A0S3TBX9_PHAAN	4e-149	G7KQB6	4e-147	I1KJ84	2e-150	Glyma.07G105400.1.p	2e-150	Glyma.07G105400	AT3G17810.1	pyrimidine 1
AmCoGF25	2693	3	tr|G7I669|G7I669_MEDTR	0	G7I669	0	I1JRT9	0	Glyma.03G252000.1.p	0	Glyma.03G252000	AT1G71270.1	Vps52 / Sac2 family
AmCoGF153	3195	1	tr|A0A0B2NV47|A0A0B2NV47_GLYSO	0	A0A072VN60	0	A0A0R0EEG0	0	Glyma.20G188300.1.p	0	Glyma.20G188300	AT2G36490.1	demeter-like 1
AmCoGF160_1	3441	3	tr|I1MJQ7|I1MJQ7_SOYBN	9e-176	G7IWV9	2e-177	I1MJQ7	3e-177	Glyma.15G276000.1.p	3e-177	Glyma.15G276000	AT3G23890.1	topoisomerase II
AmCoGF160_2	3403	4	tr|I1MJQ7|I1MJQ7_SOYBN	9e-176	G7IWV9	2e-177	I1MJQ7	3e-177	Glyma.15G276000.1.p	3e-177	Glyma.15G276000	AT3G23890.1	topoisomerase II
AmCoGF65697_1	3054	1	tr|A0A072V0M2|A0A072V0M2_MEDTR	2e-17	A0A072V0M2	3e-19	A0A0R0JEV7	2e-18	Glyma.06G105200.2.p	2e-18	Glyma.06G105200	AT1G78070.1	Transducin/WD40 repeat-like superfamily protein
AmCoGF65697_2	3467	2	tr|A0A072UHH8|A0A072UHH8_MEDTR	1e-100	A0A072UHH8	2e-102	I1JKS8	4e-95	Glyma.03G030400.1.p	4e-95	Glyma.03G030400	AT4G31500.1	cytochrome P450, family 83, subfamily B, polypeptide 1
AmCoGF65697_3	3130	1	tr|A0A072V0M2|A0A072V0M2_MEDTR	7e-19	A0A072V0M2	1e-20	A0A0R0JEV7	4e-20	Glyma.06G105200.2.p	4e-20	Glyma.06G105200	AT1G78070.1	Transducin/WD40 repeat-like superfamily protein
AmCoGF65697_4	2796	2	tr|A0A072UHH8|A0A072UHH8_MEDTR	4e-102	A0A072UHH8	6e-104	I1JKS8	2e-96	Glyma.03G030400.1.p	2e-96	Glyma.03G030400	AT4G31500.1	cytochrome P450, family 83, subfamily B, polypeptide 1
AmCoGF65697_5	2524	1	tr|A0A072UHH8|A0A072UHH8_MEDTR	2e-90	A0A072UHH8	3e-92	I1JKS8	1e-86	Glyma.03G030400.1.p	1e-86	Glyma.03G030400	AT4G31500.1	cytochrome P450, family 83, subfamily B, polypeptide 1
AmCoGF65697_6	3257	1	tr|Q2MJ14|Q2MJ14_MEDTR	4e-102	Q2MJ14	7e-104	I1JKS8	1e-95	Glyma.03G030400.1.p	1e-95	Glyma.03G030400	AT4G31500.1	cytochrome P450, family 83, subfamily B, polypeptide 1
AmCoGF65697_7	3177	2	tr|A0A072UHH8|A0A072UHH8_MEDTR	1e-101	A0A072UHH8	2e-103	I1JKS8	1e-95	Glyma.03G030400.1.p	1e-95	Glyma.03G030400	AT4G31500.1	cytochrome P450, family 83, subfamily B, polypeptide 1
AmCoGF65697_8	2837	1	tr|A0A067JBZ0|A0A067JBZ0_JATCU	2e-20	A0A072V0M2	6e-22	A0A0R0JEV7	8e-22	Glyma.06G105200.2.p	7e-22	Glyma.06G105200	AT1G78070.1	Transducin/WD40 repeat-like superfamily protein
AmCoGF65697_9	1823	1	tr|Q2MJ14|Q2MJ14_MEDTR	0	Q2MJ14	0	I1JKS7	0	Glyma.03G030300.1.p	0	Glyma.03G030300	AT4G31500.1	cytochrome P450, family 83, subfamily B, polypeptide 1
AmCoGF65697_10	2708	1	tr|Q2MJ14|Q2MJ14_MEDTR	2e-125	Q2MJ14	3e-127	I1JKS8	4e-122	Glyma.03G030400.1.p	4e-122	Glyma.03G030400	AT4G31500.1	cytochrome P450, family 83, subfamily B, polypeptide 1
AmCoGF65697_11	3269	1	tr|A0A072UHH8|A0A072UHH8_MEDTR	5e-101	A0A072UHH8	8e-103	I1JKS8	2e-95	Glyma.03G030400.1.p	2e-95	Glyma.03G030400	AT4G31500.1	cytochrome P450, family 83, subfamily B, polypeptide 1
AmCoGF32930_1	3479	3	tr|A0A151RGQ3|A0A151RGQ3_CAJCA	0	G7KJ72	0	K7K129	0	Glyma.01G004100.1.p	0	Glyma.01G004100	AT2G19710.1	Regulator of Vps4 activity in the MVB pathway protein
AmCoGF32930_2	3697	3	tr|A0A151RGQ3|A0A151RGQ3_CAJCA	0	G7KJ72	0	K7K129	0	Glyma.01G004100.1.p	0	Glyma.01G004100	AT2G19710.1	Regulator of Vps4 activity in the MVB pathway protein
AmCoGF65699_1	2905	4	tr|A0A061EQ05|A0A061EQ05_THECC	2e-66	A0A072UBT1	6e-55	I1N3B2	2e-54	Glyma.18G216300.1.p	2e-54	Glyma.18G216300	AT3G08670.1
AmCoGF65699_2	3318	3	tr|A0A061EQ05|A0A061EQ05_THECC	2e-66	A0A072UBT1	2e-54	I1N3B2	5e-54	Glyma.18G216300.1.p	5e-54	Glyma.18G216300	AT3G08670.1
AmCoGF164_1	2710	3	tr|A0A072VJA0|A0A072VJA0_MEDTR	0	A0A072VJA0	0	K7L745	0	Glyma.08G163900.4.p	0	Glyma.08G163900	AT1G79460.1	Terpenoid cyclases/Protein prenyltransferases superfamily protein
AmCoGF164_2	1061	1	tr|A0A072VJA0|A0A072VJA0_MEDTR	2e-131	A0A072VJA0	3e-133	I1KTW7	2e-132	Glyma.08G163900.5.p	2e-132	Glyma.08G163900	AT1G79460.1	Terpenoid cyclases/Protein prenyltransferases superfamily protein
AmCoGF164_3	2898	2	tr|A0A072VJA0|A0A072VJA0_MEDTR	0	A0A072VJA0	0	K7L745	0	Glyma.08G163900.4.p	0	Glyma.08G163900	AT1G79460.1	Terpenoid cyclases/Protein prenyltransferases superfamily protein
AmCoGF65701	2738	2	tr|V7CE74|V7CE74_PHAVU	1e-80	G7JL81	2e-56	I1KLZ9	9e-73	Glyma.07G212700.1.p	9e-73	Glyma.07G212700	AT3G19270.1	cytochrome P450, family 707, subfamily A, polypeptide 4
AmCoGF65703_1	4412	1	tr|A0A0J8C9M7|A0A0J8C9M7_BETVU	3e-29	B7FJG3	5e-28	I1MNR1	3e-30	Glyma.16G150000.1.p	3e-30	Glyma.16G150000	AT3G26618.1	eukaryotic release factor 1-3
AmCoGF65703_2	421	1	tr|A0A0P0X8P7|A0A0P0X8P7_ORYSJ	4e-43	G7KYC6	3e-42	C6TD12	1e-43	Glyma.02G068500.2.p	1e-43	Glyma.02G068500	AT3G26618.1	eukaryotic release factor 1-3
AmCoGF65703_3	3316	3	tr|I1JD21|I1JD21_SOYBN	0	G7KYC6	0	I1JD21	0	Glyma.02G068500.2.p	0	Glyma.02G068500	AT3G26618.1	eukaryotic release factor 1-3
AmCoGF65704	1755	1	tr|G7IPS4|G7IPS4_MEDTR	0	G7IPS4	0	I1MEI2	0	Glyma.15G073500.1.p	0	Glyma.15G073500	AT5G01230.1	S-adenosyl-L-methionine-dependent methyltransferases superfamily protein
AmCoGF169	3212	3	tr|A0A0R0I8P8|A0A0R0I8P8_SOYBN	1e-161	A0A072VQN5	2e-158	A0A0R0I8P8	3e-163	Glyma.10G262900.2.p	8e-163	Glyma.10G262900	AT3G19490.1	sodium:hydrogen antiporter 1
AmCoGF32939	3601	2	tr|G7JTQ9|G7JTQ9_MEDTR	1e-43	G7JTQ9	2e-45	A0A0R0HPZ5	5e-38	Glyma.11G141800.1.p	5e-38	Glyma.11G141800	AT3G45980.1	Histone superfamily protein
AmCoGF43720_1	2772	1	tr|A0A072V9Z6|A0A072V9Z6_MEDTR	9e-36	A0A072V9Z6	2e-37	K7LWF8	1e-35	Glyma.12G228100.1.p	1e-35	Glyma.12G228100
AmCoGF43720_2	1856	1	tr|A0A0S3SIP1|A0A0S3SIP1_PHAAN	1e-13	A0A072V9Z6	3e-13	K7LWF8	4e-12	Glyma.12G228100.1.p	4e-12	Glyma.12G228100
AmCoGF43720_3	2406	1	tr|A0A072V9Z6|A0A072V9Z6_MEDTR	8e-36	A0A072V9Z6	2e-37	K7LWF8	1e-35	Glyma.12G228100.1.p	1e-35	Glyma.12G228100
AmCoGF32950	2747	2	tr|A0A072UXI8|A0A072UXI8_MEDTR	0	A0A072UXI8	0	I1MZZ3	0	Glyma.18G062300.1.p	0	Glyma.18G062300	AT2G29970.1	Double Clp-N motif-containing P-loop nucleoside triphosphate hydrolases superfamily protein
AmCoGF184	2162	1	tr|A0A072UWP5|A0A072UWP5_MEDTR	0	A0A072UWP5	0	I1N0P1	0	Glyma.08G316500.1.p	0	Glyma.08G316500	AT3G20410.1	calmodulin-domain protein kinase 9
AmCoGF32954	3290	2	tr|A0A151TGE1|A0A151TGE1_CAJCA	1e-177	A0A072TM55	4e-173	I1JMP0	1e-174	Glyma.03G109000.2.p	1e-174	Glyma.03G109000	AT3G13490.1	Lysyl-tRNA synthetase, class II
AmCoGF32956_1	2874	3	tr|A0A072TVF6|A0A072TVF6_MEDTR	5e-160	A0A072TVF6	9e-162	I1K6C6	1e-160	Glyma.05G213200.1.p	1e-160	Glyma.05G213200	AT4G23650.1	calcium-dependent protein kinase 6
AmCoGF32956_2	2900	1	tr|A0A072TVF6|A0A072TVF6_MEDTR	2e-64	A0A072TVF6	4e-66	A0A0R0K3Y3	2e-63	Glyma.05G213200.2.p	2e-63	Glyma.05G213200	AT4G23650.1	calcium-dependent protein kinase 6
AmCoGF32956_3	3254	1	tr|B9RCK2|B9RCK2_RICCO	2e-84	A0A072TVF6	3e-85	A0A0R0K3Y3	3e-84	Glyma.05G213200.2.p	3e-84	Glyma.05G213200	AT4G23650.1	calcium-dependent protein kinase 6
AmCoGF60106	3089	4	tr|G7J8D4|G7J8D4_MEDTR	1e-110	G7J8D4	2e-112	A0A097PL84	5e-102	Glyma.06G055100.1.p	2e-101	Glyma.06G055100	AT5G12040.1	Nitrilase/cyanide hydratase and apolipoprotein N-acyltransferase family protein
AmCoGF192	2852	2	tr|G7K3Y6|G7K3Y6_MEDTR	0	G7K3Y6	0	I1J9B4	0	Glyma.01G190700.1.p	0	Glyma.01G190700	AT2G23150.1	natural resistance-associated macrophage protein 3
AmCoGF32	4040	10	tr|A0A072UGC8|A0A072UGC8_MEDTR	1e-143	A0A072UGC8	3e-145	I1M6C9	4e-141	Glyma.14G010400.1.p	4e-141	Glyma.14G010400	AT5G56090.1	cytochrome c oxidase 15
AmCoGF65730	921	1	tr|A0A151R892|A0A151R892_CAJCA	2e-171	G7LB76	1e-172	I1JCF2	7e-171	Glyma.02G046200.1.p	7e-171	Glyma.02G046200	AT3G51280.1	Tetratricopeptide repeat (TPR)-like superfamily protein
AmCoGF195	3903	4	tr|I1K6F6|I1K6F6_SOYBN	6e-151	A0A072TUA6	2e-142	I1K6F6	2e-152	Glyma.05G210300.2.p	2e-152	Glyma.05G210300	AT5G41410.1	POX (plant homeobox) family protein
AmCoGF32964_1	2981	3	tr|A0A072V072|A0A072V072_MEDTR	0	A0A072V072	0	K7LX74	0	Glyma.13G076600.1.p	0	Glyma.13G076600	AT2G27090.1	Protein of unknown function (DUF630 and DUF632)
AmCoGF32964_2	3031	1	tr|A0A072V072|A0A072V072_MEDTR	0	A0A072V072	0	K7LX74	0	Glyma.13G076600.1.p	0	Glyma.13G076600	AT2G27090.1	Protein of unknown function (DUF630 and DUF632)
AmCoGF32964_3	3001	1	tr|A0A072V072|A0A072V072_MEDTR	0	A0A072V072	0	K7LX74	0	Glyma.13G076600.1.p	0	Glyma.13G076600	AT2G27090.1	Protein of unknown function (DUF630 and DUF632)
AmCoGF65733_1	3612	2	tr|I1KGU5|I1KGU5_SOYBN	0	A0A072UT18	0	I1KGU5	0	Glyma.07G024100.3.p	0	Glyma.07G024100	AT1G15910.1	XH/XS domain-containing protein
AmCoGF65733_2	3629	1	tr|I1KGU5|I1KGU5_SOYBN	0	A0A072UT18	0	I1KGU5	0	Glyma.07G024100.3.p	0	Glyma.07G024100	AT1G15910.1	XH/XS domain-containing protein
AmCoGF65733_3	3250	1	tr|A0A072UT18|A0A072UT18_MEDTR	2e-158	A0A072UT18	3e-160	I1KGU5	1e-159	Glyma.07G024100.3.p	1e-159	Glyma.07G024100	AT1G15910.1	XH/XS domain-containing protein
AmCoGF65733_4	3684	2	tr|I1KGU5|I1KGU5_SOYBN	0	A0A072UT18	0	I1KGU5	0	Glyma.07G024100.3.p	0	Glyma.07G024100	AT1G15910.1	XH/XS domain-containing protein
AmCoGF65733_5	3201	1	tr|I1KGU5|I1KGU5_SOYBN	0	A0A072UT18	0	I1KGU5	0	Glyma.07G024100.3.p	0	Glyma.07G024100	AT1G15910.1	XH/XS domain-containing protein
AmCoGF65734	1776	2	tr|A0A072V0R0|A0A072V0R0_MEDTR	1e-107	A0A072V0R0	2e-109	K7KQW3	6e-104	Glyma.05G176100.4.p	6e-104	Glyma.05G176100	AT4G33950.1	Protein kinase superfamily protein
AmCoGF16417_1	939	1	tr|I1JRN5|I1JRN5_SOYBN	8e-68	A0A072U5A8	2e-63	I1JRN5	2e-69	Glyma.03G247600.2.p	2e-69	Glyma.03G247600	AT3G04710.3	ankyrin repeat family protein
AmCoGF16417_2	2244	3	tr|A0A061F958|A0A061F958_THECC	1e-174	A0A072U5A8	5e-164	I1JRN5	8e-176	Glyma.03G247600.2.p	6e-176	Glyma.03G247600	AT3G04710.3	ankyrin repeat family protein
AmCoGF16417_3	1806	1	tr|A0A061F958|A0A061F958_THECC	2e-123	A0A072U5A8	3e-111	I1JRN5	4e-120	Glyma.03G247600.2.p	4e-120	Glyma.03G247600	AT3G04710.3	ankyrin repeat family protein
AmCoGF32968	3373	7	tr|W0LWQ3|W0LWQ3_CICAR	0	G7KF19	0	I1LHW7	0	Glyma.11G072100.3.p	0	Glyma.11G072100	AT5G35450.1	Disease resistance protein (CC-NBS-LRR class) family
AmCoGF65738	1918	1	tr|I1MCE9|I1MCE9_SOYBN	2e-15	G7II77	4e-17	I1MCE9	7e-17	Glyma.15G007200.1.p	7e-17	Glyma.15G007200	AT1G52540.1	Protein kinase superfamily protein
AmCoGF65570_1	3462	2	tr|G7JGP4|G7JGP4_MEDTR	0	G7JGP4	0	K7MKD0	0	Glyma.17G073500.3.p	0	Glyma.17G073500	AT5G57940.2	cyclic nucleotide gated channel 5
AmCoGF65570_2	3482	3	tr|G7JGP4|G7JGP4_MEDTR	0	G7JGP4	0	I1JGQ1	0	Glyma.02G204300.1.p	0	Glyma.02G204300	AT5G57940.2	cyclic nucleotide gated channel 5
AmCoGF65570_3	3574	2	tr|G7JGP4|G7JGP4_MEDTR	0	G7JGP4	0	I1JGQ1	0	Glyma.02G204300.1.p	0	Glyma.02G204300	AT5G57940.2	cyclic nucleotide gated channel 5
AmCoGF208_1	4367	3	tr|I1MGP5|I1MGP5_SOYBN	0	A0A072VG83	0	I1MGP5	0	Glyma.15G152100.1.p	0	Glyma.15G152100	AT3G16785.1	phospholipase D P1
AmCoGF208_2	3045	1	tr|A0A0R0G187|A0A0R0G187_SOYBN	4e-102	A0A072V6C6	8e-98	A0A0R0G187	1e-103	Glyma.15G152100.2.p	1e-103	Glyma.15G152100	AT3G16785.1	phospholipase D P1
AmCoGF21880_1	1785	1	tr|A0A0S3RX15|A0A0S3RX15_PHAAN	0	Q2HVB4	0	I1N8D1	0	Glyma.19G116300.2.p	0	Glyma.19G116300	AT3G03740.1	BTB-POZ and MATH domain 4
AmCoGF21880_2	1884	1	tr|A0A0S3RX15|A0A0S3RX15_PHAAN	0	Q2HVB4	0	I1N8D1	0	Glyma.19G116300.2.p	0	Glyma.19G116300	AT3G03740.1	BTB-POZ and MATH domain 4
AmCoGF32978_1	3169	1	tr|I1JRF2|I1JRF2_SOYBN	0	I3S2Y0	0	I1JRF2	0	Glyma.03G240100.1.p	0	Glyma.03G240100	AT5G27410.2	D-aminoacid aminotransferase-like PLP-dependent enzymes superfamily protein
AmCoGF32978_2	3205	3	tr|I1JRF2|I1JRF2_SOYBN	0	I3S2Y0	0	I1JRF2	0	Glyma.03G240100.1.p	0	Glyma.03G240100	AT5G27410.2	D-aminoacid aminotransferase-like PLP-dependent enzymes superfamily protein
AmCoGF212	2025	3	tr|M0TMV8|M0TMV8_MUSAM	0	A0A072VSL4	0	I1NF84	0	Glyma.20G106500.1.p	0	Glyma.20G106500	AT4G38510.5	ATPase, V1 complex, subunit B protein
AmCoGF29898	3266	2	tr|A0A151TGN1|A0A151TGN1_CAJCA	1e-121	B8YLY5	8e-62	C0JJI2	5e-77	Glyma.03G047400.1.p	4e-05	Glyma.03G047400	AT5G46490.2	Disease resistance protein (TIR-NBS-LRR class) family
AmCoGF38265_1	1521	1	tr|A0A151RR99|A0A151RR99_CAJCA	2e-05	NA	NA	NA	NA	NA	NA	NA	NA	NA
AmCoGF38265_2	2486	1	tr|A0A151RR99|A0A151RR99_CAJCA	1e-45	A2Q2C7	8e-20	Q84ZV5	6e-19	NA	NA	NA	NA	NA
AmCoGF65752	4599	2	tr|A0A072UZ11|A0A072UZ11_MEDTR	0	A0A072UZ11	0	I1KLI0	0	Glyma.07G194800.1.p	0	Glyma.07G194800	AT4G21670.1	C-terminal domain phosphatase-like 1
AmCoGF218	3214	3	tr|A0A072TKT3|A0A072TKT3_MEDTR	7e-64	A0A072TKT3	1e-65	I1JME1	7e-65	Glyma.03G097000.4.p	7e-65	Glyma.03G097000	AT3G07525.2	autophagocytosis-associated family protein
AmCoGF65756	3399	4	tr|K7LGQ9|K7LGQ9_SOYBN	0	G7I4W4	0	K7LGQ9	0	Glyma.10G005600.2.p	0	Glyma.10G005600	AT4G14350.3	AGC (cAMP-dependent, cGMP-dependent and protein kinase C) kinase family protein
AmCoGF32805_1	2163	1	tr|K7MZ97|K7MZ97_SOYBN	0	A0A072VV72	1e-113	K7MZ97	0	Glyma.19G196000.1.p	0	Glyma.19G196000	AT3G11540.1	Tetratricopeptide repeat (TPR)-like superfamily protein
AmCoGF32805_2	2995	1	tr|K7MZ97|K7MZ97_SOYBN	0	A0A072VV72	3e-154	K7MZ97	0	Glyma.19G196000.1.p	0	Glyma.19G196000	AT3G11540.1	Tetratricopeptide repeat (TPR)-like superfamily protein
AmCoGF32805_3	3614	4	tr|K7KG28|K7KG28_SOYBN	0	A0A072VV72	0	K7KG28	0	Glyma.03G198100.1.p	0	Glyma.03G198100	AT3G11540.1	Tetratricopeptide repeat (TPR)-like superfamily protein
AmCoGF65760_1	2654	1	tr|A0A151T5P5|A0A151T5P5_CAJCA	1e-127	A0A072V6Z3	3e-127	A0A0R0GBB6	2e-128	Glyma.15G158800.1.p	2e-128	Glyma.15G158800	AT3G19760.1	eukaryotic initiation factor 4A-III
AmCoGF65760_2	3789	1	tr|V7B1T6|V7B1T6_PHAVU	3e-129	I3SE58	3e-128	A0A0R0GBB6	1e-129	Glyma.15G158800.1.p	1e-129	Glyma.15G158800	AT3G19760.1	eukaryotic initiation factor 4A-III
AmCoGF65760_3	4460	1	tr|V7B1T6|V7B1T6_PHAVU	0	A0A072V6Z3	0	A0A0R0GBB6	0	Glyma.15G158800.1.p	0	Glyma.15G158800	AT3G19760.1	eukaryotic initiation factor 4A-III
AmCoGF65760_4	3356	4	tr|V7B1T6|V7B1T6_PHAVU	0	A0A072V6Z3	0	A0A0R0GBB6	0	Glyma.15G158800.1.p	0	Glyma.15G158800	AT3G19760.1	eukaryotic initiation factor 4A-III
AmCoGF65760_5	2853	1	tr|V7B1T6|V7B1T6_PHAVU	0	A0A072V6Z3	0	A0A0R0GBB6	0	Glyma.15G158800.1.p	0	Glyma.15G158800	AT3G19760.1	eukaryotic initiation factor 4A-III
AmCoGF65760_6	2877	2	tr|A0A151T5P5|A0A151T5P5_CAJCA	2e-152	A0A072V6Z3	4e-152	A0A0R0GBB6	6e-154	Glyma.15G158800.1.p	6e-154	Glyma.15G158800	AT3G19760.1	eukaryotic initiation factor 4A-III
AmCoGF225_1	3084	2	tr|K7N3G1|K7N3G1_SOYBN	3e-22	G7ID76	9e-23	K7N3G1	7e-24	Glyma.20G144400.1.p	7e-24	Glyma.20G144400	AT3G22380.1	time for coffee
AmCoGF225_2	3600	11	tr|A0A0S3SAK7|A0A0S3SAK7_PHAAN	1e-40	I3SQL8	8e-42	A0A0R0IRJ4	3e-41	Glyma.08G236400.2.p	3e-41	Glyma.08G236400	AT1G56050.1	GTP-binding protein-related
AmCoGF225_3	1182	3	NA	NA	NA	NA	NA	NA	NA	NA	NA	NA	NA
AmCoGF225_4	2780	1	tr|A0A0S3SAK7|A0A0S3SAK7_PHAAN	5e-20	I3SQL8	2e-19	A0A0R0IRJ4	2e-21	Glyma.08G236400.2.p	2e-21	Glyma.08G236400	AT1G56050.1	GTP-binding protein-related
AmCoGF225_5	1946	2	tr|K7MXN1|K7MXN1_SOYBN	6e-56	A0A072U1B0	2e-54	K7MXN1	2e-57	Glyma.19G103600.1.p	2e-57	Glyma.19G103600	AT5G13960.1	SU(VAR)3-9 homolog 4
AmCoGF226_1	1571	1	tr|A0A151SU59|A0A151SU59_CAJCA	0	G7LFT6	0	A0A0R0IIS7	0	Glyma.05G197400.2.p	0	Glyma.05G197400	AT5G63620.1	GroES-like zinc-binding alcohol dehydrogenase family protein
AmCoGF226_2	2024	3	tr|A0A151SU59|A0A151SU59_CAJCA	0	G7LFT6	0	A0A0R0IIS7	0	Glyma.08G004800.1.p	0	Glyma.08G004800	AT5G63620.1	GroES-like zinc-binding alcohol dehydrogenase family protein
AmCoGF226_3	1819	1	tr|A0A0R0IIS7|A0A0R0IIS7_SOYBN	0	G7LFT6	0	A0A0R0IIS7	0	Glyma.08G004800.1.p	0	Glyma.08G004800	AT5G63620.1	GroES-like zinc-binding alcohol dehydrogenase family protein
AmCoGF33001_1	1772	2	tr|G7JC55|G7JC55_MEDTR	2e-06	G7JC55	4e-08	K7KV93	0.0005	Glyma.06G155600.6.p	0.0005	Glyma.06G155600	AT5G63920.1	topoisomerase 3alpha
AmCoGF33001_2	921	1	tr|A0A151RY60|A0A151RY60_CAJCA	6e-10	G7JC55	1e-08	K7KV90	3e-09	Glyma.06G155600.1.p	3e-09	Glyma.06G155600	AT5G63920.1	topoisomerase 3alpha
AmCoGF33002	1724	1	tr|A0A089YMT4|A0A089YMT4_CICAR	0	G7JG52	0	I1K775	0	Glyma.06G012900.2.p	0	Glyma.06G012900	AT4G34480.1	O-Glycosyl hydrolases family 17 protein
AmCoGF235	1784	2	tr|I1JZM8|I1JZM8_SOYBN	0	A0A072URH4	0	I1JZM8	0	Glyma.05G025100.1.p	0	Glyma.05G025100	AT5G61390.1	Polynucleotidyl transferase, ribonuclease H-like superfamily protein
AmCoGF65776_1	3067	2	tr|A0A151TIE2|A0A151TIE2_CAJCA	0	A0A072UQ33	5e-145	K7LN67	0	Glyma.11G053900.1.p	0	Glyma.11G053900	AT2G23360.1	Plant protein of unknown function (DUF869)
AmCoGF65776_2	2860	1	tr|V7CF70|V7CF70_PHAVU	1e-141	A0A072UQ33	5e-119	K7LN67	6e-140	Glyma.11G053900.1.p	6e-140	Glyma.11G053900	AT2G23360.1	Plant protein of unknown function (DUF869)
AmCoGF65776_3	2884	1	tr|G7K5B5|G7K5B5_MEDTR	1e-77	G7K5B5	2e-79	K7LN67	1e-68	Glyma.11G053900.1.p	1e-68	Glyma.11G053900	AT2G23360.1	Plant protein of unknown function (DUF869)
AmCoGF65777	2070	2	tr|A0A151TKE3|A0A151TKE3_CAJCA	1e-180	G7LJM1	4e-139	I1KPT7	0	Glyma.08G030700.1.p	0	Glyma.08G030700	AT4G29420.1	F-box/RNI-like superfamily protein
AmCoGF242	3126	2	sp|P46278|CCNB2_MEDSV	3e-109	G7L9H0	1e-109	K7K449	2e-102	Glyma.01G159700.1.p	2e-102	Glyma.01G159700	AT1G20610.1	Cyclin B2;3
AmCoGF65785	4043	2	tr|A0A072UDQ9|A0A072UDQ9_MEDTR	4e-14	A0A072UDQ9	7e-16	A0A0R0E600	4e-09	Glyma.20G005000.1.p	4e-09	Glyma.20G005000
AmCoGF250	538	1	tr|A0A0B2R0N1|A0A0B2R0N1_GLYSO	4e-53	A0A072TMK4	5e-54	I1KHZ7	3e-54	Glyma.07G060100.1.p	3e-54	Glyma.07G060100	AT3G07550.2	RNI-like superfamily protein
AmCoGF65791_1	3110	1	tr|A0A059DK94|A0A059DK94_EUCGR	9e-35	A0A072UC69	5e-32	I1NIC3	1e-33	Glyma.20G212200.1.p	1e-33	Glyma.20G212200	AT5G62260.1	AT hook motif DNA-binding family protein
AmCoGF65791_2	2610	1	tr|A0A151T2P7|A0A151T2P7_CAJCA	7e-46	G7J8V2	3e-11	K7MDV1	1e-23	Glyma.15G251200.1.p	2e-23	Glyma.15G251200	AT5G48050.1
AmCoGF33024_1	3134	2	tr|G7JIU5|G7JIU5_MEDTR	9e-142	G7JIU5	1e-143	K7N0U5	3e-68	Glyma.20G019900.1.p	2e-68	Glyma.20G019900	AT2G35140.1	DCD (Development and Cell Death) domain protein
AmCoGF33024_2	3918	1	tr|G7JIU5|G7JIU5_MEDTR	0	G7JIU5	0	K7N0U5	6e-115	Glyma.20G019900.1.p	6e-115	Glyma.20G019900	AT2G35140.1	DCD (Development and Cell Death) domain protein
AmCoGF257_1	1797	1	tr|G7ICW4|G7ICW4_MEDTR	0	G7ICW4	0	I1L7N5	0	Glyma.10G011800.1.p	0	Glyma.10G011800	AT1G02370.1	Tetratricopeptide repeat (TPR)-like superfamily protein
AmCoGF257_2	1964	1	tr|G7ICW4|G7ICW4_MEDTR	0	G7ICW4	0	I1L7N5	0	Glyma.10G011800.1.p	0	Glyma.10G011800	AT1G02370.1	Tetratricopeptide repeat (TPR)-like superfamily protein
AmCoGF257_3	2546	1	tr|G7ICW4|G7ICW4_MEDTR	0	G7ICW4	0	C6TN04	0	Glyma.10G011800.1.p	0	Glyma.10G011800	AT1G02370.1	Tetratricopeptide repeat (TPR)-like superfamily protein
AmCoGF257_4	3077	4	tr|G7ICW4|G7ICW4_MEDTR	0	G7ICW4	0	I1L7N5	4e-180	Glyma.10G011800.1.p	4e-180	Glyma.10G011800	AT1G02370.1	Tetratricopeptide repeat (TPR)-like superfamily protein
AmCoGF33026_1	3173	1	tr|I1M589|I1M589_SOYBN	0	G7IS20	0	I1M589	0	Glyma.13G346900.1.p	0	Glyma.13G346900	AT3G14010.3	CTC-interacting domain 4
AmCoGF33026_2	3695	1	tr|I1M589|I1M589_SOYBN	0	A0A072TY37	3e-169	I1M589	0	Glyma.13G346900.1.p	0	Glyma.13G346900	AT3G14010.3	CTC-interacting domain 4
AmCoGF33026_3	3385	3	tr|I1M589|I1M589_SOYBN	0	G7IS20	0	I1M589	0	Glyma.13G346900.1.p	0	Glyma.13G346900	AT3G14010.3	CTC-interacting domain 4
AmCoGF33026_4	3118	2	tr|I1M589|I1M589_SOYBN	0	G7IS20	0	I1M589	0	Glyma.13G346900.1.p	0	Glyma.13G346900	AT3G14010.3	CTC-interacting domain 4
AmCoGF33026_5	3054	2	tr|I1M589|I1M589_SOYBN	0	G7IS20	4e-148	I1M589	0	Glyma.13G346900.1.p	0	Glyma.13G346900	AT3G14010.3	CTC-interacting domain 4
AmCoGF33026_6	3303	1	tr|I1M589|I1M589_SOYBN	0	G7IS20	0	I1M589	0	Glyma.13G346900.1.p	0	Glyma.13G346900	AT3G14010.3	CTC-interacting domain 4
AmCoGF33026_7	3653	2	tr|I1M589|I1M589_SOYBN	0	G7IS20	0	I1M589	0	Glyma.13G346900.1.p	0	Glyma.13G346900	AT3G14010.3	CTC-interacting domain 4
AmCoGF33026_8	3144	1	tr|I1M589|I1M589_SOYBN	0	G7IS20	0	I1M589	0	Glyma.13G346900.1.p	0	Glyma.13G346900	AT3G14010.3	CTC-interacting domain 4
AmCoGF33028	3297	1	tr|A0A072VK55|A0A072VK55_MEDTR	3e-105	A0A072VK55	4e-107	I1JGM7	4e-102	Glyma.02G202100.1.p	4e-102	Glyma.02G202100	AT3G52610.1
AmCoGF65800	3584	1	tr|A0A151RQU2|A0A151RQU2_CAJCA	0	A0A072UQ33	0	I1MVV4	0	Glyma.17G170600.1.p	0	Glyma.17G170600	AT2G23360.1	Plant protein of unknown function (DUF869)
AmCoGF265_1	2005	1	tr|A0A0D2RW51|A0A0D2RW51_GOSRA	5e-64	A0A072V6B8	2e-64	A0A0R0GLR3	2e-63	Glyma.13G112700.3.p	2e-63	Glyma.13G112700	AT1G74960.3	fatty acid biosynthesis 1
AmCoGF265_2	2920	2	tr|A0A0B2NWZ4|A0A0B2NWZ4_GLYSO	1e-36	G7IA37	2e-36	I1KKN7	1e-36	Glyma.07G160500.1.p	1e-36	Glyma.07G160500	AT1G20950.1	Phosphofructokinase family protein
AmCoGF265_3	3180	1	tr|A0A0D2RW51|A0A0D2RW51_GOSRA	1e-63	A0A072V6B8	5e-63	A0A0R0GLR3	6e-62	Glyma.13G112700.3.p	6e-62	Glyma.13G112700	AT1G74960.3	fatty acid biosynthesis 1
AmCoGF65804_1	3216	3	tr|I3T7Q6|I3T7Q6_LOTJA	0	G7JLG9	0	I1KMZ8	0	Glyma.07G248000.1.p	0	Glyma.07G248000	AT3G16560.1	Protein phosphatase 2C family protein
AmCoGF65804_2	3977	1	tr|A0A151QR46|A0A151QR46_CAJCA	7e-60	A4PSD6	5e-58	I1KMZ8	1e-31	Glyma.07G248000.1.p	1e-31	Glyma.07G248000	AT3G16560.1	Protein phosphatase 2C family protein
AmCoGF33037_1	3079	1	tr|G7K8C5|G7K8C5_MEDTR	2e-102	G7K8C5	3e-104	Q2YE88	3e-43	Glyma.20G046100.1.p	2e-39	Glyma.20G046100	AT3G14460.1	LRR and NB-ARC domains-containing disease resistance protein
AmCoGF33037_2	2975	1	tr|G7K8C5|G7K8C5_MEDTR	3e-156	G7K8C5	6e-158	A0A0R0KEI0	6e-78	Glyma.03G039300.2.p	6e-78	Glyma.03G039300	AT3G14470.1	NB-ARC domain-containing disease resistance protein
AmCoGF13968	4057	3	tr|A0A151T050|A0A151T050_CAJCA	5e-120	G7ZZ57	1e-121	K7LXS4	2e-119	Glyma.13G047700.1.p	4e-118	Glyma.13G047700	AT5G38600.1	Proline-rich spliceosome-associated (PSP) family protein / zinc knuckle (CCHC-type) family protein
AmCoGF60120	3615	2	tr|I1NIU3|I1NIU3_SOYBN	0	G7L0T8	0	I1NIU3	0	Glyma.20G228700.2.p	0	Glyma.20G228700	AT1G54490.1	exoribonuclease 4
AmCoGF38275_1	4240	2	tr|A0A072VBS8|A0A072VBS8_MEDTR	0	A0A072VBS8	0	K7LW75	0	Glyma.12G212500.1.p	0	Glyma.12G212500	AT5G17680.1	disease resistance protein (TIR-NBS-LRR class), putative
AmCoGF38275_2	2543	1	tr|G7IM67|G7IM67_MEDTR	0	G7IM67	0	K7LW75	0	Glyma.12G212500.1.p	0	Glyma.12G212500	AT5G17680.1	disease resistance protein (TIR-NBS-LRR class), putative
AmCoGF280	1720	1	tr|I1MBG1|I1MBG1_SOYBN	0	G7JZN0	0	I1MBG1	0	Glyma.14G198800.1.p	0	Glyma.14G198800	AT1G07030.1	Mitochondrial substrate carrier family protein
AmCoGF65818	3072	1	tr|A0A0R0HGX3|A0A0R0HGX3_SOYBN	2e-57	G7LB25	1e-22	A0A0R0HGX3	6e-59	Glyma.12G174600.1.p	6e-59	Glyma.12G174600
AmCoGF286	3130	2	tr|A0A151SJL3|A0A151SJL3_CAJCA	1e-14	NA	NA	NA	NA	NA	NA	NA	NA	NA
AmCoGF33056_1	2337	1	tr|G7K2B7|G7K2B7_MEDTR	0	G7K2B7	0	K7K5J8	0	Glyma.01G239000.2.p	0	Glyma.01G239000	AT5G26240.1	chloride channel D
AmCoGF33056_2	3316	9	tr|A0A072UC04|A0A072UC04_MEDTR	0	A0A072UC04	0	K7K5J8	0	Glyma.01G239000.2.p	0	Glyma.01G239000	AT5G26240.1	chloride channel D
AmCoGF33056_3	3125	1	tr|A0A0R0LG57|A0A0R0LG57_SOYBN	4e-115	A0A072UC04	1e-116	A0A0R0LG57	1e-116	Glyma.01G239000.3.p	1e-116	Glyma.01G239000	AT5G26240.1	chloride channel D
AmCoGF33057_1	2078	2	tr|A0A072UVS1|A0A072UVS1_MEDTR	8e-163	A0A072UVS1	1e-164	I1LWB3	2e-150	Glyma.13G073900.1.p	2e-150	Glyma.13G073900	AT1G14370.1	protein kinase 2A
AmCoGF33057_2	1857	1	tr|A0A072UVS1|A0A072UVS1_MEDTR	8e-164	A0A072UVS1	1e-165	I1LWB3	2e-151	Glyma.13G073900.1.p	2e-151	Glyma.13G073900	AT1G14370.1	protein kinase 2A
AmCoGF33058_1	2227	1	tr|I3S6K7|I3S6K7_LOTJA	2e-77	G7JL07	2e-78	I1LPW4	4e-75	Glyma.12G036200.1.p	4e-75	Glyma.12G036200	AT2G16570.1	GLN phosphoribosyl pyrophosphate amidotransferase 1
AmCoGF33058_2	3323	10	tr|A0A0S3RTQ8|A0A0S3RTQ8_PHAAN	6e-82	G7KV14	2e-77	I1N342	3e-79	Glyma.18G208800.1.p	3e-79	Glyma.18G208800	AT2G38470.1	WRKY DNA-binding protein 33
AmCoGF65827	3055	1	NA	NA	NA	NA	NA	NA	NA	NA	NA	NA	NA
AmCoGF292_1	3227	1	tr|A0A072UUG6|A0A072UUG6_MEDTR	0	A0A072UUG6	0	K7MRF8	0	Glyma.08G302300.1.p	0	Glyma.08G302300	AT3G49710.1	Pentatricopeptide repeat (PPR) superfamily protein
AmCoGF292_2	2604	1	tr|A0A072UUG6|A0A072UUG6_MEDTR	0	A0A072UUG6	0	K7MRF8	0	Glyma.08G302300.1.p	0	Glyma.08G302300	AT3G49710.1	Pentatricopeptide repeat (PPR) superfamily protein
AmCoGF65832_1	1826	2	tr|A0A151SAP3|A0A151SAP3_CAJCA	7e-40	A0A072VLD5	1e-34	I1LTR4	2e-37	Glyma.12G181400.1.p	2e-37	Glyma.12G181400	AT5G03740.1	histone deacetylase 2C
AmCoGF65832_2	1811	1	tr|A0A151SAP3|A0A151SAP3_CAJCA	7e-40	A0A072VLD5	1e-34	I1LTR4	2e-37	Glyma.12G181400.1.p	2e-37	Glyma.12G181400	AT5G03740.1	histone deacetylase 2C
AmCoGF52384	1862	3	tr|I1JSZ3|I1JSZ3_SOYBN	2e-147	G7J5W0	2e-137	I1JSZ3	6e-149	Glyma.04G020800.1.p	6e-149	Glyma.04G020800	AT1G20270.1	2-oxoglutarate (2OG) and Fe(II)-dependent oxygenase superfamily protein
AmCoGF65841_1	3330	1	tr|G7ZYX9|G7ZYX9_MEDTR	6e-124	G7ZYX9	1e-125	I1MC99	1e-123	Glyma.15G002700.4.p	1e-123	Glyma.15G002700	AT1G16010.1	magnesium transporter 2
AmCoGF65841_2	3336	1	tr|G7ZYX9|G7ZYX9_MEDTR	6e-124	G7ZYX9	1e-125	I1MC99	1e-123	Glyma.15G002700.4.p	1e-123	Glyma.15G002700	AT1G16010.1	magnesium transporter 2
AmCoGF65842_1	1835	2	tr|Q2HUK6|Q2HUK6_MEDTR	0	Q2HUK6	0	O80412	0	Glyma.19G101100.2.p	0	Glyma.19G101100	AT5G14040.1	phosphate transporter 3;1
AmCoGF65842_2	2044	1	tr|L7R9S0|L7R9S0_MESCR	1e-92	Q2HUK6	5e-92	O80412	5e-93	Glyma.19G101100.2.p	5e-93	Glyma.19G101100	AT5G14040.1	phosphate transporter 3;1
AmCoGF33076	702	1	NA	NA	NA	NA	NA	NA	NA	NA	NA	NA	NA
AmCoGF313	3498	4	tr|A0A072UDM3|A0A072UDM3_MEDTR	0	A0A072UDM3	0	K7KFE6	0	Glyma.03G162100.4.p	0	Glyma.03G162100	AT2G31260.1	autophagy 9 (APG9)
AmCoGF65852_1	1603	1	tr|A0A0B2QLN5|A0A0B2QLN5_GLYSO	3e-110	A0A072V310	3e-109	K7KSX4	9e-112	Glyma.06G037300.1.p	9e-112	Glyma.06G037300	AT2G26540.1	uroporphyrinogen-III synthase family protein
AmCoGF65852_2	2159	1	tr|A0A0B2QLN5|A0A0B2QLN5_GLYSO	4e-108	A0A072V310	5e-107	K7KSX4	1e-109	Glyma.06G037300.1.p	1e-109	Glyma.06G037300	AT2G26540.1	uroporphyrinogen-III synthase family protein
AmCoGF65853	2281	2	tr|C6TLR1|C6TLR1_SOYBN	1e-92	G7JPL7	6e-94	C6TLR1	4e-94	Glyma.11G096600.1.p	2e-93	Glyma.11G096600	AT2G17040.1	NAC domain containing protein 36
AmCoGF320_1	3696	5	tr|G7KGE9|G7KGE9_MEDTR	1e-137	G7KGE9	2e-139	K7K4A0	1e-126	Glyma.01G168200.1.p	1e-126	Glyma.01G168200	AT3G51150.2	ATP binding microtubule motor family protein
AmCoGF320_2	3964	2	tr|G7KGE9|G7KGE9_MEDTR	0	G7KGE9	0	A0A0R0LCG0	0	Glyma.01G168200.1.p	0	Glyma.01G168200	AT3G51150.2	ATP binding microtubule motor family protein
AmCoGF320_3	3842	1	tr|G7KGE9|G7KGE9_MEDTR	0	G7KGE9	0	A0A0R0HN11	3e-174	Glyma.11G075100.5.p	3e-174	Glyma.11G075100	AT3G51150.1	ATP binding microtubule motor family protein
AmCoGF320_4	3958	3	tr|G7KGE9|G7KGE9_MEDTR	0	G7KGE9	0	A0A0R0LCG0	0	Glyma.01G168200.1.p	0	Glyma.01G168200	AT3G51150.2	ATP binding microtubule motor family protein
AmCoGF321_1	3977	5	tr|A0A0L9TR29|A0A0L9TR29_PHAAN	0	G7JFF2	0	K7M052	0	Glyma.13G161600.1.p	0	Glyma.13G161600	AT5G20280.1	sucrose phosphate synthase 1F
AmCoGF321_2	2940	1	tr|A0A164WGA5|A0A164WGA5_DAUCA	3e-42	G7JFF2	3e-41	K7M052	1e-25	Glyma.13G161600.1.p	1e-25	Glyma.13G161600	AT5G20280.1	sucrose phosphate synthase 1F
AmCoGF65858	2944	6	tr|K7L0I1|K7L0I1_SOYBN	0	G7KNW9	0	K7L0I1	0	Glyma.07G088500.2.p	0	Glyma.07G088500	AT4G13350.2	NSP (nuclear shuttle protein)-interacting GTPase
AmCoGF33091_1	2311	1	tr|A0A072VKJ8|A0A072VKJ8_MEDTR	4e-109	A0A072VKJ8	7e-111	I1M351	4e-46	Glyma.13G273900.1.p	4e-46	Glyma.13G273900	AT5G53930.1
AmCoGF33091_2	3112	4	tr|A0A072VKJ8|A0A072VKJ8_MEDTR	1e-178	A0A072VKJ8	2e-180	I1M351	8e-112	Glyma.13G273900.1.p	8e-112	Glyma.13G273900	AT5G53930.1
AmCoGF33096_1	3195	2	tr|A0A059CJC3|A0A059CJC3_EUCGR	0	G7K880	0	I1J4L5	0	Glyma.01G010100.2.p	0	Glyma.01G010100	AT1G32090.1	early-responsive to dehydration stress protein (ERD4)
AmCoGF33096_2	2929	1	tr|A0A059CJC3|A0A059CJC3_EUCGR	0	G7K880	0	I1J4L5	0	Glyma.01G010100.2.p	0	Glyma.01G010100	AT1G32090.1	early-responsive to dehydration stress protein (ERD4)
AmCoGF33099	2008	4	tr|G7I7F8|G7I7F8_MEDTR	0	G7I7F8	0	I1LBF7	0	Glyma.10G158000.1.p	0	Glyma.10G158000	AT5G27320.1	alpha/beta-Hydrolases superfamily protein
AmCoGF336	2947	1	tr|M5Y1Q4|M5Y1Q4_PRUPE	0	A0A072V1K1	0	I1M8W9	0	Glyma.14G090000.1.p	0	Glyma.14G090000	AT4G07960.1	Cellulose-synthase-like C12
AmCoGF337	2704	2	tr|A0A0B2SAB5|A0A0B2SAB5_GLYSO	4e-82	G7I8J4	4e-81	I1JGG9	2e-83	Glyma.02G195400.1.p	2e-83	Glyma.02G195400	AT3G11820.1	syntaxin of plants 121
AmCoGF344	2474	2	tr|V7BKB9|V7BKB9_PHAVU	1e-149	B7FGT7	5e-95	I1JFQ7	7e-148	Glyma.02G161600.5.p	5e-148	Glyma.02G161600	AT2G40830.3	RING-H2 finger C1A
AmCoGF33113	3236	3	tr|G7K4Q1|G7K4Q1_MEDTR	0	G7K4Q1	0	I1KKM6	0	Glyma.07G159200.1.p	0	Glyma.07G159200	AT5G13230.1	Tetratricopeptide repeat (TPR)-like superfamily protein
AmCoGF65883	3629	2	tr|A0A151TTI8|A0A151TTI8_CAJCA	2e-63	A0A072V1K6	2e-63	I1JTT6	2e-64	Glyma.04G048400.3.p	2e-64	Glyma.04G048400	AT4G07990.1	Chaperone DnaJ-domain superfamily protein
AmCoGF352_1	1906	2	tr|K7KLJ7|K7KLJ7_SOYBN	2e-57	A0A072V0N0	1e-55	K7KLJ7	9e-59	Glyma.04G205700.1.p	5e-56	Glyma.04G205700	AT5G09840.1	Putative endonuclease or glycosyl hydrolase
AmCoGF352_2	1692	1	tr|G7JAW3|G7JAW3_MEDTR	3e-49	G7JAW3	6e-51	K7KLB9	3e-41	Glyma.04G205700.1.p	3e-41	Glyma.04G205700	AT5G09840.1	Putative endonuclease or glycosyl hydrolase
AmCoGF33121_1	1637	1	tr|G7IW77|G7IW77_MEDTR	1e-07	G7IW77	2e-09	NA	NA	NA	NA	NA	NA	NA
AmCoGF33121_2	990	1	tr|G7KBL0|G7KBL0_MEDTR	5e-07	G7KBL0	9e-09	NA	NA	NA	NA	NA	NA	NA
AmCoGF33121_3	2924	1	tr|G7KBL0|G7KBL0_MEDTR	1e-05	G7KBL0	2e-07	NA	NA	NA	NA	NA	NA	NA
AmCoGF33121_4	934	1	tr|G7LHH4|G7LHH4_MEDTR	2e-07	G7LHH4	4e-09	NA	NA	NA	NA	NA	NA	NA
AmCoGF33121_5	2346	1	tr|A0A072VI70|A0A072VI70_MEDTR	1e-06	A0A072VI70	2e-08	NA	NA	NA	NA	NA	NA	NA
AmCoGF33121_6	2612	1	tr|G7KBL0|G7KBL0_MEDTR	2e-05	G7KBL0	4e-07	NA	NA	NA	NA	NA	NA	NA
AmCoGF33121_7	1707	1	tr|A0A151U529|A0A151U529_CAJCA	2e-68	Q2HVE2	5e-27	A0A0R0GC30	2e-10	Glyma.14G102800.1.p	6e-11	Glyma.14G102800	AT2G25050.1	Actin-binding FH2 (Formin Homology) protein
AmCoGF355	5476	6	tr|K7KMS0|K7KMS0_SOYBN	0	G7J4W3	0	K7KMS0	0	Glyma.05G039400.4.p	0	Glyma.05G039400	AT4G24680.1	modifier of snc1
AmCoGF10982_1	2870	4	tr|A0A0L9VGE6|A0A0L9VGE6_PHAAN	1e-48	A0A072U5R5	6e-49	I1M228	6e-48	Glyma.13G238200.1.p	6e-48	Glyma.13G238200	AT4G20980.1	Eukaryotic translation initiation factor 3 subunit 7 (eIF-3)
AmCoGF10982_2	2690	3	tr|A0A0L9VGE6|A0A0L9VGE6_PHAAN	2e-26	A0A072U5R5	7e-27	I1M228	9e-27	Glyma.13G238200.1.p	8e-27	Glyma.13G238200	AT4G20980.1	Eukaryotic translation initiation factor 3 subunit 7 (eIF-3)
AmCoGF10982_3	2604	1	tr|U5GK97|U5GK97_POPTR	1e-48	A0A072U5R5	1e-47	I1M228	6e-47	Glyma.13G238200.1.p	6e-47	Glyma.13G238200	AT4G20980.1	Eukaryotic translation initiation factor 3 subunit 7 (eIF-3)
AmCoGF65894	3608	8	tr|A0A072TWC4|A0A072TWC4_MEDTR	4e-135	A0A072TWC4	6e-137	I1KZI5	1e-126	Glyma.08G362200.1.p	7e-126	Glyma.08G362200	AT2G43180.1	Phosphoenolpyruvate carboxylase family protein
AmCoGF362_1	2805	4	tr|G7IPZ3|G7IPZ3_MEDTR	0	G7IPZ3	0	A0A0R0GZG5	0	Glyma.13G216800.1.p	0	Glyma.13G216800	AT5G18570.1	GTP1/OBG family protein
AmCoGF362_2	2680	1	tr|G7IPZ3|G7IPZ3_MEDTR	0	G7IPZ3	0	A0A0R0GZG5	0	Glyma.13G216800.1.p	0	Glyma.13G216800	AT5G18570.1	GTP1/OBG family protein
AmCoGF33133	2569	1	tr|A0A072VBZ7|A0A072VBZ7_MEDTR	0.0002	A0A072VBZ7	3e-06	I1M3S8	0.0001	Glyma.13G296900.1.p	0.0001	Glyma.13G296900	AT4G03560.1	two-pore channel 1
AmCoGF33136	3155	3	tr|A0A0B2PVX5|A0A0B2PVX5_GLYSO	0	A0A072UIA6	0	K7LFI7	0	Glyma.09G228900.1.p	0	Glyma.09G228900	AT5G47940.1
AmCoGF65905_1	2932	1	tr|A0A0B2SP35|A0A0B2SP35_GLYSO	0	A0A072TQI5	0	K7KWR5	0	Glyma.06G227500.3.p	0	Glyma.06G227500	AT1G53380.2	Plant protein of unknown function (DUF641)
AmCoGF65905_2	2423	3	tr|A0A0B2SP35|A0A0B2SP35_GLYSO	0	A0A072TQI5	0	K7KWR5	0	Glyma.06G227500.3.p	0	Glyma.06G227500	AT1G53380.2	Plant protein of unknown function (DUF641)
AmCoGF33138	2790	1	NA	NA	NA	NA	NA	NA	NA	NA	NA	NA	NA
AmCoGF65909	1528	1	tr|A0A072TWD7|A0A072TWD7_MEDTR	4e-111	A0A072TWD7	7e-113	K7KEF0	4e-107	Glyma.03G114300.1.p	4e-107	Glyma.03G114300	AT3G60390.1	homeobox-leucine zipper protein 3
AmCoGF65912_1	1688	2	tr|I3STC5|I3STC5_LOTJA	2e-89	A0A072TM16	6e-82	C6TH20	1e-82	Glyma.09G243200.1.p	2e-82	Glyma.09G243200	AT4G17520.1	Hyaluronan / mRNA binding family
AmCoGF65912_2	1714	1	tr|I3STC5|I3STC5_LOTJA	3e-89	A0A072TM16	8e-82	C6TH20	2e-82	Glyma.09G243200.1.p	2e-82	Glyma.09G243200	AT4G17520.1	Hyaluronan / mRNA binding family
AmCoGF377_1	2687	1	tr|B7FHB8|B7FHB8_MEDTR	1e-95	B7FHB8	2e-97	I1JYM5	6e-97	Glyma.04G232400.1.p	6e-97	Glyma.04G232400	AT4G27700.1	Rhodanese/Cell cycle control phosphatase superfamily protein
AmCoGF377_2	990	1	tr|I1JYM5|I1JYM5_SOYBN	2e-129	G7J862	2e-130	I1JYM5	7e-131	Glyma.04G232400.1.p	5e-131	Glyma.04G232400	AT4G27700.1	Rhodanese/Cell cycle control phosphatase superfamily protein
AmCoGF33146_1	1638	1	tr|A0A072VQM9|A0A072VQM9_MEDTR	6e-150	A0A072VQM9	9e-152	K7M7A1	5e-132	Glyma.14G123700.1.p	3e-132	Glyma.14G123700	AT5G53280.1	plastid division1
AmCoGF33146_2	1742	1	tr|A0A072VQM9|A0A072VQM9_MEDTR	8e-52	A0A072VQM9	1e-53	K7M7A1	2e-41	Glyma.14G123700.1.p	2e-41	Glyma.14G123700	AT5G53280.1	plastid division1
AmCoGF384_1	2379	4	tr|A0A151R866|A0A151R866_CAJCA	4e-31	Q2HTB6	3e-24	I1KHN7	4e-32	Glyma.07G049000.2.p	4e-32	Glyma.07G049000	AT2G46820.1	photosystem I P subunit
AmCoGF384_2	2146	1	tr|A0A0B2PFN3|A0A0B2PFN3_GLYSO	4e-79	A0A072TYD0	3e-78	A0A0R4J3N6	9e-80	Glyma.07G048900.1.p	9e-80	Glyma.07G048900	AT5G54160.1	O-methyltransferase 1
AmCoGF384_3	3194	5	tr|A0A0B2PFN3|A0A0B2PFN3_GLYSO	6e-118	Q2HTB5	3e-102	A0A0R4J3N6	1e-118	Glyma.07G048900.1.p	1e-118	Glyma.07G048900	AT5G54160.1	O-methyltransferase 1
AmCoGF384_4	1437	1	tr|A0A0B2PFN3|A0A0B2PFN3_GLYSO	1e-170	Q2HTB5	3e-152	A0A0R4J3N6	6e-171	Glyma.07G048900.1.p	5e-171	Glyma.07G048900	AT5G54160.1	O-methyltransferase 1
AmCoGF385	3236	6	tr|A0A151QUY4|A0A151QUY4_CAJCA	2e-152	G7LC44	7e-148	I1JCH3	1e-143	Glyma.02G048200.1.p	1e-143	Glyma.02G048200	AT4G36050.2	endonuclease/exonuclease/phosphatase family protein
AmCoGF386_1	1903	1	tr|A0A072V5L3|A0A072V5L3_MEDTR	6e-14	A0A072V5L3	1e-15	A0A0R0HZ15	2e-13	Glyma.10G088700.1.p	2e-13	Glyma.10G088700	AT2G17030.1	F-box family protein with a domain of unknown function (DUF295)
AmCoGF386_2	1619	1	tr|G7IWN5|G7IWN5_MEDTR	5e-78	G7IWN5	9e-80	K7LI71	3e-62	Glyma.10G088700.1.p	7e-62	Glyma.10G088700	AT2G17030.1	F-box family protein with a domain of unknown function (DUF295)
AmCoGF33155_1	1389	1	tr|A0A072UYA2|A0A072UYA2_MEDTR	0	A0A072UYA2	0	I1LLQ2	0	Glyma.18G059300.1.p	0	Glyma.18G059300	AT5G15240.1	Transmembrane amino acid transporter family protein
AmCoGF33155_2	1390	1	tr|A0A072UYA2|A0A072UYA2_MEDTR	0	A0A072UYA2	0	I1MZW6	0	Glyma.18G059300.1.p	0	Glyma.18G059300	AT5G15240.1	Transmembrane amino acid transporter family protein
AmCoGF65601_1	1689	1	tr|A0A072U2Q8|A0A072U2Q8_MEDTR	1e-91	A0A072U2Q8	2e-93	I1JP77	2e-91	Glyma.03G167200.6.p	2e-91	Glyma.03G167200	AT4G17940.1	Tetratricopeptide repeat (TPR)-like superfamily protein
AmCoGF65601_2	1932	1	tr|A0A072U2Q8|A0A072U2Q8_MEDTR	9e-91	A0A072U2Q8	1e-92	I1JP77	2e-90	Glyma.03G167200.6.p	2e-90	Glyma.03G167200	AT4G17940.1	Tetratricopeptide repeat (TPR)-like superfamily protein
AmCoGF400	1845	2	tr|G7JPJ7|G7JPJ7_MEDTR	3e-102	G7JPJ7	5e-104	I1LPI0	4e-101	Glyma.11G099100.1.p	3e-101	Glyma.11G099100	AT5G13860.1	ELCH-like
AmCoGF401	2841	2	tr|I1JRD2|I1JRD2_SOYBN	1e-86	NA	NA	I1JRD2	4e-88	Glyma.03G238300.2.p	7e-88	Glyma.03G238300	AT5G48240.1
AmCoGF38297	1626	3	tr|I3SXK0|I3SXK0_LOTJA	4e-119	G7K9S9	4e-120	I1JBQ4	3e-111	Glyma.02G021600.1.p	3e-111	Glyma.02G021600	AT1G07040.1
AmCoGF33176	3330	2	tr|A0A1B5Z8B5|A0A1B5Z8B5_TRISU	0	A0A072VUV4	0	I1JGF3	0	Glyma.02G192800.1.p	0	Glyma.02G192800	AT5G06400.1	Pentatricopeptide repeat (PPR) superfamily protein
AmCoGF65605	2048	1	tr|G7K3W4|G7K3W4_MEDTR	0	G7K3W4	0	I1LH79	0	Glyma.11G049900.1.p	0	Glyma.11G049900	AT4G37510.1	Ribonuclease III family protein
AmCoGF416	3812	10	tr|Q39833|Q39833_SOYBN	4e-175	A0A072U0F2	9e-164	Q39833	1e-176	Glyma.18G195900.1.p	1e-176	Glyma.18G195900	AT2G38040.2	acetyl Co-enzyme a carboxylase carboxyltransferase alpha subunit
AmCoGF33185	2057	2	tr|V7CTS6|V7CTS6_PHAVU	2e-69	A0A072V996	5e-41	I1LV51	1e-67	Glyma.12G228300.1.p	1e-67	Glyma.12G228300	AT1G53230.1	TEOSINTE BRANCHED 1, cycloidea and PCF transcription factor 3
AmCoGF33186	2372	2	tr|G7LHC7|G7LHC7_MEDTR	0	G7LHC7	0	A0A0R0JYY1	0	Glyma.05G207400.3.p	0	Glyma.05G207400	AT1G63500.1	Protein kinase protein with tetratricopeptide repeat domain
AmCoGF33187_1	1941	1	tr|G7IJ02|G7IJ02_MEDTR	0	G7IJ02	0	I1LVG3	0	Glyma.12G240400.1.p	0	Glyma.12G240400	AT5G13020.1	Emsy N Terminus (ENT)/ plant Tudor-like domains-containing protein
AmCoGF33187_2	2115	3	tr|G7IJ02|G7IJ02_MEDTR	0	G7IJ02	0	I1LVG3	0	Glyma.12G240400.1.p	0	Glyma.12G240400	AT5G13020.1	Emsy N Terminus (ENT)/ plant Tudor-like domains-containing protein
AmCoGF33190	2430	5	tr|A0A072U605|A0A072U605_MEDTR	0	A0A072U605	0	I1KPM9	0	Glyma.08G025300.1.p	0	Glyma.08G025300	AT4G10840.1	Tetratricopeptide repeat (TPR)-like superfamily protein
AmCoGF33197	182	1	NA	NA	NA	NA	NA	NA	NA	NA	NA	NA	NA
AmCoGF434	2915	1	tr|A5B7R0|A5B7R0_VITVI	0	Q2HU08	1e-98	A0A0D5NSE1	4e-111	Glyma.06G165300.1.p	2e-26	Glyma.06G165300	AT5G23720.3	dual specificity protein phosphatase family protein
AmCoGF440	3679	4	tr|G8A151|G8A151_MEDTR	0	G8A151	0	K7M353	0	Glyma.13G323400.1.p	0	Glyma.13G323400	AT3G45040.1	phosphatidate cytidylyltransferase family protein
AmCoGF442_1	1155	1	tr|A0A072VPW2|A0A072VPW2_MEDTR	1e-161	A0A072VPW2	2e-163	I1NHN3	2e-159	Glyma.20G187700.2.p	2e-159	Glyma.20G187700	AT2G36360.3	Galactose oxidase/kelch repeat superfamily protein
AmCoGF442_2	1948	2	tr|A0A072VPW2|A0A072VPW2_MEDTR	0	A0A072VPW2	0	I1NHN3	0	Glyma.20G187700.2.p	0	Glyma.20G187700	AT2G36360.3	Galactose oxidase/kelch repeat superfamily protein
AmCoGF49226_1	2439	4	tr|I1MSR7|I1MSR7_SOYBN	3e-151	G7JVH4	6e-150	I1MSR7	1e-152	Glyma.17G064100.1.p	7e-153	Glyma.17G064100	AT5G57490.1	voltage dependent anion channel 4
AmCoGF49226_2	2608	1	tr|I1MSR7|I1MSR7_SOYBN	5e-156	G7JVH4	2e-154	I1MSR7	2e-157	Glyma.17G064100.1.p	1e-157	Glyma.17G064100	AT5G57490.1	voltage dependent anion channel 4
AmCoGF49226_3	3126	1	tr|I1MSR7|I1MSR7_SOYBN	5e-154	G7JVH4	1e-152	I1MSR7	1e-155	Glyma.17G064100.1.p	1e-155	Glyma.17G064100	AT5G57490.1	voltage dependent anion channel 4
AmCoGF33216_1	3432	1	tr|A0A0B2Q268|A0A0B2Q268_GLYSO	0	G7KVS0	0	K7MVB9	0	Glyma.18G287400.1.p	0	Glyma.18G287400	AT5G65750.1	2-oxoglutarate dehydrogenase, E1 component
AmCoGF33216_2	3250	5	tr|G7KVS0|G7KVS0_MEDTR	0	G7KVS0	0	K7MVB9	0	Glyma.18G287400.1.p	0	Glyma.18G287400	AT5G65750.1	2-oxoglutarate dehydrogenase, E1 component
AmCoGF33216_3	3575	9	tr|G7KVS0|G7KVS0_MEDTR	0	G7KVS0	0	K7MVB9	0	Glyma.18G287400.1.p	0	Glyma.18G287400	AT5G65750.1	2-oxoglutarate dehydrogenase, E1 component
AmCoGF5536_1	6739	5	tr|A0A0S3RXA2|A0A0S3RXA2_PHAAN	0	G7KSM2	0	I1N8X6	0	Glyma.19G136000.1.p	0	Glyma.19G136000	AT3G57300.1	INO80 ortholog
AmCoGF5536_2	1657	1	tr|A0A022PY72|A0A022PY72_ERYGU	1e-46	G7KSM2	3e-48	I1LA43	2e-47	Glyma.10G106500.1.p	2e-47	Glyma.10G106500	AT3G57300.1	INO80 ortholog
AmCoGF5536_3	3155	1	tr|A0A0R0KQ21|A0A0R0KQ21_SOYBN	1e-46	A0A072U1P9	2e-44	A0A0R0KQ21	4e-48	Glyma.03G133700.2.p	4e-48	Glyma.03G133700	AT3G57300.1	INO80 ortholog
AmCoGF5536_4	5422	1	tr|A0A151SB03|A0A151SB03_CAJCA	0	A0A072U1P9	0	I1N8X6	0	Glyma.19G136000.1.p	0	Glyma.19G136000	AT3G57300.1	INO80 ortholog
AmCoGF450_1	3022	7	tr|A0A151RRI9|A0A151RRI9_CAJCA	0	G7IP43	0	I1MF05	0	Glyma.15G091600.2.p	0	Glyma.15G091600	AT1G30360.1	Early-responsive to dehydration stress protein (ERD4)
AmCoGF450_2	2629	1	tr|A0A151RRI9|A0A151RRI9_CAJCA	2e-142	G7IP43	5e-139	I1MF05	2e-141	Glyma.15G091600.2.p	8e-142	Glyma.15G091600	AT1G30360.1	Early-responsive to dehydration stress protein (ERD4)
AmCoGF450_3	1758	1	tr|A0A151RRI9|A0A151RRI9_CAJCA	0	G7IP43	0	I1M1I9	0	Glyma.13G220900.1.p	0	Glyma.13G220900	AT1G30360.1	Early-responsive to dehydration stress protein (ERD4)
AmCoGF38305_1	3068	1	tr|A0A072U2U5|A0A072U2U5_MEDTR	9e-100	A0A072U2U5	2e-101	I1NAB1	1e-96	Glyma.19G184200.1.p	1e-96	Glyma.19G184200	AT5G03760.1	Nucleotide-diphospho-sugar transferases superfamily protein
AmCoGF38305_2	1738	1	tr|K7RDG8|K7RDG8_TRIFG	0	A0A072U2U5	0	I1JPP9	0	Glyma.03G183500.1.p	0	Glyma.03G183500	AT5G03760.1	Nucleotide-diphospho-sugar transferases superfamily protein
AmCoGF33224_1	3037	2	tr|I1JYL5|I1JYL5_SOYBN	1e-62	I3SGW0	1e-61	I1JYL5	3e-64	Glyma.04G231800.1.p	2e-64	Glyma.04G231800	AT5G53560.1	cytochrome B5 isoform E
AmCoGF33224_2	1762	1	tr|C6SX78|C6SX78_SOYBN	1e-41	I3SGW0	1e-41	C6SX78	3e-43	Glyma.06G133300.1.p	3e-43	Glyma.06G133300	AT5G53560.1	cytochrome B5 isoform E
AmCoGF33226	1454	2	tr|A0A0S3TA57|A0A0S3TA57_PHAAN	7e-108	RBP1	4e-93	C6TK58	1e-98	Glyma.02G083800.1.p	1e-98	Glyma.02G083800	AT1G21320.2	nucleotide binding;nucleic acid binding
AmCoGF459_1	3988	1	tr|A0A072UU89|A0A072UU89_MEDTR	2e-108	A0A072UU89	4e-110	K7LFK3	6e-108	Glyma.09G230400.5.p	6e-108	Glyma.09G230400	AT5G07630.1	lipid transporters
AmCoGF459_2	4128	6	tr|A0A072UU89|A0A072UU89_MEDTR	0	A0A072UU89	0	K7LFK0	0	Glyma.09G230400.1.p	0	Glyma.09G230400	AT5G07630.1	lipid transporters
AmCoGF460_1	2475	1	tr|M5X570|M5X570_PRUPE	2e-09	Q1RU49	6e-06	K7MRY2	2e-05	Glyma.18G270600.1.p	6e-05	Glyma.18G270600	AT3G51550.1	Malectin/receptor-like protein kinase family protein
AmCoGF460_2	2926	1	tr|M5X570|M5X570_PRUPE	3e-09	Q1RU49	7e-06	K7MRY2	2e-05	Glyma.18G270600.1.p	8e-05	Glyma.18G270600	AT3G51550.1	Malectin/receptor-like protein kinase family protein
AmCoGF54690_1	2545	2	tr|A0A151R5P9|A0A151R5P9_CAJCA	0	A0A072UFP3	0	I1M627	0	Glyma.14G000500.1.p	0	Glyma.14G000500	AT4G35440.1	chloride channel E
AmCoGF54690_2	2698	3	tr|A0A151R5P9|A0A151R5P9_CAJCA	0	G7KFH2	0	I1M627	0	Glyma.14G000500.1.p	0	Glyma.14G000500	AT4G35440.1	chloride channel E
AmCoGF33232_1	3094	1	tr|G7K7R9|G7K7R9_MEDTR	0	G7K7R9	0	I1M789	0	Glyma.14G039600.1.p	0	Glyma.14G039600	AT1G71210.1	Pentatricopeptide repeat (PPR) superfamily protein
AmCoGF33232_2	3105	1	tr|G7K7R9|G7K7R9_MEDTR	0	G7K7R9	0	I1M789	0	Glyma.14G039600.1.p	0	Glyma.14G039600	AT1G71210.1	Pentatricopeptide repeat (PPR) superfamily protein
AmCoGF33232_3	3111	1	tr|G7K7R9|G7K7R9_MEDTR	0	G7K7R9	0	I1M789	0	Glyma.14G039600.1.p	0	Glyma.14G039600	AT1G71210.1	Pentatricopeptide repeat (PPR) superfamily protein
AmCoGF33233_1	2498	1	tr|K7M1P8|K7M1P8_SOYBN	0	G7ILD9	0	K7M1P8	0	Glyma.13G245700.2.p	0	Glyma.13G245700	AT5G28740.1	Tetratricopeptide repeat (TPR)-like superfamily protein
AmCoGF33233_2	3327	4	tr|K7M1P8|K7M1P8_SOYBN	0	G7ILD9	0	K7M1P8	0	Glyma.13G245700.2.p	0	Glyma.13G245700	AT5G28740.1	Tetratricopeptide repeat (TPR)-like superfamily protein
AmCoGF33234	2839	4	tr|A0A151TE86|A0A151TE86_CAJCA	2e-120	A0A072UPJ4	1e-120	K7KMU2	9e-120	Glyma.05G042500.1.p	9e-120	Glyma.05G042500	AT4G13310.1	cytochrome P450, family 71, subfamily A, polypeptide 20
AmCoGF33241	3240	1	tr|A0A0S3SJW1|A0A0S3SJW1_PHAAN	0	A2Q1M9	5e-25	A0A0R0FZ41	0	Glyma.16G066300.1.p	0	Glyma.16G066300	AT3G46610.1	Pentatricopeptide repeat (PPR-like) superfamily protein
AmCoGF474	4374	3	tr|A0A0R0GMF6|A0A0R0GMF6_SOYBN	5e-60	A0A072VM53	1e-61	A0A0R0GMF6	2e-61	Glyma.13G124700.1.p	2e-61	Glyma.13G124700	AT1G03905.1	P-loop containing nucleoside triphosphate hydrolases superfamily protein
AmCoGF475_1	2698	1	tr|A0A151QRG6|A0A151QRG6_CAJCA	1e-40	A0A072V1I3	1e-28	I1MY82	1e-28	Glyma.18G000400.1.p	1e-28	Glyma.18G000400	AT3G13600.1	calmodulin-binding family protein
AmCoGF475_2	2503	1	tr|A0A151QRG6|A0A151QRG6_CAJCA	8e-41	A2Q297	5e-30	A0A0R0E5P4	5e-31	Glyma.20G021700.3.p	5e-31	Glyma.20G021700	AT1G10180.1
AmCoGF480	3127	1	tr|A0A072V6Q1|A0A072V6Q1_MEDTR	1e-110	A0A072V6Q1	2e-112	I1L1L5	5e-106	Glyma.09G066400.2.p	5e-106	Glyma.09G066400	AT4G29790.1
AmCoGF481	2515	5	tr|A0A078I219|A0A078I219_BRANA	0	G7KFV1	0	I1LM73	0	Glyma.13G152500.1.p	0	Glyma.13G152500	AT5G17310.2	UDP-glucose pyrophosphorylase 2
AmCoGF483	445	1	NA	NA	NA	NA	NA	NA	NA	NA	NA	NA	NA
AmCoGF484	3178	2	tr|A0A0R0E7C2|A0A0R0E7C2_SOYBN	1e-07	G7IWH9	5e-08	A0A0R0E7C2	4e-09	Glyma.20G040200.1.p	4e-09	Glyma.20G040200	AT3G52140.2	tetratricopeptide repeat (TPR)-containing protein
AmCoGF33254_1	1598	1	tr|A0A151RGW0|A0A151RGW0_CAJCA	4e-166	A0A072U8R0	6e-162	I1MPK1	2e-159	Glyma.16G180500.1.p	2e-159	Glyma.16G180500	AT5G23940.1	HXXXD-type acyl-transferase family protein
AmCoGF33254_2	2119	1	tr|A4F1S0|A4F1S0_CLITE	3e-69	A0A072U8R0	2e-65	I1MPK1	2e-67	Glyma.16G180500.1.p	2e-67	Glyma.16G180500	AT5G23940.1	HXXXD-type acyl-transferase family protein
AmCoGF33254_3	1729	2	tr|A0A151RGW0|A0A151RGW0_CAJCA	0	A0A072U8R0	0	I1MPK1	0	Glyma.16G180500.1.p	0	Glyma.16G180500	AT5G23940.1	HXXXD-type acyl-transferase family protein
AmCoGF488	2902	2	tr|A0A151RAR9|A0A151RAR9_CAJCA	8e-163	A2Q2C7	1e-91	Q84ZV5	2e-143	Glyma.14G043100.1.p	1e-28	Glyma.14G043100	AT1G45616.1	receptor like protein 6
AmCoGF33257_1	2803	1	tr|A0A0D2SG61|A0A0D2SG61_GOSRA	4e-34	A0A072UDA0	9e-36	I1LI78	2e-34	Glyma.11G082600.1.p	1e-34	Glyma.11G082600	AT3G51390.1	DHHC-type zinc finger family protein
AmCoGF33257_2	1873	2	tr|A0A0S3T4Z7|A0A0S3T4Z7_PHAAN	0	G7JYU0	0	I1LI78	6e-174	Glyma.11G082600.1.p	5e-174	Glyma.11G082600	AT3G51390.1	DHHC-type zinc finger family protein
AmCoGF490	1800	1	tr|G7KRJ9|G7KRJ9_MEDTR	0	G7KRJ9	0	K7LFY0	0	Glyma.09G249300.3.p	0	Glyma.09G249300	AT5G36260.1	Eukaryotic aspartyl protease family protein
AmCoGF33259	2870	2	tr|A0A072TPV0|A0A072TPV0_MEDTR	0	A0A072TPV0	0	K7KWU4	0	Glyma.06G232100.1.p	0	Glyma.06G232100	AT1G73170.1	P-loop containing nucleoside triphosphate hydrolases superfamily protein
AmCoGF504_1	3807	3	tr|A0A0B2QJ27|A0A0B2QJ27_GLYSO	0	A0A072UV90	0	I1LKM7	0	Glyma.11G179600.3.p	0	Glyma.11G179600	AT3G44200.1	NIMA (never in mitosis, gene A)-related 6
AmCoGF504_2	3108	1	tr|A0A0B2QJ27|A0A0B2QJ27_GLYSO	0	A0A072UV90	0	I1LKM7	0	Glyma.11G179600.3.p	0	Glyma.11G179600	AT3G44200.1	NIMA (never in mitosis, gene A)-related 6
AmCoGF505_1	1557	1	tr|I1JQS4|I1JQS4_SOYBN	0	G7KST9	0	I1JQS4	0	Glyma.03G219700.1.p	0	Glyma.03G219700	AT3G62390.1	TRICHOME BIREFRINGENCE-LIKE 6
AmCoGF505_2	1887	1	tr|I1JQS5|I1JQS5_SOYBN	0	G7KST9	0	I1JQS5	0	Glyma.03G219700.2.p	0	Glyma.03G219700	AT3G62390.1	TRICHOME BIREFRINGENCE-LIKE 6
AmCoGF507_1	2938	1	tr|A0A0R0L1F3|A0A0R0L1F3_SOYBN	0	A0A072U232	0	A0A0R0L1F3	0	Glyma.02G089100.1.p	0	Glyma.02G089100	AT3G02600.1	lipid phosphate phosphatase 3
AmCoGF507_2	1505	1	tr|A0A0B2PXS8|A0A0B2PXS8_GLYSO	0	G7KV76	0	K7MVG0	0	Glyma.18G293800.1.p	0	Glyma.18G293800	AT3G02600.1	lipid phosphate phosphatase 3
AmCoGF33280_1	2759	2	tr|G7J5E8|G7J5E8_MEDTR	0	G7J5E8	0	K7KVS5	0	Glyma.06G181900.1.p	0	Glyma.06G181900	AT3G62270.1	HCO3- transporter family
AmCoGF33280_2	3896	4	tr|G7J5E8|G7J5E8_MEDTR	0	G7J5E8	0	K7KVS5	0	Glyma.06G181900.1.p	0	Glyma.06G181900	AT3G62270.1	HCO3- transporter family
AmCoGF27392	6435	7	tr|A0A072UU19|A0A072UU19_MEDTR	0	A0A072UU19	0	K7KW49	0	Glyma.06G202000.1.p	0	Glyma.06G202000	AT5G07980.1	dentin sialophosphoprotein-related
AmCoGF514_1	6332	3	tr|G7JK55|G7JK55_MEDTR	0	G7JK55	0	A0A0R0FND6	0	Glyma.17G137600.1.p	0	Glyma.17G137600	AT1G62750.1	Translation elongation factor EFG/EF2 protein
AmCoGF514_2	3572	15	tr|G7JK55|G7JK55_MEDTR	0	G7JK55	0	A0A0R0JRC6	0	Glyma.05G055500.1.p	0	Glyma.05G055500	AT1G62750.1	Translation elongation factor EFG/EF2 protein
AmCoGF514_3	1544	1	tr|A0A151SKP1|A0A151SKP1_CAJCA	1e-123	G7JK55	4e-120	A0A0R0JRC6	5e-119	Glyma.05G055500.1.p	5e-119	Glyma.05G055500	AT1G62750.1	Translation elongation factor EFG/EF2 protein
AmCoGF514_4	3562	1	tr|G7JK55|G7JK55_MEDTR	0	G7JK55	0	A0A0R0JRC6	0	Glyma.05G055500.1.p	0	Glyma.05G055500	AT1G62750.1	Translation elongation factor EFG/EF2 protein
AmCoGF514_5	3662	2	tr|G7JK55|G7JK55_MEDTR	0	G7JK55	0	A0A0R0JRC6	0	Glyma.05G055500.1.p	0	Glyma.05G055500	AT1G62750.1	Translation elongation factor EFG/EF2 protein
AmCoGF514_6	4259	1	tr|G7JK55|G7JK55_MEDTR	0	G7JK55	0	A0A0R0JRC6	0	Glyma.05G055500.1.p	0	Glyma.05G055500	AT1G62750.1	Translation elongation factor EFG/EF2 protein
AmCoGF33283_1	1922	1	tr|A0A151TB05|A0A151TB05_CAJCA	0	Q2HUD4	0	I1N3T4	0	Glyma.18G236000.1.p	0	Glyma.18G236000	AT4G00300.2	fringe-related protein
AmCoGF33283_2	1771	1	tr|A0A151TB05|A0A151TB05_CAJCA	0	Q2HUD4	0	I1N3T4	0	Glyma.18G236000.1.p	0	Glyma.18G236000	AT4G00300.2	fringe-related protein
AmCoGF33284	3093	2	tr|V7BEU0|V7BEU0_PHAVU	2e-122	A0A072VRS3	5e-79	C6T982	3e-83	Glyma.10G268100.2.p	3e-83	Glyma.10G268100	AT2G01120.1	origin recognition complex subunit 4
AmCoGF16384_1	3493	4	tr|A0A072UZ29|A0A072UZ29_MEDTR	6e-60	A0A072UZ29	1e-61	K7KK10	2e-60	Glyma.04G148500.1.p	2e-60	Glyma.04G148500	AT3G48670.2	XH/XS domain-containing protein
AmCoGF16384_2	657	1	tr|A0A072UZ29|A0A072UZ29_MEDTR	2e-57	A0A072UZ29	3e-59	I1MZC5	5e-58	Glyma.18G038300.1.p	5e-58	Glyma.18G038300	AT3G48670.2	XH/XS domain-containing protein
AmCoGF43777	4250	7	tr|I1LNA7|I1LNA7_SOYBN	0	G7JC21	0	I1LNA7	0	Glyma.11G248400.1.p	0	Glyma.11G248400	AT1G24340.1	FAD/NAD(P)-binding oxidoreductase family protein
AmCoGF520_1	3375	2	tr|K7M344|K7M344_SOYBN	0	A0A072VAU9	0	K7M344	0	Glyma.13G322000.1.p	0	Glyma.13G322000
AmCoGF520_2	3452	3	tr|K7M344|K7M344_SOYBN	0	A0A072VAU9	0	K7M344	0	Glyma.13G322000.1.p	0	Glyma.13G322000
AmCoGF521	3442	4	tr|K7K4J4|K7K4J4_SOYBN	0	G7LGE1	3e-120	K7K4J4	0	Glyma.01G184300.1.p	0	Glyma.01G184300	AT3G50530.1	CDPK-related kinase
AmCoGF523_1	2522	1	tr|A0A072VLT1|A0A072VLT1_MEDTR	2e-16	A0A072VLT1	3e-18	K7LWP6	1e-11	Glyma.12G241500.1.p	1e-11	Glyma.12G241500	AT1G33500.1
AmCoGF523_2	5982	5	tr|A0A072VKQ1|A0A072VKQ1_MEDTR	3e-23	A0A072VKQ1	6e-25	K7LWP6	2e-21	Glyma.12G241500.1.p	2e-21	Glyma.12G241500	AT1G33500.1
AmCoGF525	432	1	tr|K7MIM9|K7MIM9_SOYBN	2e-21	A0A072TQB5	5e-22	K7MIM9	6e-23	Glyma.16G199700.1.p	8e-23	Glyma.16G199700	AT1G62930.1	Tetratricopeptide repeat (TPR)-like superfamily protein
AmCoGF33296	1363	1	tr|A0A151U2V3|A0A151U2V3_CAJCA	6e-150	I3SM08	2e-146	K7LJ28	9e-148	Glyma.10G127400.2.p	1e-147	Glyma.10G127400	AT3G24030.1	hydroxyethylthiazole kinase family protein
AmCoGF33297_1	2675	1	tr|I1JD92|I1JD92_SOYBN	9e-92	G7K2Z5	6e-87	I1JD92	3e-93	Glyma.02G076000.2.p	1e-93	Glyma.02G076000	AT5G60340.1	P-loop containing nucleoside triphosphate hydrolases superfamily protein
AmCoGF33297_2	3059	1	tr|C6SYJ0|C6SYJ0_SOYBN	2e-55	G7K2Z5	5e-57	C6SYJ0	7e-57	Glyma.16G158000.2.p	5e-57	Glyma.16G158000	AT5G60340.1	P-loop containing nucleoside triphosphate hydrolases superfamily protein
AmCoGF33297_3	1686	1	tr|C6SYJ0|C6SYJ0_SOYBN	4e-57	G7K2Z5	8e-59	C6SYJ0	1e-58	Glyma.16G158000.2.p	9e-59	Glyma.16G158000	AT5G60340.1	P-loop containing nucleoside triphosphate hydrolases superfamily protein
AmCoGF531_1	3447	1	tr|A0A072URP2|A0A072URP2_MEDTR	2e-26	A0A072URP2	4e-28	A0A0R0JPX1	2e-23	Glyma.05G021100.2.p	2e-23	Glyma.05G021100	AT1G64060.1	respiratory burst oxidase protein F
AmCoGF531_2	2574	2	tr|A0A072UQB5|A0A072UQB5_MEDTR	7e-39	A0A072UQB5	1e-40	K7MKH9	4e-40	Glyma.17G078200.3.p	4e-40	Glyma.17G078200
AmCoGF537	3266	5	tr|Q1SKZ8|Q1SKZ8_MEDTR	0	Q1SKZ8	0	K7LVB0	0	Glyma.12G165200.1.p	0	Glyma.12G165200	AT1G09600.1	Protein kinase superfamily protein
AmCoGF538	3096	5	tr|V4RYA8|V4RYA8_9ROSI	1e-177	G7ITF1	6e-178	C6TAN4	1e-170	Glyma.15G255900.1.p	1e-170	Glyma.15G255900	AT1G04170.1	eukaryotic translation initiation factor 2 gamma subunit
AmCoGF541	2547	4	tr|G7J8K7|G7J8K7_MEDTR	0	G7J8K7	0	A0A0R0J9W7	0	Glyma.06G002600.1.p	0	Glyma.06G002600	AT3G06980.1	DEA(D/H)-box RNA helicase family protein
AmCoGF33311_1	1628	2	tr|A0A072V293|A0A072V293_MEDTR	0	A0A072V293	0	I1KAV2	0	Glyma.06G131200.1.p	0	Glyma.06G131200	AT4G27780.1	acyl-CoA binding protein 2
AmCoGF33311_2	1743	1	tr|A0A072V293|A0A072V293_MEDTR	0	A0A072V293	0	I1KAV2	0	Glyma.06G131200.1.p	0	Glyma.06G131200	AT4G27780.1	acyl-CoA binding protein 2
AmCoGF544	3322	3	tr|A0A0S3SP39|A0A0S3SP39_PHAAN	4e-61	G7I403	2e-61	I1NHU3	2e-62	Glyma.20G194500.1.p	2e-62	Glyma.20G194500	AT3G10640.1	SNF7 family protein
AmCoGF33313	3666	5	tr|Q8SAE5|Q8SAE5_MEDTR	0	Q8SAE5	0	I1K487	0	Glyma.05G167600.2.p	0	Glyma.05G167600	AT2G43850.1	Integrin-linked protein kinase family
AmCoGF546_1	720	1	tr|A0A151U5I2|A0A151U5I2_CAJCA	2e-85	A0A072VMT6	2e-84	C6T978	3e-85	Glyma.20G218200.2.p	7e-84	Glyma.20G218200	AT1G64720.1	Polyketide cyclase/dehydrase and lipid transport superfamily protein
AmCoGF546_2	5198	5	tr|B7FHR4|B7FHR4_MEDTR	1e-96	B7FHR4	2e-98	I1NII1	1e-82	Glyma.20G218200.1.p	1e-82	Glyma.20G218200	AT1G64720.1	Polyketide cyclase/dehydrase and lipid transport superfamily protein
AmCoGF546_3	4720	5	tr|B7FHR4|B7FHR4_MEDTR	5e-97	B7FHR4	8e-99	I1NII1	9e-83	Glyma.20G218200.1.p	9e-83	Glyma.20G218200	AT1G64720.1	Polyketide cyclase/dehydrase and lipid transport superfamily protein
AmCoGF33315	1793	1	tr|I1JJC5|I1JJC5_SOYBN	0	G7K8M6	0	I1JJC5	0	Glyma.02G293600.1.p	0	Glyma.02G293600	AT5G55130.1	co-factor for nitrate, reductase and xanthine dehydrogenase 5
AmCoGF549_1	2719	2	tr|A0A072U2K5|A0A072U2K5_MEDTR	0	A0A072U2K5	0	I1KXE7	4e-162	Glyma.08G285900.1.p	4e-162	Glyma.08G285900	AT1G60420.1	DC1 domain-containing protein
AmCoGF549_2	3991	1	tr|A0A072U2K5|A0A072U2K5_MEDTR	0	A0A072U2K5	0	I1KXE7	2e-134	Glyma.08G285900.1.p	2e-134	Glyma.08G285900	AT1G60420.1	DC1 domain-containing protein
AmCoGF549_3	2818	1	tr|A0A072U2K5|A0A072U2K5_MEDTR	0	A0A072U2K5	0	I1KXE7	1e-161	Glyma.08G285900.1.p	1e-161	Glyma.08G285900	AT1G60420.1	DC1 domain-containing protein
AmCoGF549_4	2929	2	tr|A0A072U2K5|A0A072U2K5_MEDTR	0	A0A072U2K5	0	I1KXE7	3e-161	Glyma.08G285900.1.p	3e-161	Glyma.08G285900	AT1G60420.1	DC1 domain-containing protein
AmCoGF33319_1	4740	4	tr|G7K187|G7K187_MEDTR	0	G7K187	0	K7K439	0	Glyma.01G158400.1.p	0	Glyma.01G158400	AT4G35520.1	MUTL protein homolog 3
AmCoGF33319_2	4816	1	tr|G7K187|G7K187_MEDTR	0	G7K187	0	K7K439	0	Glyma.01G158400.1.p	0	Glyma.01G158400	AT4G35520.1	MUTL protein homolog 3
AmCoGF33321	1806	2	tr|G7KEX6|G7KEX6_MEDTR	0	G7KEX6	0	I1J8U0	0	Glyma.01G173400.1.p	0	Glyma.01G173400	AT5G48330.1	Regulator of chromosome condensation (RCC1) family protein
AmCoGF33324	261	1	tr|A0A072U302|A0A072U302_MEDTR	9e-31	A0A072U302	1e-32	I1NAG2	8e-27	Glyma.19G188900.1.p	8e-27	Glyma.19G188900	AT5G02070.1	Protein kinase family protein
AmCoGF33328_1	3285	3	tr|A0A0R0EG89|A0A0R0EG89_SOYBN	5e-31	A0A072U525	3e-28	A0A0R0EG89	2e-32	Glyma.19G004400.2.p	2e-32	Glyma.19G004400	AT5G40390.1	Raffinose synthase family protein
AmCoGF33328_2	3109	1	tr|A0A0R0EG89|A0A0R0EG89_SOYBN	5e-31	A0A072U525	3e-28	A0A0R0EG89	1e-32	Glyma.19G004400.2.p	1e-32	Glyma.19G004400	AT5G40390.1	Raffinose synthase family protein
AmCoGF569_1	3242	1	tr|G7I5Y4|G7I5Y4_MEDTR	0	G7I5Y4	0	K7MP01	0	Glyma.17G255500.2.p	0	Glyma.17G255500	AT4G16310.1	LSD1-like 3
AmCoGF569_2	3407	1	tr|G7I5Y4|G7I5Y4_MEDTR	0	G7I5Y4	0	K7MP01	0	Glyma.17G255500.2.p	0	Glyma.17G255500	AT4G16310.1	LSD1-like 3
AmCoGF569_3	3417	1	tr|G7I5Y4|G7I5Y4_MEDTR	0	G7I5Y4	0	K7MP01	0	Glyma.17G255500.2.p	0	Glyma.17G255500	AT4G16310.1	LSD1-like 3
AmCoGF570_1	2742	1	tr|I1KFK5|I1KFK5_SOYBN	0	A0A072UT17	0	I1KFK5	0	Glyma.06G311600.1.p	0	Glyma.06G311600	AT1G11290.1	Pentatricopeptide repeat (PPR) superfamily protein
AmCoGF570_2	2752	1	tr|A0A072UT17|A0A072UT17_MEDTR	0	A0A072UT17	0	I1KFK5	0	Glyma.06G311600.1.p	0	Glyma.06G311600	AT1G11290.1	Pentatricopeptide repeat (PPR) superfamily protein
AmCoGF33340_1	2951	4	tr|A0A072UZF2|A0A072UZF2_MEDTR	0	A0A072UZF2	0	K7KPS5	0	Glyma.05G120100.1.p	0	Glyma.05G120100	AT5G64550.1	loricrin-related
AmCoGF33340_2	3760	1	tr|A0A072UZF2|A0A072UZF2_MEDTR	0	A0A072UZF2	0	K7KPS5	0	Glyma.05G120100.1.p	0	Glyma.05G120100	AT5G64550.1	loricrin-related
AmCoGF33344_1	2598	2	tr|A0A0U2LHL6|A0A0U2LHL6_9FABA	1e-158	W8CYC3	1e-152	NDHK	1e-136	Glyma.04G050600.1.p	5e-45	Glyma.04G050600	AT5G11770.1	NADH-ubiquinone oxidoreductase 20 kDa subunit, mitochondrial
AmCoGF33344_2	3787	6	tr|A0A0U2LHL6|A0A0U2LHL6_9FABA	2e-154	W8CYC3	1e-148	NDHK	4e-133	Glyma.13G068600.1.p	8e-57	Glyma.13G068600	ATCG00440.1	NADH:ubiquinone/plastoquinone oxidoreductase, chain 3 protein
AmCoGF33344_3	3503	1	tr|A0A0U2LHL6|A0A0U2LHL6_9FABA	2e-125	W8CYC3	2e-120	NDHK	4e-106	Glyma.16G089800.1.p	6e-39	Glyma.16G089800	ATCG00420.1	NADH dehydrogenase subunit J
AmCoGF33344_4	3007	1	tr|A0A0U2LHL6|A0A0U2LHL6_9FABA	1e-154	W8CYC3	1e-148	NDHK	5e-133	Glyma.04G050600.1.p	9e-45	Glyma.04G050600	AT5G11770.1	NADH-ubiquinone oxidoreductase 20 kDa subunit, mitochondrial
AmCoGF65632_1	3323	6	tr|A0A151ST90|A0A151ST90_CAJCA	0	A0A072TRX1	0	I1MML9	0	Glyma.16G101800.1.p	0	Glyma.16G101800	AT1G79620.1	Leucine-rich repeat protein kinase family protein
AmCoGF65632_2	3217	1	tr|A0A151ST90|A0A151ST90_CAJCA	0	A0A072TRX1	0	I1MML9	0	Glyma.16G101800.1.p	0	Glyma.16G101800	AT1G79620.1	Leucine-rich repeat protein kinase family protein
AmCoGF578	1814	2	tr|V7ARJ6|V7ARJ6_PHAVU	1e-74	G7J8H5	1e-46	K7KK06	5e-64	Glyma.04G148800.3.p	5e-64	Glyma.04G148800	AT5G58340.1	myb-like HTH transcriptional regulator family protein
AmCoGF33352_1	2723	1	tr|G7KHL7|G7KHL7_MEDTR	1e-175	G7KHL7	2e-177	I1K1H3	2e-151	Glyma.19G065400.5.p	2e-148	Glyma.19G065400	AT5G40340.1	Tudor/PWWP/MBT superfamily protein
AmCoGF33352_2	3784	4	tr|A0A151R6X6|A0A151R6X6_CAJCA	0	G7KHL7	0	I1K1H3	0	Glyma.16G073200.1.p	0	Glyma.16G073200	AT5G40340.1	Tudor/PWWP/MBT superfamily protein
AmCoGF33355	2718	1	tr|A0A151RG79|A0A151RG79_CAJCA	1e-140	G7JXX0	3e-129	A0A0R0LGR0	4e-22	Glyma.01G081800.1.p	4e-22	Glyma.01G081800
AmCoGF588	1680	1	tr|F8QPI4|F8QPI4_9FABA	0	A0A072UD84	0	I1N9J8	0	Glyma.19G158800.1.p	0	Glyma.19G158800	AT3G63250.1	homocysteine methyltransferase 2
AmCoGF65634	1904	2	tr|G7IQT1|G7IQT1_MEDTR	0	G7IQT1	0	I1MM44	0	Glyma.16G081400.1.p	0	Glyma.16G081400	AT1G16300.1	glyceraldehyde-3-phosphate dehydrogenase of plastid 2
AmCoGF29480_1	2074	1	tr|A0A151RV19|A0A151RV19_CAJCA	0	B7FLC3	0	A0A0R0KQE9	0	Glyma.02G001100.1.p	0	Glyma.02G001100	AT5G17540.1	HXXXD-type acyl-transferase family protein
AmCoGF29480_2	2237	4	tr|A0A072VS80|A0A072VS80_MEDTR	1e-128	A0A072VS80	2e-130	A0A0R0KQE9	2e-118	Glyma.02G001100.1.p	2e-118	Glyma.02G001100	AT5G17540.1	HXXXD-type acyl-transferase family protein
AmCoGF38328_1	2582	1	tr|A0A0B2P1H7|A0A0B2P1H7_GLYSO	0	V9Q4P4	6e-37	I1KGZ4	0	Glyma.07G029100.1.p	0	Glyma.07G029100	AT3G42170.1	BED zinc finger ;hAT family dimerisation domain
AmCoGF38328_2	2595	1	tr|A0A0B2P1H7|A0A0B2P1H7_GLYSO	0	V9Q4P4	1e-57	I1KGZ4	0	Glyma.07G029100.1.p	0	Glyma.07G029100	AT3G42170.1	BED zinc finger ;hAT family dimerisation domain
AmCoGF38328_3	2526	1	tr|A0A0B2P1H7|A0A0B2P1H7_GLYSO	0	V9Q4P4	8e-58	I1KGZ4	0	Glyma.07G029100.1.p	0	Glyma.07G029100	AT3G42170.1	BED zinc finger ;hAT family dimerisation domain
AmCoGF16483_1	2625	1	tr|I1MDE9|I1MDE9_SOYBN	0	A0A072VCY0	0	I1MDE9	0	Glyma.15G037800.1.p	0	Glyma.15G037800	AT1G13790.1	XH/XS domain-containing protein
AmCoGF16483_2	2699	1	tr|I1MDE9|I1MDE9_SOYBN	0	A0A072VCY0	0	I1MDE9	0	Glyma.15G037800.1.p	0	Glyma.15G037800	AT1G13790.1	XH/XS domain-containing protein
AmCoGF602_1	2114	2	tr|G7JJ92|G7JJ92_MEDTR	0	G7JJ92	0	I1KNE8	0	Glyma.07G261800.1.p	0	Glyma.07G261800	AT4G22010.1	SKU5 similar 4
AmCoGF602_2	1966	1	tr|G7JJ92|G7JJ92_MEDTR	0	G7JJ92	0	I1KNE9	0	Glyma.07G261800.1.p	0	Glyma.07G261800	AT4G22010.1	SKU5 similar 4
AmCoGF54714	1950	2	tr|G7L3A6|G7L3A6_MEDTR	0	G7L3A6	0	I1LLW0	0	Glyma.U023700.1.p	0	Glyma.U023700	AT5G03900.2	Iron-sulphur cluster biosynthesis family protein
AmCoGF33375	2646	1	tr|K7KRD1|K7KRD1_SOYBN	1e-14	NA	NA	K7KRD1	3e-16	Glyma.08G057000.2.p	1e-14	Glyma.08G057000	AT1G73470.1
AmCoGF608_1	3105	4	tr|A0A072V4T3|A0A072V4T3_MEDTR	5e-67	A0A072V4T3	8e-69	I1L0B7	2e-55	Glyma.09G020900.1.p	2e-55	Glyma.09G020900	AT1G36320.1
AmCoGF608_2	2977	1	tr|A0A072V4T3|A0A072V4T3_MEDTR	4e-67	A0A072V4T3	7e-69	I1L0B7	2e-55	Glyma.09G020900.1.p	1e-55	Glyma.09G020900	AT1G36320.1
AmCoGF608_3	4751	1	tr|G7IJR9|G7IJR9_MEDTR	1e-105	G7IJR9	3e-107	I1L0B7	3e-68	Glyma.09G020900.1.p	3e-68	Glyma.09G020900	AT1G36320.1
AmCoGF609_1	1813	1	tr|G7LEY2|G7LEY2_MEDTR	0	G7LEY2	0	I1K519	0	Glyma.05G194600.1.p	0	Glyma.05G194600	AT5G09220.1	amino acid permease 2
AmCoGF609_2	1665	1	tr|I1K519|I1K519_SOYBN	0	G7LEY2	0	I1K519	0	Glyma.05G194600.1.p	0	Glyma.05G194600	AT5G09220.1	amino acid permease 2
AmCoGF611	2995	2	tr|A0A072UW35|A0A072UW35_MEDTR	0	A0A072UW35	0	I1N129	0	Glyma.18G116300.1.p	0	Glyma.18G116300	AT2G43020.1	polyamine oxidase 2
AmCoGF617	3655	3	tr|I1MMC2|I1MMC2_SOYBN	2e-84	I3SEX9	3e-84	I1MMC2	5e-86	Glyma.16G091900.1.p	5e-86	Glyma.16G091900	AT5G46860.1	Syntaxin/t-SNARE family protein
AmCoGF618	3039	1	tr|I1NI73|I1NI73_SOYBN	0	G7I4U6	0	I1NI73	0	Glyma.20G207200.1.p	0	Glyma.20G207200	AT4G14330.1	P-loop containing nucleoside triphosphate hydrolases superfamily protein
AmCoGF619	2539	2	tr|G7IHS5|G7IHS5_MEDTR	1e-129	G7IHS5	2e-131	A0A0R0GZ49	4e-119	Glyma.13G343600.3.p	3e-119	Glyma.13G343600	AT3G59380.1	farnesyltransferase A
AmCoGF33389	1334	1	tr|A0A072VH25|A0A072VH25_MEDTR	4e-122	A0A072VH25	7e-124	I1ND32	2e-120	Glyma.20G009500.1.p	2e-120	Glyma.20G009500	AT1G49510.1	embryo defective 1273
AmCoGF33390	2730	1	tr|A0A151R2Z3|A0A151R2Z3_CAJCA	3e-43	A0A072TXQ1	2e-38	I1MLX0	4e-37	Glyma.16G073700.1.p	4e-37	Glyma.16G073700	AT5G40300.1	Uncharacterised protein family (UPF0497)
AmCoGF625	2089	2	tr|G7JZJ2|G7JZJ2_MEDTR	0	G7JZJ2	0	I1MBC1	0	Glyma.14G194600.1.p	0	Glyma.14G194600	AT1G07180.1	alternative NAD(P)H dehydrogenase 1
AmCoGF626	3171	1	tr|C6TL71|C6TL71_SOYBN	3e-56	G7J8M7	1e-54	C6TL71	9e-58	Glyma.18G043600.1.p	2e-53	Glyma.18G043600	AT2G02010.1	glutamate decarboxylase 4
AmCoGF33400	1631	2	tr|A0A0S3SF98|A0A0S3SF98_PHAAN	3e-128	G7II76	3e-82	K7M3Y7	2e-80	Glyma.13G365900.1.p	5e-80	Glyma.13G365900	AT1G80080.1	Leucine-rich repeat (LRR) family protein
AmCoGF33403	1905	4	tr|A0A072VTI6|A0A072VTI6_MEDTR	0	A0A072VTI6	0	A0A0R4J646	0	Glyma.20G110200.1.p	0	Glyma.20G110200	AT5G08415.1	Radical SAM superfamily protein
AmCoGF640	2977	4	tr|V7C0D1|V7C0D1_PHAVU	0	Q2HUA3	0	I1M5T2	0	Glyma.13G364900.1.p	0	Glyma.13G364900	AT3G15730.1	phospholipase D alpha 1
AmCoGF33409_1	1563	1	tr|A0A072UAR8|A0A072UAR8_MEDTR	0	A0A072UAR8	0	A0A0R0I9G1	0	Glyma.09G167100.1.p	0	Glyma.09G167100	AT1G48410.1	Stabilizer of iron transporter SufD / Polynucleotidyl transferase
AmCoGF33409_2	1717	1	tr|I1MQL3|I1MQL3_SOYBN	1e-86	A0A072UM25	4e-78	I1MQL3	4e-88	Glyma.16G217300.1.p	4e-88	Glyma.16G217300	AT1G48410.1	Stabilizer of iron transporter SufD / Polynucleotidyl transferase
AmCoGF33409_3	2019	1	tr|A0A0L9VHP1|A0A0L9VHP1_PHAAN	0	A0A072UM25	0	A0A0R0I9G1	0	Glyma.09G167100.1.p	0	Glyma.09G167100	AT1G48410.1	Stabilizer of iron transporter SufD / Polynucleotidyl transferase
AmCoGF33409_4	1894	1	tr|A0A072UM25|A0A072UM25_MEDTR	0	A0A072UM25	0	A0A0R0I9G1	0	Glyma.09G167100.1.p	0	Glyma.09G167100	AT1G48410.1	Stabilizer of iron transporter SufD / Polynucleotidyl transferase
AmCoGF33411	1559	1	tr|V7BPS0|V7BPS0_PHAVU	4e-29	G7KYN7	3e-30	I1JRC5	3e-30	Glyma.03G237600.1.p	3e-30	Glyma.03G237600	AT1G09000.1	NPK1-related protein kinase 1
AmCoGF649	2981	2	tr|D7SKZ7|D7SKZ7_VITVI	0	G7IRU5	0	A0A0R0GX65	0	Glyma.13G325000.2.p	0	Glyma.13G325000	AT2G28320.1	Pleckstrin homology (PH) and lipid-binding START domains-containing protein
AmCoGF33418_1	2848	1	tr|K7L100|K7L100_SOYBN	1e-117	A0A072TMD5	7e-119	K7L100	4e-119	Glyma.07G122900.1.p	4e-119	Glyma.07G122900
AmCoGF33418_2	3267	2	tr|A0A0B2NU08|A0A0B2NU08_GLYSO	0	A0A072TMD5	0	I1JMG3	0	Glyma.07G122900.1.p	0	Glyma.07G122900
AmCoGF33418_3	4811	1	tr|A0A0B2NU08|A0A0B2NU08_GLYSO	0	A0A072TMD5	0	I1JMG3	0	Glyma.07G122900.1.p	0	Glyma.07G122900
AmCoGF33420	2110	3	tr|I1LES0|I1LES0_SOYBN	0	A0A072VQ69	0	I1LES0	0	Glyma.10G269700.1.p	0	Glyma.10G269700	AT2G01170.1	bidirectional amino acid transporter 1
AmCoGF49261_1	1613	1	tr|A0A072VLK1|A0A072VLK1_MEDTR	0	A0A072VLK1	0	I1LYZ8	0	Glyma.13G136100.1.p	0	Glyma.13G136100	AT5G02820.1	Spo11/DNA topoisomerase VI, subunit A protein
AmCoGF49261_2	1613	1	tr|A0A072VLK1|A0A072VLK1_MEDTR	0	A0A072VLK1	0	I1LYZ8	0	Glyma.13G136100.1.p	0	Glyma.13G136100	AT5G02820.1	Spo11/DNA topoisomerase VI, subunit A protein
AmCoGF656	2181	2	tr|V7C9D6|V7C9D6_PHAVU	0	A0A072UMQ9	0	I1KLR2	0	Glyma.07G202700.3.p	0	Glyma.07G202700	AT1G28520.1	vascular plant one zinc finger protein
AmCoGF33425_1	3268	2	tr|V7CVC0|V7CVC0_PHAVU	0	G7KRQ5	0	I1N8V2	0	Glyma.19G132900.1.p	0	Glyma.19G132900	AT5G04040.1	Patatin-like phospholipase family protein
AmCoGF33425_2	1150	1	tr|I1N8V2|I1N8V2_SOYBN	6e-87	G7KRQ5	6e-86	I1N8V2	2e-88	Glyma.19G132900.1.p	2e-88	Glyma.19G132900	AT5G04040.1	Patatin-like phospholipase family protein
AmCoGF664_1	1850	1	tr|G7LD86|G7LD86_MEDTR	0	G7LD86	0	I1K4X9	0	Glyma.05G190300.1.p	0	Glyma.05G190300	AT5G09760.1	Plant invertase/pectin methylesterase inhibitor superfamily
AmCoGF664_2	2006	1	tr|G7LD86|G7LD86_MEDTR	0	G7LD86	0	I1K4X9	0	Glyma.05G190300.1.p	0	Glyma.05G190300	AT5G09760.1	Plant invertase/pectin methylesterase inhibitor superfamily
AmCoGF664_3	2005	1	tr|G7LD86|G7LD86_MEDTR	0	G7LD86	0	I1K4X9	0	Glyma.05G190300.1.p	0	Glyma.05G190300	AT5G09760.1	Plant invertase/pectin methylesterase inhibitor superfamily
AmCoGF33433_1	2470	1	tr|K7MUF0|K7MUF0_SOYBN	9e-168	Q2HV73	7e-108	K7MUF0	3e-169	Glyma.18G239600.1.p	3e-169	Glyma.18G239600	AT1G16130.1	wall associated kinase-like 2
AmCoGF33433_2	2851	1	tr|A0A0S3RSK1|A0A0S3RSK1_PHAAN	2e-77	Q2HV73	2e-76	K7LG03	8e-76	Glyma.09G253200.1.p	7e-76	Glyma.09G253200	AT1G16130.1	wall associated kinase-like 2
AmCoGF33434	2957	2	tr|K7KEN9|K7KEN9_SOYBN	0	G7KQR9	0	K7KEN9	0	Glyma.03G127200.1.p	0	Glyma.03G127200	AT3G45940.1	Glycosyl hydrolases family 31 protein
AmCoGF667_1	2515	1	tr|G7IAM4|G7IAM4_MEDTR	0	G7IAM4	0	I1LDQ6	0	Glyma.10G234500.1.p	0	Glyma.10G234500	AT4G20850.1	tripeptidyl peptidase ii
AmCoGF667_2	2681	1	tr|G7IAM4|G7IAM4_MEDTR	0	G7IAM4	0	A0A0R0HY56	0	Glyma.10G234500.2.p	0	Glyma.10G234500	AT4G20850.1	tripeptidyl peptidase ii
AmCoGF15280	2652	2	tr|G8A001|G8A001_MEDTR	2e-105	G8A001	4e-107	I1KC88	7e-78	Glyma.06G174800.1.p	7e-78	Glyma.06G174800	AT5G50260.1	Cysteine proteinases superfamily protein
AmCoGF672_1	2332	4	tr|A0A0V0I3C4|A0A0V0I3C4_SOLCH	2e-122	A0A072VBR8	3e-112	A0A0R0KJS2	4e-104	Glyma.04G206900.2.p	4e-104	Glyma.04G206900	AT5G08710.1	Regulator of chromosome condensation (RCC1) family protein
AmCoGF672_2	2483	1	tr|A0A0L9UER8|A0A0L9UER8_PHAAN	5e-29	A0A072VBR8	8e-28	K7KLC5	2e-29	Glyma.04G206900.1.p	2e-29	Glyma.04G206900	AT5G08710.1	Regulator of chromosome condensation (RCC1) family protein
AmCoGF32880	1832	2	tr|G7KSR8|G7KSR8_MEDTR	3e-140	G7KSR8	5e-142	I1NBB0	2e-138	Glyma.19G215100.1.p	1e-138	Glyma.19G215100	AT3G62600.1	DNAJ heat shock family protein
AmCoGF33443_1	3167	1	tr|I1JJQ5|I1JJQ5_SOYBN	0	G7KEP0	0	I1JJQ5	0	Glyma.02G305700.2.p	0	Glyma.02G305700	AT5G48160.1	Protein of unknown function (DUF1423)
AmCoGF33443_2	2732	2	tr|A0A151S028|A0A151S028_CAJCA	0	G7KEP0	0	I1JJQ5	0	Glyma.02G305700.2.p	0	Glyma.02G305700	AT5G48160.1	Protein of unknown function (DUF1423)
AmCoGF33448_1	2794	1	tr|Q41399|Q41399_SESRO	2e-112	G7JL33	5e-75	I1MQN7	3e-111	Glyma.16G219500.1.p	3e-111	Glyma.16G219500	AT1G59960.1	NAD(P)-linked oxidoreductase superfamily protein
AmCoGF33448_2	3064	1	tr|A0A072UV09|A0A072UV09_MEDTR	3e-170	A0A072UV09	5e-172	I1JZM5	8e-168	Glyma.05G024800.1.p	8e-168	Glyma.05G024800	AT5G07720.1	Galactosyl transferase GMA12/MNN10 family protein
AmCoGF33448_3	3167	4	tr|Q7DLJ6|Q7DLJ6_SESRO	2e-59	G7KIH2	9e-46	A0A0R0I9K3	4e-60	Glyma.09G169800.1.p	3e-60	Glyma.09G169800	AT1G59950.1	NAD(P)-linked oxidoreductase superfamily protein
AmCoGF33450	2606	1	NA	NA	NA	NA	NA	NA	NA	NA	NA	NA	NA
AmCoGF33452	3451	5	tr|A0A0B2QAI0|A0A0B2QAI0_GLYSO	0	A0A072U5L9	0	K7L4G4	0	Glyma.08G018700.1.p	0	Glyma.08G018700	AT1G64050.1
AmCoGF685	1772	1	tr|A0A0R0ISQ9|A0A0R0ISQ9_SOYBN	9e-21	G7LJD5	5e-21	A0A0R0ISQ9	3e-22	Glyma.16G096600.1.p	8e-21	Glyma.16G096600	AT5G58140.1	phototropin 2
AmCoGF33457	3045	1	tr|A0A151S548|A0A151S548_CAJCA	0	A2Q2C7	1e-76	Q84ZV5	2e-152	Glyma.18G084500.1.p	4e-21	Glyma.18G084500
AmCoGF33464_1	2785	1	tr|A0A1B5Z8T9|A0A1B5Z8T9_TRISU	5e-97	G7J1Q7	1e-20	K7MS46	1e-10	Glyma.08G297600.1.p	2e-10	Glyma.08G297600
AmCoGF33464_2	3676	2	tr|A0A1B5Z850|A0A1B5Z850_TRISU	4e-110	A0A072TFF4	1e-35	A0A0R0FED8	8e-22	Glyma.17G178100.1.p	8e-22	Glyma.17G178100
AmCoGF33464_3	3259	1	tr|A0A1B5Z7Q8|A0A1B5Z7Q8_TRISU	2e-53	A0A072TFF4	6e-36	A0A0R0FED8	6e-22	Glyma.17G178100.1.p	6e-22	Glyma.17G178100
AmCoGF697_1	3344	3	tr|G7IAC4|G7IAC4_MEDTR	0	G7IAC4	0	K7N2G1	0	Glyma.20G091200.1.p	0	Glyma.20G091200	AT1G09530.1	phytochrome interacting factor 3
AmCoGF697_2	2872	1	tr|K7N2G1|K7N2G1_SOYBN	0	G7IAC4	3e-167	K7N2G1	0	Glyma.20G091200.1.p	0	Glyma.20G091200	AT1G09530.1	phytochrome interacting factor 3
AmCoGF33472	3053	3	tr|G7JLR5|G7JLR5_MEDTR	0	G7JLR5	0	I1MQZ7	0	Glyma.17G007600.2.p	0	Glyma.17G007600	AT4G17230.1	SCARECROW-like 13
AmCoGF33473_1	3002	1	tr|A0A0B2QD50|A0A0B2QD50_GLYSO	2e-81	A0A072US24	6e-83	I1MSD7	6e-83	Glyma.17G051900.1.p	6e-83	Glyma.17G051900	AT5G20490.1	Myosin family protein with Dil domain
AmCoGF33473_2	3404	9	tr|Q6AVV2|Q6AVV2_ORYSJ	1e-139	A0A072US24	9e-115	I1LY26	2e-113	Glyma.13G107400.1.p	2e-113	Glyma.13G107400	AT5G20490.1	Myosin family protein with Dil domain
AmCoGF33473_3	4593	1	tr|A0A072US24|A0A072US24_MEDTR	2e-117	A0A072US24	3e-119	I1LY26	6e-118	Glyma.13G107400.1.p	5e-118	Glyma.13G107400	AT5G20490.1	Myosin family protein with Dil domain
AmCoGF33473_4	2447	1	tr|A0A072US24|A0A072US24_MEDTR	0	A0A072US24	0	I1LY26	0	Glyma.13G107400.1.p	0	Glyma.13G107400	AT5G20490.1	Myosin family protein with Dil domain
AmCoGF33476	3384	5	tr|A2Q1M9|A2Q1M9_MEDTR	0	A2Q1M9	0	I1L1A2	0	Glyma.09G056200.1.p	0	Glyma.09G056200	AT2G18940.1	Tetratricopeptide repeat (TPR)-like superfamily protein
AmCoGF33481_1	3924	3	tr|G7KV36|G7KV36_MEDTR	0	G7KV36	0	K7K3J6	4e-139	Glyma.01G128700.1.p	4e-139	Glyma.01G128700	AT2G38440.1	SCAR homolog 2
AmCoGF33481_2	3350	1	tr|G7KV36|G7KV36_MEDTR	0	G7KV36	0	K7K3J6	8e-141	Glyma.01G128700.1.p	8e-141	Glyma.01G128700	AT2G38440.1	SCAR homolog 2
AmCoGF33483_1	1810	1	tr|A0A072TZR8|A0A072TZR8_MEDTR	1e-26	A0A072TZR8	2e-28	K7L1J8	3e-25	Glyma.07G137500.1.p	3e-25	Glyma.07G137500	AT5G01120.1	Protein of unknown function (DUF674)
AmCoGF33483_2	1735	1	NA	NA	NA	NA	NA	NA	NA	NA	NA	NA	NA
AmCoGF27426	3100	1	tr|I1LRT6|I1LRT6_SOYBN	0	A0A072UJF9	0	I1LRT6	0	Glyma.12G102400.1.p	0	Glyma.12G102400	AT4G15180.1	SET domain protein 2
AmCoGF33488_1	2931	1	tr|G7K979|G7K979_MEDTR	1e-30	G7K979	2e-32	I1LG54	8e-30	Glyma.11G014900.1.p	8e-30	Glyma.11G014900	AT1G20560.1	acyl activating enzyme 1
AmCoGF33488_2	2867	2	tr|G7K979|G7K979_MEDTR	1e-30	G7K979	2e-32	I1LG54	7e-30	Glyma.11G014900.1.p	7e-30	Glyma.11G014900	AT1G20560.1	acyl activating enzyme 1
AmCoGF33489_1	1964	1	tr|Q8H1A3|Q8H1A3_PEA	2e-06	A0A072TUF1	8e-08	A0A0R0IAS2	3e-07	Glyma.09G047300.4.p	3e-07	Glyma.09G047300	AT5G44635.1	minichromosome maintenance (MCM2/3/5) family protein
AmCoGF33489_2	1557	1	tr|A0A199VL57|A0A199VL57_ANACO	1e-17	A0A072V682	1e-17	A0A0R0IAS2	1e-16	Glyma.09G047300.4.p	1e-16	Glyma.09G047300	AT5G44635.1	minichromosome maintenance (MCM2/3/5) family protein
AmCoGF43811_1	5166	1	tr|A0A0S3T531|A0A0S3T531_PHAAN	0	G7JXH0	0	I1J9S3	0	Glyma.01G205900.1.p	0	Glyma.01G205900	AT4G16820.1	alpha/beta-Hydrolases superfamily protein
AmCoGF43811_2	6309	1	tr|G7JXH0|G7JXH0_MEDTR	4e-71	G7JXH0	7e-73	I1J9S3	6e-72	Glyma.01G205900.1.p	6e-72	Glyma.01G205900	AT4G16820.1	alpha/beta-Hydrolases superfamily protein
AmCoGF43811_3	4732	1	tr|G7JXH0|G7JXH0_MEDTR	3e-150	G7JXH0	6e-152	I1J9S3	2e-141	Glyma.01G205900.1.p	2e-141	Glyma.01G205900	AT4G16820.1	alpha/beta-Hydrolases superfamily protein
AmCoGF43811_4	5444	3	tr|G7JXH0|G7JXH0_MEDTR	0	G7JXH0	0	I1J9S3	0	Glyma.01G205900.1.p	0	Glyma.01G205900	AT4G16820.1	alpha/beta-Hydrolases superfamily protein
AmCoGF25120	2235	2	tr|K7KYY0|K7KYY0_SOYBN	7e-44	G7LHG6	1e-44	K7KYY0	2e-45	Glyma.07G009300.1.p	2e-45	Glyma.07G009300	AT1G55080.1
AmCoGF732_1	1848	1	tr|G7KTN3|G7KTN3_MEDTR	0	G7KTN3	0	I1JQT8	0	Glyma.03G220900.2.p	0	Glyma.03G220900	AT4G16280.4	RNA binding;abscisic acid binding
AmCoGF732_2	1993	1	tr|G7KTN3|G7KTN3_MEDTR	0	G7KTN3	0	I1JQT8	0	Glyma.03G220900.2.p	0	Glyma.03G220900	AT4G16280.4	RNA binding;abscisic acid binding
AmCoGF734_1	1965	3	tr|A0A0D2W6M5|A0A0D2W6M5_GOSRA	3e-127	A0A072VEI5	1e-119	I1JFF5	2e-126	Glyma.02G152200.1.p	2e-126	Glyma.02G152200	AT3G20740.1	Transducin/WD40 repeat-like superfamily protein
AmCoGF734_2	4813	1	tr|A0A151TWW3|A0A151TWW3_CAJCA	7e-156	A0A072VEI5	2e-150	I1JFF5	3e-157	Glyma.02G152200.1.p	3e-157	Glyma.02G152200	AT3G20740.1	Transducin/WD40 repeat-like superfamily protein
AmCoGF734_3	1975	4	tr|I1JFF5|I1JFF5_SOYBN	0	A0A072VEI5	0	I1JFF5	0	Glyma.02G152200.1.p	0	Glyma.02G152200	AT3G20740.1	Transducin/WD40 repeat-like superfamily protein
AmCoGF734_4	1794	1	tr|A0A151TWW3|A0A151TWW3_CAJCA	0	A0A072VEI5	0	I1JFF5	0	Glyma.02G152200.1.p	0	Glyma.02G152200	AT3G20740.1	Transducin/WD40 repeat-like superfamily protein
AmCoGF736	4211	5	tr|I3S4W6|I3S4W6_LOTJA	2e-58	G7KXB3	5e-56	C6ZRX2	1e-58	Glyma.16G047100.5.p	1e-58	Glyma.16G047100	AT3G26700.1	Protein kinase superfamily protein
AmCoGF21968	1768	1	tr|A0A1B5Z7D3|A0A1B5Z7D3_TRISU	2e-64	G7J4J0	2e-64	I1K9S7	2e-61	Glyma.06G098100.1.p	2e-61	Glyma.06G098100	AT1G78750.1	F-box/RNI-like superfamily protein
AmCoGF739_1	2594	1	tr|G7K716|G7K716_MEDTR	0	G7K716	0	A0A0R0LFR5	0	Glyma.01G039500.3.p	0	Glyma.01G039500	AT1G59650.1	Protein of unknown function (DUF1336)
AmCoGF739_2	2632	2	tr|G7K716|G7K716_MEDTR	0	G7K716	0	A0A0R0LFR5	0	Glyma.01G039500.3.p	0	Glyma.01G039500	AT1G59650.1	Protein of unknown function (DUF1336)
AmCoGF739_3	1832	2	tr|A0A151TG26|A0A151TG26_CAJCA	1e-158	I3SGF4	7e-119	A0A0R0LFR5	6e-158	Glyma.01G039500.3.p	6e-158	Glyma.01G039500	AT1G59650.1	Protein of unknown function (DUF1336)
AmCoGF745_1	2432	1	tr|A0A0B2PZT0|A0A0B2PZT0_GLYSO	9e-128	A0A072U6K2	1e-127	I1LWJ9	3e-125	Glyma.13G063500.1.p	3e-125	Glyma.13G063500	AT5G39840.1	ATP-dependent RNA helicase, mitochondrial, putative
AmCoGF745_2	2579	1	tr|A0A072U6K2|A0A072U6K2_MEDTR	3e-108	A0A072U6K2	6e-110	I1LWJ9	3e-108	Glyma.13G063500.1.p	3e-108	Glyma.13G063500	AT5G39840.1	ATP-dependent RNA helicase, mitochondrial, putative
AmCoGF745_3	2553	1	tr|A0A0B2PZT0|A0A0B2PZT0_GLYSO	1e-122	A0A072U6K2	3e-122	I1LWJ9	2e-120	Glyma.13G063500.1.p	2e-120	Glyma.13G063500	AT5G39840.1	ATP-dependent RNA helicase, mitochondrial, putative
AmCoGF33514	1963	1	tr|Q94GK0|Q94GK0_ORYSJ	0.0002	Q2HW87	2e-05	NA	NA	NA	NA	NA	NA	NA
AmCoGF33518	3105	1	NA	NA	NA	NA	NA	NA	NA	NA	NA	NA	NA
AmCoGF33520	1992	2	tr|A0A0S3REI0|A0A0S3REI0_PHAAN	4e-132	G7J891	1e-105	A0A0R0KBL4	2e-126	Glyma.04G230600.6.p	2e-126	Glyma.04G230600	AT5G53660.1	growth-regulating factor 7
AmCoGF41904	1622	1	tr|A0A0B2SF30|A0A0B2SF30_GLYSO	1e-136	G7KQ89	2e-120	I1L443	7e-138	Glyma.09G174200.1.p	7e-138	Glyma.09G174200	AT3G17860.1	jasmonate-zim-domain protein 3
AmCoGF54740	1714	2	tr|I1LTE1|I1LTE1_SOYBN	6e-168	G7INN0	1e-163	I1LTE1	2e-169	Glyma.12G168200.2.p	1e-169	Glyma.12G168200	AT4G06676.1
AmCoGF763	2187	3	tr|A0A072TH59|A0A072TH59_MEDTR	0	A0A072TH59	0	I1LRZ0	0	Glyma.12G108900.1.p	0	Glyma.12G108900	AT4G03400.1	Auxin-responsive GH3 family protein
AmCoGF33536_1	3534	5	tr|K7MXD2|K7MXD2_SOYBN	0	A2Q3E1	2e-142	K7MXD2	0	Glyma.19G087900.1.p	0	Glyma.19G087900	AT3G01810.3
AmCoGF33536_2	2732	1	tr|K7MXD2|K7MXD2_SOYBN	0	A2Q3E1	1e-70	K7MXD2	0	Glyma.19G087900.1.p	0	Glyma.19G087900	AT3G01810.3
AmCoGF46705	3181	1	tr|A0A087H2U0|A0A087H2U0_ARAAL	9e-106	A2Q2C7	2e-57	Q84ZV5	5e-42	Glyma.04G093700.1.p	3e-05	Glyma.04G093700
AmCoGF770	4778	7	tr|Q6SL79|Q6SL79_MEDSA	3e-72	A0A072VNR0	1e-71	F2X1X4	4e-68	Glyma.10G158700.1.p	4e-68	Glyma.10G158700	AT3G05030.1	sodium hydrogen exchanger 2
AmCoGF772_1	4526	16	tr|A0A0R0KRX5|A0A0R0KRX5_SOYBN	0	A0A072UDP7	0	A0A0R0KRX5	0	Glyma.02G038500.2.p	0	Glyma.02G038500	AT2G42490.1	Copper amine oxidase family protein
AmCoGF772_2	3378	2	tr|A0A0R0KRX5|A0A0R0KRX5_SOYBN	0	A0A072UDP7	0	A0A0R0KRX5	0	Glyma.02G038500.2.p	0	Glyma.02G038500	AT2G42490.1	Copper amine oxidase family protein
AmCoGF33541_1	481	1	tr|K7LST1|K7LST1_SOYBN	8e-16	G7IKY4	2e-13	K7LST1	2e-17	Glyma.12G030400.1.p	2e-17	Glyma.12G030400	AT2G16640.1	multimeric translocon complex in the outer envelope membrane 132
AmCoGF33541_2	1600	1	tr|G7IKY4|G7IKY4_MEDTR	2e-160	G7IKY4	4e-162	I1LIY4	7e-153	Glyma.11G105500.1.p	7e-153	Glyma.11G105500	AT2G16640.1	multimeric translocon complex in the outer envelope membrane 132
AmCoGF33541_3	2578	1	tr|A0A0S3SE02|A0A0S3SE02_PHAAN	0	G7IKY4	0	I1LIY4	0	Glyma.11G105500.1.p	0	Glyma.11G105500	AT2G16640.1	multimeric translocon complex in the outer envelope membrane 132
AmCoGF33541_4	4119	4	tr|G7IKY4|G7IKY4_MEDTR	0	G7IKY4	0	I1LIY4	0	Glyma.11G105500.1.p	0	Glyma.11G105500	AT2G16640.1	multimeric translocon complex in the outer envelope membrane 132
AmCoGF33541_5	2907	1	tr|A0A0L9V7I9|A0A0L9V7I9_PHAAN	0	G7IKY4	0	I1LIY4	0	Glyma.11G105500.1.p	0	Glyma.11G105500	AT2G16640.1	multimeric translocon complex in the outer envelope membrane 132
AmCoGF33541_6	3215	9	tr|A0A0S3SE02|A0A0S3SE02_PHAAN	0	G7IKY4	0	I1LIY4	0	Glyma.11G105500.1.p	0	Glyma.11G105500	AT2G16640.1	multimeric translocon complex in the outer envelope membrane 132
AmCoGF33542	1864	1	tr|A0A1B5Z8G3|A0A1B5Z8G3_TRISU	0.0006	A2Q4N7	8e-05	NA	NA	NA	NA	NA	NA	NA
AmCoGF65665	3098	1	tr|A0A151RHV5|A0A151RHV5_CAJCA	3e-117	Q2HU08	7e-62	A0A0D5NSE1	6e-63	Glyma.06G165300.1.p	3e-24	Glyma.06G165300	AT5G23720.3	dual specificity protein phosphatase family protein
AmCoGF33544	3796	2	tr|A0A151U0S3|A0A151U0S3_CAJCA	2e-24	I3T590	2e-25	K7MAQ4	7e-25	Glyma.15G105100.1.p	7e-25	Glyma.15G105100	AT5G19140.1	Aluminium induced protein with YGL and LRDR motifs
AmCoGF33547	1682	1	tr|A0A072UVT8|A0A072UVT8_MEDTR	7e-157	A0A072UVT8	1e-158	I1NDZ2	1e-155	Glyma.20G045100.1.p	7e-156	Glyma.20G045100	AT5G26960.1	Galactose oxidase/kelch repeat superfamily protein
AmCoGF785	1913	3	tr|A0A059A5W9|A0A059A5W9_EUCGR	1e-132	G7L904	1e-120	A0A0R0K4Y4	4e-123	Glyma.05G232800.3.p	4e-123	Glyma.05G232800	AT3G18500.3	DNAse I-like superfamily protein
AmCoGF32899	4658	7	tr|A0A072UX27|A0A072UX27_MEDTR	1e-105	A0A072UX27	2e-107	I1LJH0	3e-104	Glyma.11G120800.1.p	3e-104	Glyma.11G120800	AT1G49380.1	cytochrome c biogenesis protein family
AmCoGF794	801	1	tr|I3SKQ3|I3SKQ3_LOTJA	5e-10	G7LGD1	4e-11	K7MM89	4e-11	Glyma.17G178000.1.p	3e-11	Glyma.17G178000	AT5G66860.1	Ribosomal protein L25/Gln-tRNA synthetase, anti-codon-binding domain
AmCoGF797	2048	2	tr|K7N029|K7N029_SOYBN	1e-130	G7L0T6	1e-125	K7N029	4e-132	Glyma.19G242000.1.p	2e-131	Glyma.19G242000	AT5G17540.1	HXXXD-type acyl-transferase family protein
AmCoGF13120	3413	2	tr|G7L9X3|G7L9X3_MEDTR	0	G7L9X3	0	I1MK83	0	Glyma.16G014800.1.p	0	Glyma.16G014800	AT5G50420.1	O-fucosyltransferase family protein
AmCoGF801_1	3175	2	tr|G7IUN0|G7IUN0_MEDTR	3e-83	G7IUN0	6e-85	C6T195	1e-72	Glyma.13G356100.1.p	1e-72	Glyma.13G356100	AT3G16250.1	NDH-dependent cyclic electron flow 1
AmCoGF801_2	2739	2	tr|A0A151QS46|A0A151QS46_CAJCA	4e-64	A7UQU7	1e-46	I1L4B2	1e-54	Glyma.18G104500.2.p	5e-31	Glyma.18G104500	AT2G04865.1	Aminotransferase-like, plant mobile domain family protein
AmCoGF801_3	3129	1	tr|G7IUN0|G7IUN0_MEDTR	3e-83	G7IUN0	5e-85	C6T195	9e-73	Glyma.13G356100.1.p	9e-73	Glyma.13G356100	AT3G16250.1	NDH-dependent cyclic electron flow 1
AmCoGF801_4	1220	1	tr|A0A151QS46|A0A151QS46_CAJCA	6e-51	Q2HTA0	4e-38	I1L4B2	2e-46	Glyma.18G104500.2.p	4e-29	Glyma.18G104500	AT2G04865.1	Aminotransferase-like, plant mobile domain family protein
AmCoGF801_5	2964	1	tr|A0A151QS46|A0A151QS46_CAJCA	9e-53	A7UQU7	1e-43	I1L4B2	4e-50	Glyma.18G104500.2.p	2e-25	Glyma.18G104500	AT2G04865.1	Aminotransferase-like, plant mobile domain family protein
AmCoGF801_6	2708	1	tr|A0A151QS46|A0A151QS46_CAJCA	9e-50	A7UQU7	3e-41	I1L4B2	2e-47	Glyma.18G104500.2.p	4e-24	Glyma.18G104500	AT2G04865.1	Aminotransferase-like, plant mobile domain family protein
AmCoGF802	236	1	tr|A0A151SDI8|A0A151SDI8_CAJCA	0	A0A072VHY4	0.0003	A0A0R0KX16	0.0006	Glyma.02G002500.2.p	0.0001	Glyma.02G002500	AT5G43810.1	Stabilizer of iron transporter SufD / Polynucleotidyl transferase
AmCoGF33571_1	2583	1	tr|A5BNN7|A5BNN7_VITVI	1e-172	B8YLY3	5e-41	C0JJI2	9e-41	Glyma.16G125200.1.p	4e-09	Glyma.16G125200	AT2G34930.1	disease resistance family protein / LRR family protein
AmCoGF33571_2	2935	1	tr|A5B7U3|A5B7U3_VITVI	6e-178	B8YLY3	1e-55	C0JJI2	5e-51	Glyma.16G125200.1.p	5e-09	Glyma.16G125200	AT2G34930.1	disease resistance family protein / LRR family protein
AmCoGF804_1	2198	3	tr|I1KLP7|I1KLP7_SOYBN	3e-140	B7FHQ9	2e-131	I1KLP7	8e-142	Glyma.07G201300.1.p	8e-142	Glyma.07G201300	AT5G46110.1	Glucose-6-phosphate/phosphate translocator-related
AmCoGF804_2	2505	3	tr|I1KLP7|I1KLP7_SOYBN	1e-138	B7FHQ9	4e-130	I1KLP7	3e-140	Glyma.07G201300.1.p	3e-140	Glyma.07G201300	AT5G46110.1	Glucose-6-phosphate/phosphate translocator-related
AmCoGF804_3	1760	1	tr|B7FHQ9|B7FHQ9_MEDTR	3e-73	B7FHQ9	5e-75	I1KLP7	1e-72	Glyma.07G201300.1.p	1e-72	Glyma.07G201300	AT5G46110.1	Glucose-6-phosphate/phosphate translocator-related
AmCoGF33576	1847	2	tr|K7MY71|K7MY71_SOYBN	2e-37	A0A072U1M5	2e-37	K7MY71	7e-39	Glyma.19G133800.1.p	6e-38	Glyma.19G133800	AT2G41430.1	dehydration-induced protein (ERD15)
AmCoGF810_1	2559	1	tr|A0A0B2PQC4|A0A0B2PQC4_GLYSO	3e-22	B7FIY8	7e-22	I1K1Z8	8e-24	Glyma.05G075400.1.p	8e-24	Glyma.05G075400	AT5G14250.1	Proteasome component (PCI) domain protein
AmCoGF810_2	5087	4	tr|A0A0B2PQC4|A0A0B2PQC4_GLYSO	6e-96	G7KNL3	1e-92	I1N7E6	1e-96	Glyma.19G075700.1.p	1e-96	Glyma.19G075700	AT5G14250.1	Proteasome component (PCI) domain protein
AmCoGF33584	2364	2	tr|G7IVP1|G7IVP1_MEDTR	0	G7IVP1	0	K7KYK3	0	Glyma.06G318200.1.p	0	Glyma.06G318200	AT1G04570.1	Major facilitator superfamily protein
AmCoGF33585	2155	3	tr|I1LJE0|I1LJE0_SOYBN	0	G7JG54	0	I1LJE0	0	Glyma.11G118300.1.p	0	Glyma.11G118300	AT4G34490.1	cyclase associated protein 1
AmCoGF33586_1	3172	1	tr|A0A0B2R151|A0A0B2R151_GLYSO	3e-71	G7IYX6	1e-44	A0A0R0HEQ7	1e-53	Glyma.12G143000.3.p	1e-53	Glyma.12G143000	AT4G27300.1	S-locus lectin protein kinase family protein
AmCoGF33586_2	2835	1	tr|A0A0B2R151|A0A0B2R151_GLYSO	1e-68	G7IYX6	4e-43	A0A0R0HEQ7	3e-50	Glyma.12G143000.3.p	3e-50	Glyma.12G143000	AT4G27300.1	S-locus lectin protein kinase family protein
AmCoGF819	2476	1	tr|G7IDB9|G7IDB9_MEDTR	7e-113	G7IDB9	1e-114	A0A0R0GSF3	2e-64	Glyma.13G226200.2.p	2e-64	Glyma.13G226200	AT5G35810.1	Ankyrin repeat family protein
AmCoGF33592_1	2637	3	tr|A0A151RYP2|A0A151RYP2_CAJCA	0	V9Q4P4	3e-72	K7LA07	0	Glyma.08G310300.2.p	0	Glyma.08G310300	AT3G42170.1	BED zinc finger ;hAT family dimerisation domain
AmCoGF33592_2	2775	1	tr|A0A151RYP2|A0A151RYP2_CAJCA	0	V9Q4P4	4e-27	K7LA07	0	Glyma.08G310300.2.p	0	Glyma.08G310300	AT3G42170.1	BED zinc finger ;hAT family dimerisation domain
AmCoGF828_1	2890	1	NA	NA	NA	NA	NA	NA	NA	NA	NA	NA	NA
AmCoGF828_2	1873	1	tr|K7MWX7|K7MWX7_SOYBN	0	A0A072TS54	4e-179	K7MWX7	0	Glyma.19G062400.1.p	0	Glyma.19G062400	AT1G18480.1	Calcineurin-like metallo-phosphoesterase superfamily protein
AmCoGF828_3	1759	1	tr|K7MWX7|K7MWX7_SOYBN	0	A0A072TS54	1e-179	K7MWX7	0	Glyma.19G062400.1.p	0	Glyma.19G062400	AT1G18480.1	Calcineurin-like metallo-phosphoesterase superfamily protein
AmCoGF832_1	4610	20	tr|A0A072V600|A0A072V600_MEDTR	5e-101	A0A072V600	8e-103	I1L0F1	4e-91	Glyma.09G024500.3.p	4e-91	Glyma.09G024500	AT1G30520.1	acyl-activating enzyme 14
AmCoGF832_2	2422	1	tr|A0A072V600|A0A072V600_MEDTR	2e-67	A0A072V600	3e-69	I1L0F1	1e-66	Glyma.09G024500.3.p	1e-66	Glyma.09G024500	AT1G30520.1	acyl-activating enzyme 14
AmCoGF833	3037	1	tr|A0A151RSQ9|A0A151RSQ9_CAJCA	2e-147	Q2HU08	6e-130	A0A0D5NSE1	7e-126	Glyma.06G165300.1.p	3e-32	Glyma.06G165300	AT5G23720.3	dual specificity protein phosphatase family protein
AmCoGF834_1	2904	3	tr|A0A072TUR7|A0A072TUR7_MEDTR	0	A0A072TUR7	0	I1KPH8	0	Glyma.08G020800.8.p	0	Glyma.08G020800	AT4G23740.1	Leucine-rich repeat protein kinase family protein
AmCoGF834_2	2619	1	tr|A0A072TUR7|A0A072TUR7_MEDTR	0	A0A072TUR7	0	I1KPH8	0	Glyma.08G020800.8.p	0	Glyma.08G020800	AT4G23740.1	Leucine-rich repeat protein kinase family protein
AmCoGF834_3	2972	1	tr|A0A072TUR7|A0A072TUR7_MEDTR	0	A0A072TUR7	0	I1K6B6	0	Glyma.05G214300.3.p	0	Glyma.05G214300	AT4G23740.1	Leucine-rich repeat protein kinase family protein
AmCoGF834_4	2923	1	tr|A0A0B2Q5H4|A0A0B2Q5H4_GLYSO	0	A0A072TUR7	0	I1KPH8	0	Glyma.08G020800.8.p	0	Glyma.08G020800	AT4G23740.1	Leucine-rich repeat protein kinase family protein
AmCoGF33603	4140	8	tr|V7CXJ7|V7CXJ7_PHAVU	2e-129	G7KQW4	4e-125	I1JQ30	8e-132	Glyma.03G196700.3.p	8e-132	Glyma.03G196700	AT3G52660.1	RNA-binding (RRM/RBD/RNP motifs) family protein
AmCoGF836_1	1948	1	tr|A0A072U7H6|A0A072U7H6_MEDTR	1e-24	A0A072U7H6	2e-26	K7K361	3e-22	Glyma.01G112300.1.p	3e-22	Glyma.01G112300	AT5G36930.2	Disease resistance protein (TIR-NBS-LRR class) family
AmCoGF836_2	2642	1	tr|A0A072UCP7|A0A072UCP7_MEDTR	0	A0A072UCP7	0	A0A0R0KLW4	0	Glyma.03G052800.5.p	0	Glyma.03G052800	AT5G36930.2	Disease resistance protein (TIR-NBS-LRR class) family
AmCoGF836_3	3625	1	tr|A0A072UH39|A0A072UH39_MEDTR	0	A0A072UH39	0	K7K361	0	Glyma.01G112300.1.p	0	Glyma.01G112300	AT5G36930.2	Disease resistance protein (TIR-NBS-LRR class) family
AmCoGF836_4	3421	1	tr|A0A072U5Y3|A0A072U5Y3_MEDTR	0	A0A072U5Y3	0	A0A0R0KLW4	0	Glyma.03G052800.5.p	0	Glyma.03G052800	AT5G36930.2	Disease resistance protein (TIR-NBS-LRR class) family
AmCoGF836_5	3023	1	tr|A0A072UCP7|A0A072UCP7_MEDTR	0	A0A072UCP7	0	A0A0R0KKB2	0	Glyma.03G052800.2.p	0	Glyma.03G052800	AT5G36930.2	Disease resistance protein (TIR-NBS-LRR class) family
AmCoGF836_6	3121	2	tr|A0A072UCP7|A0A072UCP7_MEDTR	0	A0A072UCP7	0	A0A0R0KKB2	0	Glyma.03G052800.2.p	0	Glyma.03G052800	AT5G36930.2	Disease resistance protein (TIR-NBS-LRR class) family
AmCoGF836_7	1974	1	tr|A0A072UCP7|A0A072UCP7_MEDTR	9e-179	A0A072UCP7	2e-180	A0A0R0KKB2	2e-158	Glyma.03G052800.2.p	2e-158	Glyma.03G052800	AT5G36930.2	Disease resistance protein (TIR-NBS-LRR class) family
AmCoGF21985_1	2934	1	tr|G7J5H3|G7J5H3_MEDTR	0	G7J5H3	0	I1JX76	0	Glyma.04G183400.1.p	0	Glyma.04G183400	AT1G27500.1	Tetratricopeptide repeat (TPR)-like superfamily protein
AmCoGF21985_2	2750	1	tr|G7J5H4|G7J5H4_MEDTR	0	G7J5H4	0	I1JX76	0	Glyma.04G183400.1.p	0	Glyma.04G183400	AT1G27500.1	Tetratricopeptide repeat (TPR)-like superfamily protein
AmCoGF21985_3	2822	2	tr|G7J5H3|G7J5H3_MEDTR	0	G7J5H3	0	I1JX76	0	Glyma.04G183400.1.p	0	Glyma.04G183400	AT1G27500.1	Tetratricopeptide repeat (TPR)-like superfamily protein
AmCoGF21985_4	3067	3	tr|G7J5H3|G7J5H3_MEDTR	0	G7J5H3	0	I1JX76	0	Glyma.04G183400.1.p	0	Glyma.04G183400	AT1G27500.1	Tetratricopeptide repeat (TPR)-like superfamily protein
AmCoGF844_1	2704	1	tr|G7III2|G7III2_MEDTR	0	G7III2	0	A0A0R0GL76	0	Glyma.13G104300.14.p	0	Glyma.13G104300	AT5G56890.1	Protein kinase superfamily protein
AmCoGF844_2	2484	1	tr|G7III2|G7III2_MEDTR	0	G7III2	0	K7LC46	0	Glyma.09G063200.1.p	0	Glyma.09G063200	AT5G56890.1	Protein kinase superfamily protein
AmCoGF844_3	2960	1	tr|V7B1H7|V7B1H7_PHAVU	0	A2Q551	3e-138	A0A0R0I4N0	0	Glyma.09G063200.6.p	0	Glyma.09G063200	AT5G56890.1	Protein kinase superfamily protein
AmCoGF844_4	2865	2	tr|G7III2|G7III2_MEDTR	0	G7III2	0	A0A0R0GDG5	0	Glyma.15G170000.12.p	0	Glyma.15G170000	AT5G56890.1	Protein kinase superfamily protein
AmCoGF21986_1	2602	7	tr|Q6JA03|Q6JA03_MEDSA	6e-160	G7KSV1	9e-161	I1N4V3	4e-156	Glyma.18G278900.1.p	4e-156	Glyma.18G278900	AT5G38710.1	Methylenetetrahydrofolate reductase family protein
AmCoGF21986_2	2323	1	tr|Q6JA03|Q6JA03_MEDSA	2e-137	G7KSV1	3e-138	C6T969	3e-134	Glyma.18G278900.1.p	6e-133	Glyma.18G278900	AT5G38710.1	Methylenetetrahydrofolate reductase family protein
AmCoGF21986_3	2558	1	tr|Q6JA03|Q6JA03_MEDSA	6e-160	G7KSV1	9e-161	I1N4V3	4e-156	Glyma.18G278900.1.p	4e-156	Glyma.18G278900	AT5G38710.1	Methylenetetrahydrofolate reductase family protein
AmCoGF33616_1	1958	1	tr|A0A0S3S4T0|A0A0S3S4T0_PHAAN	0	A0A072U5I5	0	I1NCM4	0	Glyma.19G256400.1.p	0	Glyma.19G256400	AT1G01300.1	Eukaryotic aspartyl protease family protein
AmCoGF33616_2	1890	1	tr|A0A0S3S4T0|A0A0S3S4T0_PHAAN	0	A0A072U5I5	0	I1NCM4	0	Glyma.19G256400.1.p	0	Glyma.19G256400	AT1G01300.1	Eukaryotic aspartyl protease family protein
AmCoGF27448	3273	4	tr|A0A0S3RM93|A0A0S3RM93_PHAAN	2e-140	A4PSD6	8e-19	K7M7T9	5e-129	Glyma.14G182900.1.p	4e-129	Glyma.14G182900	AT1G74520.1	HVA22 homologue A
AmCoGF856	1920	2	tr|A0A151SSL2|A0A151SSL2_CAJCA	0	G7JS30	0	I1MS29	0	Glyma.17G044500.1.p	0	Glyma.17G044500	AT3G43270.1	Plant invertase/pectin methylesterase inhibitor superfamily
AmCoGF857_1	3245	3	tr|A0A0B0PB13|A0A0B0PB13_GOSAR	2e-123	A0A072U4X6	7e-78	I1K1M6	1e-77	Glyma.05G002300.1.p	1e-77	Glyma.05G002300	AT5G14460.1	Pseudouridine synthase family protein
AmCoGF857_2	5478	1	tr|A0A0K1JSG5|A0A0K1JSG5_9FABA	2e-19	G7JJV9	1e-19	I1LJ68	9e-18	Glyma.11G111100.1.p	9e-18	Glyma.11G111100	AT4G38970.1	fructose-bisphosphate aldolase 2
AmCoGF858	2625	2	tr|A0A151RM56|A0A151RM56_CAJCA	2e-119	G7JHL1	3e-110	I1KMB7	1e-113	Glyma.07G224400.1.p	1e-113	Glyma.07G224400	AT4G26370.1	antitermination NusB domain-containing protein
AmCoGF45856_1	2820	1	tr|A0A0B2RLE0|A0A0B2RLE0_GLYSO	0	A0A072U659	0	I1NCM3	0	Glyma.19G256300.1.p	0	Glyma.19G256300	AT3G61800.1
AmCoGF45856_2	2872	3	tr|A0A0B2RLE0|A0A0B2RLE0_GLYSO	0	A0A072U659	0	I1NCM3	0	Glyma.19G256300.1.p	0	Glyma.19G256300	AT3G61800.1
AmCoGF45856_3	2697	1	tr|A0A0B2RLE0|A0A0B2RLE0_GLYSO	0	A0A072U659	0	I1NCM3	0	Glyma.19G256300.1.p	0	Glyma.19G256300	AT3G61800.1
AmCoGF864_1	3675	3	tr|A0A0L9VCK1|A0A0L9VCK1_PHAAN	2e-23	G7J7W8	4e-22	I1MZJ5	3e-23	Glyma.18G045400.1.p	2e-23	Glyma.18G045400	AT4G21192.2	Cytochrome c oxidase biogenesis protein Cmc1-like
AmCoGF864_2	3043	1	tr|A0A0L9VCK1|A0A0L9VCK1_PHAAN	5e-30	G7J7W8	6e-29	I1MZJ5	1e-29	Glyma.18G045400.1.p	8e-30	Glyma.18G045400	AT4G21192.2	Cytochrome c oxidase biogenesis protein Cmc1-like
AmCoGF864_3	2981	1	tr|A0A0L9VCK1|A0A0L9VCK1_PHAAN	2e-21	G7J7W8	3e-20	I1MZJ5	2e-21	Glyma.18G045400.1.p	2e-21	Glyma.18G045400	AT4G21192.2	Cytochrome c oxidase biogenesis protein Cmc1-like
AmCoGF864_4	3675	4	tr|A0A0L9VCK1|A0A0L9VCK1_PHAAN	3e-20	G7J7W8	2e-19	I1MZJ5	4e-20	Glyma.18G045400.1.p	3e-20	Glyma.18G045400	AT4G21192.2	Cytochrome c oxidase biogenesis protein Cmc1-like
AmCoGF864_5	3650	2	tr|A0A0L9VCK1|A0A0L9VCK1_PHAAN	3e-20	G7J7W8	2e-19	I1MZJ5	4e-20	Glyma.18G045400.1.p	3e-20	Glyma.18G045400	AT4G21192.2	Cytochrome c oxidase biogenesis protein Cmc1-like
AmCoGF864_6	2825	1	tr|A0A0L9VCK1|A0A0L9VCK1_PHAAN	4e-30	G7J7W8	5e-29	I1MZJ5	9e-30	Glyma.18G045400.1.p	7e-30	Glyma.18G045400	AT4G21192.2	Cytochrome c oxidase biogenesis protein Cmc1-like
AmCoGF865_1	3182	6	tr|G7KX77|G7KX77_MEDTR	0	G7KX77	0	I1MLB1	0	Glyma.16G049600.1.p	0	Glyma.16G049600	AT2G13540.1	ARM repeat superfamily protein
AmCoGF865_2	2465	1	tr|G7KX77|G7KX77_MEDTR	0	G7KX77	0	I1N7Z9	0	Glyma.19G101600.1.p	0	Glyma.19G101600	AT2G13540.1	ARM repeat superfamily protein
AmCoGF865_3	3188	1	tr|G7KX77|G7KX77_MEDTR	0	G7KX77	0	I1MLB1	0	Glyma.16G049600.1.p	0	Glyma.16G049600	AT2G13540.1	ARM repeat superfamily protein
AmCoGF866	1331	1	tr|A0A072VRR3|A0A072VRR3_MEDTR	4e-41	A0A072VRR3	7e-43	I1LFB7	6e-37	Glyma.10G288900.1.p	7e-37	Glyma.10G288900	AT5G08535.1	D111/G-patch domain-containing protein
AmCoGF867	2900	5	tr|W0FYH2|W0FYH2_CANBR	0	A0A072VRF3	0	I1J4G6	0	Glyma.01G006100.1.p	0	Glyma.01G006100	AT4G26300.1	Arginyl-tRNA synthetase, class Ic
AmCoGF868_1	2868	5	tr|V7AKG9|V7AKG9_PHAVU	0	A0A072UAU6	2e-169	K7M1G4	3e-171	Glyma.13G234900.2.p	2e-171	Glyma.13G234900	AT5G14600.1	S-adenosyl-L-methionine-dependent methyltransferases superfamily protein
AmCoGF868_2	2829	1	tr|V7AKG9|V7AKG9_PHAVU	0	A0A072UAU6	1e-169	K7M1G4	2e-171	Glyma.13G234900.2.p	1e-171	Glyma.13G234900	AT5G14600.1	S-adenosyl-L-methionine-dependent methyltransferases superfamily protein
AmCoGF871_1	3176	2	tr|A0A151RGM1|A0A151RGM1_CAJCA	7e-102	A0A072UJ42	3e-98	K7L1E6	1e-101	Glyma.07G128800.1.p	1e-101	Glyma.07G128800	AT4G29540.2	bacterial transferase hexapeptide repeat-containing protein
AmCoGF871_2	3333	3	tr|A0A151RGM1|A0A151RGM1_CAJCA	1e-101	A0A072UJ42	5e-98	K7L1E6	3e-101	Glyma.07G128800.1.p	3e-101	Glyma.07G128800	AT4G29540.2	bacterial transferase hexapeptide repeat-containing protein
AmCoGF871_3	4038	1	tr|A0A151RGM1|A0A151RGM1_CAJCA	1e-100	A0A072UJ42	3e-97	K7L1E6	2e-100	Glyma.07G128800.1.p	2e-100	Glyma.07G128800	AT4G29540.2	bacterial transferase hexapeptide repeat-containing protein
AmCoGF872	2618	3	tr|E2FKJ5|E2FKJ5_MEDTR	0	E2FKJ5	0	A0A0R0EP22	0	Glyma.20G204500.1.p	0	Glyma.20G204500	AT3G01680.1
AmCoGF33641	2686	4	tr|A2Q5B6|A2Q5B6_MEDTR	9e-79	A2Q5B6	2e-80	I1KWT3	4e-76	Glyma.08G259500.2.p	3e-76	Glyma.08G259500	AT1G60710.1	NAD(P)-linked oxidoreductase superfamily protein
AmCoGF874	2723	1	tr|C6TML9|C6TML9_SOYBN	6e-61	G7IYD2	8e-59	C6TML9	2e-62	Glyma.09G286200.1.p	2e-62	Glyma.09G286200	AT4G24090.1
AmCoGF33652	4282	2	tr|I1JUX5|I1JUX5_SOYBN	2e-50	A0A072V207	2e-51	I1JUX5	5e-52	Glyma.04G086200.4.p	5e-52	Glyma.04G086200	AT1G15215.2
AmCoGF889	3237	2	tr|A0A072UZB2|A0A072UZB2_MEDTR	1e-11	A0A072UZB2	2e-13	K7KJD1	2e-09	Glyma.04G107100.2.p	2e-09	Glyma.04G107100	AT1G22060.1
AmCoGF12032	3704	8	tr|G7INV8|G7INV8_MEDTR	0	G7INV8	0	I1KUD4	0	Glyma.08G179100.1.p	0	Glyma.08G179100	AT5G09400.1	K+ uptake permease 7
AmCoGF33664	3040	3	tr|A0A072UUG0|A0A072UUG0_MEDTR	2e-180	A0A072UUG0	0	K7KYE3	5e-117	Glyma.06G309900.4.p	4e-117	Glyma.06G309900	AT2G32910.1	DCD (Development and Cell Death) domain protein
AmCoGF897_1	3594	4	tr|K7MPZ2|K7MPZ2_SOYBN	2e-88	A0A072UYN5	9e-90	K7MPZ2	5e-90	Glyma.18G048200.1.p	5e-90	Glyma.18G048200	AT5G16620.1	hydroxyproline-rich glycoprotein family protein
AmCoGF897_2	3101	2	tr|K7MPZ2|K7MPZ2_SOYBN	4e-89	A0A072UYN5	2e-90	K7MPZ2	1e-90	Glyma.18G048200.1.p	1e-90	Glyma.18G048200	AT5G16620.1	hydroxyproline-rich glycoprotein family protein
AmCoGF33667_1	2660	2	tr|G7K3S6|G7K3S6_MEDTR	0	G7K3S6	0	I1JAQ6	0	Glyma.01G235300.1.p	0	Glyma.01G235300	AT2G32010.2	CVP2 like 1
AmCoGF33667_2	2932	3	tr|I1JAQ6|I1JAQ6_SOYBN	0	G7K3S6	0	I1JAQ6	0	Glyma.01G235300.1.p	0	Glyma.01G235300	AT2G32010.2	CVP2 like 1
AmCoGF900	5123	12	tr|G7JPX9|G7JPX9_MEDTR	5e-104	G7JPX9	8e-106	K7KML0	2e-96	Glyma.05G029400.1.p	2e-96	Glyma.05G029400	AT5G62760.3	P-loop containing nucleoside triphosphate hydrolases superfamily protein
AmCoGF33670_1	3521	6	tr|G7IAE4|G7IAE4_MEDTR	0	G7IAE4	0	B4YB07	0	Glyma.20G090000.1.p	0	Glyma.20G090000	AT1G09570.1	phytochrome A
AmCoGF33670_2	2641	3	tr|A0A151SRZ8|A0A151SRZ8_CAJCA	0	A0A072VNC2	0	B4YB07	0	Glyma.20G090000.1.p	0	Glyma.20G090000	AT1G09570.1	phytochrome A
AmCoGF60225	4316	6	tr|K7LHH2|K7LHH2_SOYBN	0	A0A072VKG7	0	K7LHH2	0	Glyma.10G048700.4.p	0	Glyma.10G048700	AT3G45630.1	RNA binding (RRM/RBD/RNP motifs) family protein
AmCoGF904_1	3096	9	tr|G7JB56|G7JB56_MEDTR	1e-91	G7JB56	2e-93	A0A0R0GCC6	2e-79	Glyma.14G125200.1.p	2e-79	Glyma.14G125200	AT4G32420.4	Cyclophilin-like peptidyl-prolyl cis-trans isomerase family protein
AmCoGF904_2	3615	6	tr|A0A0R0JJE4|A0A0R0JJE4_SOYBN	8e-102	G7JB56	7e-103	A0A0R0JJE4	2e-103	Glyma.06G070300.2.p	2e-103	Glyma.06G070300	AT3G63400.3	Cyclophilin-like peptidyl-prolyl cis-trans isomerase family protein
AmCoGF904_3	3284	5	tr|A0A0R0JJE4|A0A0R0JJE4_SOYBN	9e-95	G7JB56	9e-96	A0A0R0JJE4	3e-96	Glyma.06G070300.2.p	3e-96	Glyma.06G070300	AT3G63400.3	Cyclophilin-like peptidyl-prolyl cis-trans isomerase family protein
AmCoGF904_4	2532	1	tr|A0A1B3T069|A0A1B3T069_MEDSF	3e-149	S4T093	1e-140	PSBC	1e-141	Glyma.11G114700.1.p	2e-63	Glyma.11G114700	ATCG00280.1	photosystem II reaction center protein C
AmCoGF904_5	3105	1	tr|A0A0R0JJE4|A0A0R0JJE4_SOYBN	4e-102	G7JB56	2e-103	A0A0R0JJE4	1e-103	Glyma.06G070300.2.p	1e-103	Glyma.06G070300	AT3G63400.3	Cyclophilin-like peptidyl-prolyl cis-trans isomerase family protein
AmCoGF904_6	2321	1	tr|A0A0R0JJE4|A0A0R0JJE4_SOYBN	5e-100	G7JB56	6e-101	A0A0R0JJE4	1e-101	Glyma.06G070300.2.p	1e-101	Glyma.06G070300	AT3G63400.3	Cyclophilin-like peptidyl-prolyl cis-trans isomerase family protein
AmCoGF905	1704	1	tr|A0A151TYI2|A0A151TYI2_CAJCA	0	G7LBN4	0	I1KJN4	0	Glyma.07G110200.1.p	0	Glyma.07G110200	AT5G22060.1	DNAJ homologue 2
AmCoGF27458	2730	2	tr|A0A0R0HSJ5|A0A0R0HSJ5_SOYBN	3e-50	I3S3K3	2e-50	A0A0R0HSJ5	8e-52	Glyma.11G175200.1.p	8e-52	Glyma.11G175200	AT2G29960.1	cyclophilin 5
AmCoGF33681	2218	2	tr|I1L9D9|I1L9D9_SOYBN	0	G7JRQ3	0	I1L9D9	0	Glyma.10G073300.2.p	0	Glyma.10G073300	AT4G22350.2	Ubiquitin C-terminal hydrolases superfamily protein
AmCoGF65689	2561	1	tr|A0A151TP26|A0A151TP26_CAJCA	5e-116	G7JRC5	3e-116	I1LNQ1	7e-111	Glyma.12G002800.2.p	8e-111	Glyma.12G002800	AT1G33470.2	RNA-binding (RRM/RBD/RNP motifs) family protein
AmCoGF921	3075	2	tr|I1JKK4|I1JKK4_SOYBN	7e-152	A0A072TQB4	1e-150	I1JKK4	2e-153	Glyma.03G022300.1.p	4e-153	Glyma.03G022300	AT2G45440.1	dihydrodipicolinate synthase
AmCoGF928_1	4180	8	tr|A0A072UNU7|A0A072UNU7_MEDTR	0	A0A072UNU7	0	A0A0R0LIJ8	5e-160	Glyma.01G191500.1.p	5e-160	Glyma.01G191500	AT4G37480.1	Chaperone DnaJ-domain superfamily protein
AmCoGF928_2	2472	1	tr|K7K4N8|K7K4N8_SOYBN	0	A0A072UDJ4	0	K7K4N8	0	Glyma.01G191500.1.p	0	Glyma.01G191500	AT4G37480.1	Chaperone DnaJ-domain superfamily protein
AmCoGF929_1	4093	6	tr|A0A072UNS6|A0A072UNS6_MEDTR	6e-175	A0A072UNS6	1e-176	I1LS53	5e-171	Glyma.12G116100.1.p	4e-171	Glyma.12G116100	AT2G20650.2	RING/U-box superfamily protein
AmCoGF929_2	2370	1	tr|A0A072UNS6|A0A072UNS6_MEDTR	0	A0A072UNS6	0	I1KF05	0	Glyma.06G290800.1.p	0	Glyma.06G290800	AT2G20650.2	RING/U-box superfamily protein
AmCoGF929_3	1846	1	tr|A0A072UNS6|A0A072UNS6_MEDTR	3e-170	A0A072UNS6	5e-172	K7M2N3	2e-167	Glyma.12G205300.1.p	1e-166	Glyma.12G205300	AT2G20650.1	RING/U-box superfamily protein
AmCoGF929_4	1674	1	tr|A0A072UNS6|A0A072UNS6_MEDTR	1e-169	A0A072UNS6	2e-171	K7M2N3	8e-167	Glyma.12G205300.1.p	4e-166	Glyma.12G205300	AT2G20650.1	RING/U-box superfamily protein
AmCoGF33699	1978	1	tr|A0A0S3S3H1|A0A0S3S3H1_PHAAN	0	G7ISG9	0	I1M1D1	0	Glyma.13G216100.2.p	0	Glyma.13G216100	AT5G18610.2	Protein kinase superfamily protein
AmCoGF933	3882	4	tr|G7IHP7|G7IHP7_MEDTR	9e-83	G7IHP7	1e-84	K7M3E8	1e-76	Glyma.13G336800.4.p	2e-76	Glyma.13G336800	AT5G59400.1
AmCoGF934_1	2036	1	tr|I1NGA6|I1NGA6_SOYBN	2e-172	A0A072W0W5	3e-172	I1NGA6	6e-174	Glyma.20G142000.1.p	6e-174	Glyma.20G142000	AT5G54770.1	thiazole biosynthetic enzyme, chloroplast (ARA6) (THI1) (THI4)
AmCoGF934_2	3141	1	tr|G7ZYI5|G7ZYI5_MEDTR	2e-173	G7ZYI5	3e-175	I1N022	7e-171	Glyma.18G066100.1.p	7e-171	Glyma.18G066100	AT2G29660.1	zinc finger (C2H2 type) family protein
AmCoGF934_3	1601	1	tr|G7ZYI5|G7ZYI5_MEDTR	0	G7ZYI5	0	I1N022	0	Glyma.18G066100.1.p	0	Glyma.18G066100	AT2G29660.1	zinc finger (C2H2 type) family protein
AmCoGF934_4	2170	2	tr|A9PEX2|A9PEX2_POPTR	7e-180	A0A072W0W5	4e-180	I1LE84	4e-179	Glyma.10G251500.1.p	4e-179	Glyma.10G251500	AT5G54770.1	thiazole biosynthetic enzyme, chloroplast (ARA6) (THI1) (THI4)
AmCoGF33704	3197	3	tr|I1KPN8|I1KPN8_SOYBN	0	A0A072U627	0	I1KPN8	0	Glyma.08G026300.1.p	0	Glyma.08G026300	AT5G24320.1	Transducin/WD40 repeat-like superfamily protein
AmCoGF49308_1	2746	1	tr|A0A151TF93|A0A151TF93_CAJCA	6e-103	A2Q1D6	6e-40	I1JB40	2e-96	Glyma.10G209400.1.p	1e-20	Glyma.10G209400	AT3G54826.1	Zim17-type zinc finger protein
AmCoGF49308_2	832	1	tr|A0A151SE20|A0A151SE20_CAJCA	1e-90	B7FMG1	2e-83	I1NHH2	3e-91	Glyma.20G181200.1.p	3e-91	Glyma.20G181200	AT3G54826.1	Zim17-type zinc finger protein
AmCoGF940_1	3949	5	tr|G7JK10|G7JK10_MEDTR	0	G7JK10	0	I1JE11	0	Glyma.02G103800.1.p	0	Glyma.02G103800	AT4G34100.2	RING/U-box superfamily protein
AmCoGF940_2	4169	1	tr|G7JK10|G7JK10_MEDTR	0	G7JK10	0	I1JE11	0	Glyma.02G103800.1.p	0	Glyma.02G103800	AT4G34100.2	RING/U-box superfamily protein
AmCoGF33717	3005	1	tr|A0A151S0H0|A0A151S0H0_CAJCA	1e-171	B8YLY4	6e-58	C0JJI2	1e-78	Glyma.16G125200.1.p	4e-07	Glyma.16G125200	AT2G34930.1	disease resistance family protein / LRR family protein
AmCoGF953_1	1680	1	tr|Q2HUT2|Q2HUT2_MEDTR	0	Q2HUT2	0	I1L5X6	0	Glyma.09G238100.1.p	0	Glyma.09G238100	AT3G28960.1	Transmembrane amino acid transporter family protein
AmCoGF953_2	1523	1	tr|Q2HUT2|Q2HUT2_MEDTR	0	Q2HUT2	0	I1L5X6	0	Glyma.09G238100.1.p	0	Glyma.09G238100	AT3G28960.1	Transmembrane amino acid transporter family protein
AmCoGF33722_1	2348	1	tr|A0A151S777|A0A151S777_CAJCA	0	G7IIU3	0	I1MHV4	0	Glyma.15G195800.1.p	0	Glyma.15G195800	AT1G11290.1	Pentatricopeptide repeat (PPR) superfamily protein
AmCoGF33722_2	2501	1	tr|A0A151S777|A0A151S777_CAJCA	0	G7IIU3	0	I1MHV4	0	Glyma.15G195800.1.p	0	Glyma.15G195800	AT1G11290.1	Pentatricopeptide repeat (PPR) superfamily protein
AmCoGF33723	1634	1	tr|G7JW51|G7JW51_MEDTR	0	G7JW51	0	I1LI05	0	Glyma.11G075700.1.p	0	Glyma.11G075700	AT5G66280.1	GDP-D-mannose 4,6-dehydratase 1
AmCoGF33728_1	2861	1	tr|I1KEN4|I1KEN4_SOYBN	0	G7JCL0	0	I1KEN4	0	Glyma.06G277500.1.p	0	Glyma.06G277500	AT1G53310.1	phosphoenolpyruvate carboxylase 1
AmCoGF33728_2	3713	11	tr|I1KEN4|I1KEN4_SOYBN	0	G7JCL0	0	I1KEN4	0	Glyma.06G277500.1.p	0	Glyma.06G277500	AT1G53310.1	phosphoenolpyruvate carboxylase 1
AmCoGF65696_1	3253	1	tr|Q2HUX9|Q2HUX9_MEDTR	8e-78	Q2HUX9	2e-79	K7MWQ6	2e-68	Glyma.19G053300.1.p	2e-68	Glyma.19G053300	AT5G14390.1	alpha/beta-Hydrolases superfamily protein
AmCoGF65696_2	2692	1	tr|A5BT22|A5BT22_VITVI	2e-77	A0A072TUW7	4e-44	C6ZRT1	8e-41	Glyma.05G222700.1.p	7e-41	Glyma.05G222700	AT3G13690.1	Protein kinase protein with adenine nucleotide alpha hydrolases-like domain
AmCoGF65696_3	2489	2	tr|I1MLR6|I1MLR6_SOYBN	2e-147	Q2HUX9	1e-147	I1MLR6	7e-149	Glyma.16G067500.1.p	7e-149	Glyma.16G067500	AT5G14390.1	alpha/beta-Hydrolases superfamily protein
AmCoGF65696_4	2241	1	tr|A0A061ED84|A0A061ED84_THECC	6e-69	I3SUL9	2e-56	K7MWQ6	1e-68	Glyma.19G053300.1.p	1e-68	Glyma.19G053300	AT5G14390.1	alpha/beta-Hydrolases superfamily protein
AmCoGF65696_5	1932	1	tr|A0A061ED84|A0A061ED84_THECC	1e-67	I3SUL9	3e-55	K7MWQ6	2e-67	Glyma.19G053300.1.p	2e-67	Glyma.19G053300	AT5G14390.1	alpha/beta-Hydrolases superfamily protein
AmCoGF65696_6	3073	9	tr|B7FL13|B7FL13_MEDTR	8e-87	B7FL13	1e-88	I1JT28	1e-82	Glyma.04G023900.1.p	1e-82	Glyma.04G023900	AT1G75780.1	tubulin beta-1 chain
AmCoGF65696_7	3139	2	tr|G7LJK4|G7LJK4_MEDTR	4e-44	G7LJK4	7e-46	I1K637	3e-42	Glyma.05G222700.3.p	3e-42	Glyma.05G222700	AT3G13690.1	Protein kinase protein with adenine nucleotide alpha hydrolases-like domain
AmCoGF33730_1	3060	4	tr|A0A0L9THF3|A0A0L9THF3_PHAAN	0	G7KZH8	0	I1N9X8	0	Glyma.19G170500.1.p	0	Glyma.19G170500	AT2G20300.1	Protein kinase superfamily protein
AmCoGF33730_2	1743	1	tr|A0A0S3RYD8|A0A0S3RYD8_PHAAN	2e-169	G7KZH8	3e-154	I1JPA6	2e-169	Glyma.03G169200.1.p	2e-169	Glyma.03G169200	AT2G20300.1	Protein kinase superfamily protein
AmCoGF33730_3	1979	1	tr|A0A0S3RYD8|A0A0S3RYD8_PHAAN	0	G7KZH8	0	I1N9X8	0	Glyma.19G170500.1.p	0	Glyma.19G170500	AT2G20300.1	Protein kinase superfamily protein
AmCoGF33730_4	3013	2	tr|A0A0L9THF3|A0A0L9THF3_PHAAN	0	G7KZH8	0	I1N9X8	0	Glyma.19G170500.1.p	0	Glyma.19G170500	AT2G20300.1	Protein kinase superfamily protein
AmCoGF33730_5	2931	1	tr|A0A0L9THF3|A0A0L9THF3_PHAAN	0	G7KZH8	0	I1N9X8	0	Glyma.19G170500.1.p	0	Glyma.19G170500	AT2G20300.1	Protein kinase superfamily protein
AmCoGF963_1	4327	2	tr|A0A072UMY7|A0A072UMY7_MEDTR	4e-98	A0A072UMY7	7e-100	I1KLK5	1e-92	Glyma.07G197200.3.p	1e-92	Glyma.07G197200	AT5G58950.1	Protein kinase superfamily protein
AmCoGF963_2	3290	1	tr|I1KLK5|I1KLK5_SOYBN	7e-86	A0A072UMY7	9e-86	I1KLK5	2e-87	Glyma.07G197200.3.p	2e-87	Glyma.07G197200	AT5G58950.1	Protein kinase superfamily protein
AmCoGF963_3	4230	4	tr|A0A072UMY7|A0A072UMY7_MEDTR	2e-110	A0A072UMY7	3e-112	I1KLK5	8e-93	Glyma.07G197200.3.p	8e-93	Glyma.07G197200	AT5G58950.1	Protein kinase superfamily protein
AmCoGF49313_1	2426	2	tr|A0A0S3SAU4|A0A0S3SAU4_PHAAN	2e-54	G7IZ14	7e-53	A0A0R0HEQ7	6e-56	Glyma.12G143000.3.p	6e-56	Glyma.12G143000	AT4G27300.1	S-locus lectin protein kinase family protein
AmCoGF49313_2	3174	3	tr|A0A0S3SAU4|A0A0S3SAU4_PHAAN	8e-59	G7IZ14	4e-53	A0A0R0HEQ7	2e-59	Glyma.12G143000.3.p	2e-59	Glyma.12G143000	AT4G27300.1	S-locus lectin protein kinase family protein
AmCoGF49313_3	3050	4	tr|A0A0R0HEQ7|A0A0R0HEQ7_SOYBN	0	G7IZ18	4e-154	A0A0R0HEQ7	0	Glyma.12G143000.3.p	0	Glyma.12G143000	AT4G27300.1	S-locus lectin protein kinase family protein
AmCoGF49313_4	3642	2	tr|A0A0S3SAU4|A0A0S3SAU4_PHAAN	3e-58	G7IZ14	1e-52	A0A0R0HEQ7	1e-58	Glyma.12G143000.3.p	1e-58	Glyma.12G143000	AT4G27300.1	S-locus lectin protein kinase family protein
AmCoGF49313_5	3022	2	tr|A0A151RFV9|A0A151RFV9_CAJCA	2e-18	G7IZ14	8e-20	A0A0R0HFB3	2e-19	Glyma.12G143000.2.p	2e-19	Glyma.12G143000	AT4G27300.1	S-locus lectin protein kinase family protein
AmCoGF49313_6	2937	1	tr|A0A0S3SAU4|A0A0S3SAU4_PHAAN	3e-54	G7IZ14	3e-52	A0A0R0HEQ7	1e-55	Glyma.12G143000.3.p	1e-55	Glyma.12G143000	AT4G27300.1	S-locus lectin protein kinase family protein
AmCoGF970	1850	2	tr|G7JUS4|G7JUS4_MEDTR	0	G7JUS4	0	I1LK44	0	Glyma.11G141400.1.p	0	Glyma.11G141400	AT5G59960.1
AmCoGF33744	220	1	tr|G7IFV0|G7IFV0_MEDTR	0.0001	G7IFV0	2e-06	A0A0R0G8S9	0.0002	Glyma.15G125900.2.p	0.0002	Glyma.15G125900	AT1G29820.1	Magnesium transporter CorA-like family protein
AmCoGF984_1	3114	1	tr|A0A072ULJ4|A0A072ULJ4_MEDTR	2e-61	A0A072ULJ4	3e-63	I1L772	2e-58	Glyma.09G281400.2.p	2e-58	Glyma.09G281400	AT3G18620.1	DHHC-type zinc finger family protein
AmCoGF984_2	4282	2	tr|A0A0S3T0Y5|A0A0S3T0Y5_PHAAN	1e-90	A0A072VRX9	4e-92	K7LGK1	1e-91	Glyma.09G281400.1.p	1e-91	Glyma.09G281400	AT3G18620.1	DHHC-type zinc finger family protein
AmCoGF65700	3118	4	tr|G7J4R3|G7J4R3_MEDTR	0	G7J4R3	0	K7KHR6	0	Glyma.04G024500.1.p	0	Glyma.04G024500	AT1G75730.1
AmCoGF10944	2437	3	tr|A0A151SUB2|A0A151SUB2_CAJCA	1e-162	A2Q465	3e-159	I1KUU8	7e-159	Glyma.08G193700.2.p	7e-159	Glyma.08G193700	AT1G55150.1	DEA(D/H)-box RNA helicase family protein
AmCoGF990_1	1696	1	tr|G7L5G9|G7L5G9_MEDTR	2e-57	G7L5G9	4e-59	K7MX63	1e-54	Glyma.19G079100.1.p	2e-54	Glyma.19G079100	AT5G40600.1
AmCoGF990_2	2606	1	tr|A0A072TY14|A0A072TY14_MEDTR	1e-82	A0A072TY14	2e-84	K7MX63	1e-78	Glyma.19G079100.1.p	2e-78	Glyma.19G079100	AT5G40600.1
AmCoGF990_3	2614	1	tr|G7L5G9|G7L5G9_MEDTR	2e-29	G7L5G9	3e-31	K7MFK6	1e-28	Glyma.16G067800.3.p	1e-28	Glyma.16G067800	AT5G40600.1
AmCoGF990_4	2803	1	tr|A0A072TY14|A0A072TY14_MEDTR	3e-68	A0A072TY14	5e-70	K7MX63	8e-66	Glyma.19G079100.1.p	2e-65	Glyma.19G079100	AT5G40600.1
AmCoGF992	3898	9	tr|Q2HVE8|Q2HVE8_MEDTR	2e-172	Q2HVE8	4e-174	I1M5B7	2e-172	Glyma.13G349600.2.p	2e-172	Glyma.13G349600	AT1G72990.1	beta-galactosidase 17
AmCoGF993	2673	1	tr|G7J4J0|G7J4J0_MEDTR	1e-61	G7J4J0	3e-63	I1K9S7	4e-50	Glyma.06G098100.1.p	4e-50	Glyma.06G098100	AT1G78750.1	F-box/RNI-like superfamily protein
AmCoGF33762	2526	3	tr|A0A151TBL1|A0A151TBL1_CAJCA	6e-153	Q2HRF6	1e-146	I1N3N2	5e-153	Glyma.18G230300.1.p	5e-153	Glyma.18G230300	AT2G24990.1	Serine/threonine-protein kinase Rio1
AmCoGF995	3360	5	tr|I1N9X4|I1N9X4_SOYBN	0	A0A072VWJ3	0	I1N9X4	0	Glyma.19G170300.3.p	0	Glyma.19G170300	AT1G04140.2	Transducin family protein / WD-40 repeat family protein
AmCoGF1006	241	1	tr|K7KFK1|K7KFK1_SOYBN	2e-05	A0A072U4C6	6e-07	K7KFK1	6e-07	Glyma.03G168200.2.p	6e-07	Glyma.03G168200	AT1G15520.1	pleiotropic drug resistance 12
AmCoGF1008	2382	1	tr|A0A072UR38|A0A072UR38_MEDTR	1e-25	A0A072UR38	2e-27	A0A0R0GKW8	5e-27	Glyma.14G048700.3.p	1e-27	Glyma.14G048700	AT2G04900.1
AmCoGF1009	2728	1	tr|B7FJT3|B7FJT3_MEDTR	3e-132	B7FJT3	5e-134	C6TMU9	5e-127	Glyma.19G034700.2.p	5e-127	Glyma.19G034700	AT5G15790.2	RING/U-box superfamily protein
AmCoGF1010	1579	2	tr|I3S931|I3S931_LOTJA	1e-90	I3SCN0	3e-81	I1JFA2	2e-77	Glyma.02G147000.5.p	2e-77	Glyma.02G147000	AT3G63190.1	ribosome recycling factor, chloroplast precursor
AmCoGF1013	3456	2	tr|G7KMP7|G7KMP7_MEDTR	0	G7KMP7	0	K7LXL8	0	Glyma.13G057300.1.p	0	Glyma.13G057300	AT5G15540.1	PHD finger family protein
AmCoGF33787_1	4746	8	tr|G7JNM9|G7JNM9_MEDTR	2e-129	G7JNM9	3e-131	K7L2W8	1e-123	Glyma.07G207300.4.p	1e-123	Glyma.07G207300	AT3G59690.1	IQ-domain 13
AmCoGF33787_2	2386	1	tr|G7JNM9|G7JNM9_MEDTR	2e-155	G7JNM9	4e-157	K7L2W9	4e-152	Glyma.07G207300.3.p	4e-152	Glyma.07G207300	AT3G59690.1	IQ-domain 13
AmCoGF1024_1	2827	1	tr|A0A1B5Z9W1|A0A1B5Z9W1_TRISU	1e-24	G7K611	4e-07	K7MS46	7e-07	NA	NA	NA	NA	NA
AmCoGF1024_2	2570	1	tr|A0A1B5Z9W1|A0A1B5Z9W1_TRISU	2e-25	B7FLI2	2e-18	I1MZJ7	1e-17	Glyma.18G045800.1.p	1e-17	Glyma.18G045800	AT3G02710.1	ARM repeat superfamily protein
AmCoGF1024_3	3085	1	tr|A0A1B5Z7L3|A0A1B5Z7L3_TRISU	3e-31	G7J1Q7	4e-09	K7MDR9	6e-25	Glyma.15G247900.1.p	6e-25	Glyma.15G247900
AmCoGF1024_4	3147	2	tr|A0A1B5Z9W1|A0A1B5Z9W1_TRISU	2e-29	G7J1Q7	1e-08	K7MS46	6e-06	NA	NA	NA	NA	NA
AmCoGF1025	6051	8	tr|A0A072UYW5|A0A072UYW5_MEDTR	0	A0A072UYW5	0	I1KC60	0	Glyma.06G172400.1.p	0	Glyma.06G172400	AT3G48500.1	Nucleic acid-binding, OB-fold-like protein
AmCoGF1027_1	3169	5	tr|G7JLV4|G7JLV4_MEDTR	8e-103	G7JLV4	1e-104	I1MWX4	2e-98	Glyma.17G215800.3.p	2e-98	Glyma.17G215800	AT5G11030.2	aberrant lateral root formation 4
AmCoGF1027_2	3031	1	tr|G7JLV4|G7JLV4_MEDTR	4e-103	G7JLV4	6e-105	I1MWX4	8e-99	Glyma.17G215800.3.p	8e-99	Glyma.17G215800	AT5G11030.2	aberrant lateral root formation 4
AmCoGF33797_1	1751	1	tr|B7FK62|B7FK62_MEDTR	1e-68	B7FK62	3e-70	I1MM99	3e-68	Glyma.16G089000.3.p	2e-68	Glyma.16G089000	AT5G62790.1	1-deoxy-D-xylulose 5-phosphate reductoisomerase
AmCoGF33797_2	2206	6	tr|A0A072TLK9|A0A072TLK9_MEDTR	7e-153	A0A072TLK9	1e-154	I1MM98	6e-151	Glyma.16G089000.2.p	6e-151	Glyma.16G089000	AT5G62790.1	1-deoxy-D-xylulose 5-phosphate reductoisomerase
AmCoGF38401	2616	2	tr|I1MP51|I1MP51_SOYBN	0	A0A072VI76	0	I1MP51	0	Glyma.16G165100.1.p	0	Glyma.16G165100	AT5G52820.1	WD-40 repeat family protein / notchless protein, putative
AmCoGF1033_1	3375	1	tr|I1JUA1|I1JUA1_SOYBN	0	G7KVX8	0	I1JUA1	0	Glyma.04G064300.1.p	0	Glyma.04G064300	AT5G15170.1	tyrosyl-DNA phosphodiesterase-related
AmCoGF1033_2	2576	3	tr|A0A151TK23|A0A151TK23_CAJCA	0	G7KVX8	0	I1JUA2	0	Glyma.04G064300.4.p	0	Glyma.04G064300	AT5G15170.1	tyrosyl-DNA phosphodiesterase-related
AmCoGF1035_1	2029	2	tr|A0A072UJX8|A0A072UJX8_MEDTR	0	A0A072UJX8	0	K7LVV1	0	Glyma.12G190700.1.p	0	Glyma.12G190700	AT5G06390.1	FASCICLIN-like arabinogalactan protein 17 precursor
AmCoGF1035_2	1691	1	tr|A0A072UJX8|A0A072UJX8_MEDTR	0	A0A072UJX8	0	K7LVV1	4e-178	Glyma.12G190700.1.p	4e-178	Glyma.12G190700	AT5G06390.1	FASCICLIN-like arabinogalactan protein 17 precursor
AmCoGF1041	3336	2	tr|A0A151TYJ1|A0A151TYJ1_CAJCA	2e-64	A0A072UNI6	4e-64	A0A0R0GW78	1e-60	Glyma.13G172400.2.p	1e-60	Glyma.13G172400	AT4G18470.1	negative regulator of systemic acquired resistance (SNI1)
AmCoGF33811_1	3288	1	tr|A0A072V9X9|A0A072V9X9_MEDTR	0	A0A072V9X9	0	K7KVL0	0	Glyma.04G192300.1.p	0	Glyma.04G192300	AT2G36850.1	glucan synthase-like 8
AmCoGF33811_2	3156	1	tr|A0A072V9X9|A0A072V9X9_MEDTR	0	A0A072V9X9	0	K7KVL0	0	Glyma.04G192300.1.p	0	Glyma.04G192300	AT2G36850.1	glucan synthase-like 8
AmCoGF33811_3	2509	1	tr|A0A072UZW2|A0A072UZW2_MEDTR	0	A0A072UZW2	0	K7KL37	0	Glyma.04G192300.1.p	0	Glyma.04G192300	AT2G36850.1	glucan synthase-like 8
AmCoGF33811_4	2629	1	tr|A0A072V9X9|A0A072V9X9_MEDTR	0	A0A072V9X9	0	K7KVL0	0	Glyma.04G192300.1.p	0	Glyma.04G192300	AT2G36850.1	glucan synthase-like 8
AmCoGF33811_5	3150	1	tr|A0A072V9X9|A0A072V9X9_MEDTR	0	A0A072V9X9	0	K7KVL0	0	Glyma.04G192300.1.p	0	Glyma.04G192300	AT2G36850.1	glucan synthase-like 8
AmCoGF33811_6	2444	1	tr|A0A072UZW2|A0A072UZW2_MEDTR	0	A0A072UZW2	0	A0A0R0KA71	0	Glyma.06G173400.1.p	0	Glyma.06G173400	AT2G36850.1	glucan synthase-like 8
AmCoGF33817_1	2659	1	tr|A0A072UXC4|A0A072UXC4_MEDTR	6e-114	A0A072UXC4	1e-115	A0A0R0EXI6	4e-113	Glyma.18G076300.3.p	4e-113	Glyma.18G076300	AT5G55760.1	sirtuin 1
AmCoGF33817_2	2176	1	tr|A0A072UXC4|A0A072UXC4_MEDTR	3e-137	A0A072UXC4	6e-139	I1N098	8e-137	Glyma.18G076300.1.p	8e-137	Glyma.18G076300	AT5G55760.1	sirtuin 1
AmCoGF33818	1586	1	tr|O65875|O65875_PEA	0	Q5JZT9	0	I1JJF1	0	Glyma.02G295800.1.p	0	Glyma.02G295800	AT5G55280.1	homolog of bacterial cytokinesis Z-ring protein FTSZ 1-1
AmCoGF34951_1	3030	1	tr|I1LGQ6|I1LGQ6_SOYBN	0	G7JW38	0	I1LGQ6	0	Glyma.11G033300.1.p	0	Glyma.11G033300	AT5G47460.1	Pentatricopeptide repeat (PPR) superfamily protein
AmCoGF34951_2	2899	2	tr|G7JW38|G7JW38_MEDTR	0	G7JW38	0	A0A0R0LEK6	0	Glyma.01G208900.1.p	0	Glyma.01G208900	AT5G47460.1	Pentatricopeptide repeat (PPR) superfamily protein
AmCoGF34951_3	2712	1	tr|A0A0S3T5E8|A0A0S3T5E8_PHAAN	0	G7JW38	5e-144	A0A0R0LEK6	0	Glyma.01G208900.1.p	0	Glyma.01G208900	AT5G47460.1	Pentatricopeptide repeat (PPR) superfamily protein
AmCoGF33824_1	3255	2	tr|G7J2L0|G7J2L0_MEDTR	1e-134	G7J2L0	2e-136	I1MYL3	1e-129	Glyma.18G011900.1.p	1e-129	Glyma.18G011900	AT1G24490.1	OxaA/YidC-like membrane insertion protein
AmCoGF33824_2	2639	1	tr|G7J2L0|G7J2L0_MEDTR	6e-82	G7J2L0	1e-83	I1MYL3	4e-78	Glyma.18G011900.1.p	4e-78	Glyma.18G011900	AT1G24490.1	OxaA/YidC-like membrane insertion protein
AmCoGF16560	5419	2	tr|A0A151TE39|A0A151TE39_CAJCA	2e-103	B7FMP6	2e-95	I1K081	4e-103	Glyma.05G045200.1.p	4e-103	Glyma.05G045200	AT5G63310.1	nucleoside diphosphate kinase 2
AmCoGF1058	4994	9	tr|G7IE83|G7IE83_MEDTR	0	G7IE83	0	I1MM01	0	Glyma.16G077200.1.p	0	Glyma.16G077200	AT2G25800.1	Protein of unknown function (DUF810)
AmCoGF33827_1	2959	1	tr|B7FKT5|B7FKT5_MEDTR	1e-165	B7FKT5	2e-167	C6TLI9	1e-165	Glyma.17G097000.1.p	1e-165	Glyma.17G097000	AT5G62740.1	SPFH/Band 7/PHB domain-containing membrane-associated protein family
AmCoGF33827_2	2696	1	tr|B7FKT5|B7FKT5_MEDTR	1e-166	B7FKT5	2e-168	C6TLI9	1e-166	Glyma.17G097000.1.p	1e-166	Glyma.17G097000	AT5G62740.1	SPFH/Band 7/PHB domain-containing membrane-associated protein family
AmCoGF33827_3	2993	3	tr|B7FKT5|B7FKT5_MEDTR	2e-165	B7FKT5	3e-167	C6TLI9	2e-165	Glyma.17G097000.1.p	2e-165	Glyma.17G097000	AT5G62740.1	SPFH/Band 7/PHB domain-containing membrane-associated protein family
AmCoGF33827_4	1724	1	tr|B7FKT5|B7FKT5_MEDTR	5e-171	B7FKT5	9e-173	C6TLI9	6e-171	Glyma.17G097000.1.p	6e-171	Glyma.17G097000	AT5G62740.1	SPFH/Band 7/PHB domain-containing membrane-associated protein family
AmCoGF33827_5	2735	1	tr|B7FKT5|B7FKT5_MEDTR	2e-166	B7FKT5	3e-168	C6TLI9	2e-166	Glyma.17G097000.1.p	2e-166	Glyma.17G097000	AT5G62740.1	SPFH/Band 7/PHB domain-containing membrane-associated protein family
AmCoGF33830	3528	7	tr|G7I3X9|G7I3X9_MEDTR	0	G7I3X9	0	K7N4Q3	0	Glyma.20G205000.1.p	0	Glyma.20G205000	AT3G23070.1	CRM family member 3A
AmCoGF1064_1	2200	2	tr|G7KE15|G7KE15_MEDTR	0	G7KE15	0	I1MB76	0	Glyma.14G190100.1.p	0	Glyma.14G190100	AT4G12700.1
AmCoGF1064_2	2222	2	tr|G7KE15|G7KE15_MEDTR	0	G7KE15	0	I1MB76	0	Glyma.14G190100.1.p	0	Glyma.14G190100	AT4G12700.1
AmCoGF33834_1	1576	2	tr|A0A072V5D1|A0A072V5D1_MEDTR	5e-127	A0A072V5D1	9e-129	K7MBH9	4e-113	Glyma.15G153500.1.p	4e-113	Glyma.15G153500	AT5G07900.1	Mitochondrial transcription termination factor family protein
AmCoGF33834_2	1600	1	tr|A0A1B5Z7C3|A0A1B5Z7C3_TRISU	7e-113	A0A072VGJ1	1e-104	K7LBT5	6e-80	Glyma.09G046000.1.p	6e-80	Glyma.09G046000	AT5G07900.1	Mitochondrial transcription termination factor family protein
AmCoGF33840	3272	5	tr|A0A072V8L7|A0A072V8L7_MEDTR	2e-103	A0A072V8L7	3e-105	I1MJI8	3e-101	Glyma.15G268400.4.p	3e-101	Glyma.15G268400	AT2G31955.2	cofactor of nitrate reductase and xanthine dehydrogenase 2
AmCoGF5640	2988	3	tr|A0A151SH40|A0A151SH40_CAJCA	0	A0A072TXN9	0	K7L7P0	2e-172	Glyma.08G195600.1.p	1e-172	Glyma.08G195600	AT2G29910.1	F-box/RNI-like superfamily protein
AmCoGF33856	1865	6	tr|A0A072UCM6|A0A072UCM6_MEDTR	0	A0A072UCM6	0	I1L3Z2	0	Glyma.09G168900.1.p	0	Glyma.09G168900	AT3G17760.1	glutamate decarboxylase 5
AmCoGF1089_1	2987	8	tr|A0A151RLH3|A0A151RLH3_CAJCA	0	G7JB21	0	I1JUC8	0	Glyma.04G066900.1.p	0	Glyma.04G066900	AT2G25490.1	EIN3-binding F box protein 1
AmCoGF1089_2	2754	1	tr|A0A151RLH3|A0A151RLH3_CAJCA	0	G7JB21	3e-179	I1JUC8	0	Glyma.04G066900.1.p	0	Glyma.04G066900	AT2G25490.1	EIN3-binding F box protein 1
AmCoGF1089_3	1912	1	tr|A0A151RLH3|A0A151RLH3_CAJCA	0	G7JB21	8e-172	I1JUC8	0	Glyma.04G066900.1.p	0	Glyma.04G066900	AT2G25490.1	EIN3-binding F box protein 1
AmCoGF1089_4	2986	5	tr|A0A151RLH3|A0A151RLH3_CAJCA	0	G7JB21	0	I1JUC8	0	Glyma.04G066900.1.p	0	Glyma.04G066900	AT2G25490.1	EIN3-binding F box protein 1
AmCoGF33859	1672	1	tr|G7LJ09|G7LJ09_MEDTR	6e-46	G7LJ09	1e-47	I1KH77	1e-43	Glyma.07G035600.1.p	1e-43	Glyma.07G035600	AT1G67120.1	ATPases;nucleotide binding;ATP binding;nucleoside-triphosphatases;transcription factor binding
AmCoGF1097	1724	2	tr|U5D116|U5D116_AMBTC	0	A0A072TV24	9e-176	I1KP72	5e-176	Glyma.08G011800.3.p	5e-176	Glyma.08G011800	AT1G12780.1	UDP-D-glucose/UDP-D-galactose 4-epimerase 1
AmCoGF33867_1	2727	1	tr|A0A072VI85|A0A072VI85_MEDTR	0	A0A072VI85	0	I1MI35	0	Glyma.15G203600.1.p	0	Glyma.15G203600	AT5G51350.1	Leucine-rich repeat transmembrane protein kinase family protein
AmCoGF33867_2	3174	1	tr|I1MI35|I1MI35_SOYBN	0	A0A072VI85	0	I1MI35	0	Glyma.15G203600.1.p	0	Glyma.15G203600	AT5G51350.1	Leucine-rich repeat transmembrane protein kinase family protein
AmCoGF33873	2817	3	tr|K7MDU9|K7MDU9_SOYBN	6e-165	A0A072VAK0	1e-162	K7MDU9	2e-166	Glyma.08G175600.2.p	3e-157	Glyma.08G175600	AT3G14410.1	Nucleotide/sugar transporter family protein
AmCoGF54798	3040	2	tr|A0A151QXF2|A0A151QXF2_CAJCA	1e-09	G7J3K6	4e-10	I1M6Z6	8e-11	Glyma.14G030500.1.p	9e-11	Glyma.14G030500	AT1G06590.1
AmCoGF33880	2507	2	tr|G7J351|G7J351_MEDTR	0	G7J351	0	I1MYM3	0	Glyma.18G013100.1.p	0	Glyma.18G013100	AT1G67800.2	Copine (Calcium-dependent phospholipid-binding protein) family
AmCoGF1113	3608	3	tr|I1K8H1|I1K8H1_SOYBN	0	A0A072V3H1	0	I1K8H1	0	Glyma.06G056500.1.p	0	Glyma.06G056500	AT4G33200.1	myosin, putative
AmCoGF65722	3047	1	NA	NA	NA	NA	NA	NA	NA	NA	NA	NA	NA
AmCoGF33888_1	1670	1	tr|A0A072VCW0|A0A072VCW0_MEDTR	2e-86	A0A072VCW0	3e-88	I1KGS6	9e-81	Glyma.13G370200.2.p	5e-81	Glyma.13G370200	AT1G16880.1	uridylyltransferase-related
AmCoGF33888_2	2367	3	tr|A0A072VCW0|A0A072VCW0_MEDTR	3e-84	A0A072VCW0	5e-86	I1KGS6	1e-78	Glyma.13G370200.2.p	6e-79	Glyma.13G370200	AT1G16880.1	uridylyltransferase-related
AmCoGF33888_3	2942	1	tr|K7M8Q4|K7M8Q4_SOYBN	5e-31	B7FJA9	1e-32	K7M8Q4	1e-32	Glyma.15G003200.4.p	2e-31	Glyma.15G003200	AT1G16880.1	uridylyltransferase-related
AmCoGF1121_1	3451	3	tr|A0A072UFQ2|A0A072UFQ2_MEDTR	0	A0A072UFQ2	0	I1KG22	0	Glyma.07G001500.2.p	0	Glyma.07G001500	AT1G16780.1	Inorganic H pyrophosphatase family protein
AmCoGF1121_2	3466	8	tr|A0A072UFQ2|A0A072UFQ2_MEDTR	0	A0A072UFQ2	0	I1KG22	0	Glyma.07G001500.2.p	0	Glyma.07G001500	AT1G16780.1	Inorganic H pyrophosphatase family protein
AmCoGF33890_1	3597	7	tr|A0A151R7D9|A0A151R7D9_CAJCA	0	G7J364	1e-105	A0A0R0L7J8	0	Glyma.01G068800.1.p	0	Glyma.01G068800	AT1G68910.1	WPP domain-interacting protein 2
AmCoGF33890_2	3609	2	tr|A0A151R7D9|A0A151R7D9_CAJCA	0	G7J364	1e-105	A0A0R0L7J8	0	Glyma.01G068800.1.p	0	Glyma.01G068800	AT1G68910.1	WPP domain-interacting protein 2
AmCoGF1123_1	3433	1	tr|A0A0R0JFH6|A0A0R0JFH6_SOYBN	1e-49	B7FK39	1e-50	A0A0R0JFH6	3e-51	Glyma.06G116000.3.p	3e-51	Glyma.06G116000	AT1G21690.3	ATPase family associated with various cellular activities (AAA)
AmCoGF1123_2	3166	1	tr|A0A0R0JFH6|A0A0R0JFH6_SOYBN	7e-50	B7FK39	9e-51	A0A0R0JFH6	2e-51	Glyma.06G116000.3.p	2e-51	Glyma.06G116000	AT1G21690.3	ATPase family associated with various cellular activities (AAA)
AmCoGF38227	1794	2	tr|I3SLM4|I3SLM4_MEDTR	0	I3SLM4	0	C6ZRU1	0	Glyma.18G181500.1.p	0	Glyma.18G181500	AT2G28930.3	protein kinase 1B
AmCoGF33903	2712	2	tr|A0A072VH38|A0A072VH38_MEDTR	0	A0A072VH38	0	I1KL35	0	Glyma.07G180000.1.p	0	Glyma.07G180000	AT2G15860.1
AmCoGF1136	3579	5	tr|I3SZQ7|I3SZQ7_LOTJA	0.0001	NA	NA	K7K4E6	0.0003	Glyma.01G175700.11.p	0.0003	Glyma.01G175700
AmCoGF1137	1825	1	tr|K7L1N1|K7L1N1_SOYBN	6e-66	G7JR95	6e-41	K7L1N1	2e-67	Glyma.07G142800.1.p	2e-67	Glyma.07G142800	AT2G37960.2
AmCoGF1141	2802	1	tr|G7LDQ5|G7LDQ5_MEDTR	4e-37	G7LDQ5	8e-39	K7K6H0	2e-35	Glyma.02G047200.1.p	2e-35	Glyma.02G047200	AT4G10770.1	oligopeptide transporter 7
AmCoGF1145	3555	1	tr|G7KU89|G7KU89_MEDTR	0	G7KU89	0	I1N463	0	Glyma.18G250900.1.p	0	Glyma.18G250900	AT4G08850.1	Leucine-rich repeat receptor-like protein kinase family protein
AmCoGF60266_1	2697	1	tr|G7J4M9|G7J4M9_MEDTR	0	G7J4M9	0	K7KSW6	0	Glyma.06G035000.1.p	0	Glyma.06G035000	AT2G23450.1	Protein kinase superfamily protein
AmCoGF60266_2	1965	1	tr|G7J4M9|G7J4M9_MEDTR	6e-117	G7J4M9	1e-118	K7KSW6	2e-96	Glyma.06G035000.1.p	2e-96	Glyma.06G035000	AT2G23450.1	Protein kinase superfamily protein
AmCoGF1152_1	4175	4	tr|A0A151S1P8|A0A151S1P8_CAJCA	0	G7IIV2	0	K7MCJ2	0	Glyma.15G196400.1.p	0	Glyma.15G196400	AT5G46410.1	SCP1-like small phosphatase 4
AmCoGF1152_2	4543	1	tr|A0A151S1P8|A0A151S1P8_CAJCA	0	G7IIV2	0	K7MCJ2	0	Glyma.15G196400.1.p	0	Glyma.15G196400	AT5G46410.1	SCP1-like small phosphatase 4
AmCoGF32960_1	2846	1	tr|A0A067KS54|A0A067KS54_JATCU	2e-116	G7IQB2	2e-113	C6T0M4	4e-114	Glyma.01G154300.1.p	9e-112	Glyma.01G154300	AT4G19190.1	zinc knuckle (CCHC-type) family protein
AmCoGF32960_2	2814	4	tr|G7IQB2|G7IQB2_MEDTR	1e-149	G7IQB2	2e-151	I1LIF8	2e-125	Glyma.11G090300.1.p	2e-125	Glyma.11G090300	AT4G19190.1	zinc knuckle (CCHC-type) family protein
AmCoGF33922	2131	1	tr|G7I6G5|G7I6G5_MEDTR	0	G7I6G5	0	A0A0R0FIL2	0	Glyma.17G255900.1.p	0	Glyma.17G255900	AT4G31500.1	cytochrome P450, family 83, subfamily B, polypeptide 1
AmCoGF1155	4198	8	tr|G7JMK1|G7JMK1_MEDTR	0	G7JMK1	0	I1K090	0	Glyma.05G046000.1.p	0	Glyma.05G046000	AT1G67580.2	Protein kinase superfamily protein
AmCoGF1156_1	2678	2	tr|G7ZWI5|G7ZWI5_MEDTR	5e-45	G7ZWI5	1e-46	A0A0R0JLW2	2e-33	Glyma.06G084400.3.p	2e-33	Glyma.06G084400	AT4G14740.1	Plant protein of unknown function (DUF828) with plant pleckstrin homology-like region
AmCoGF1156_2	2984	1	tr|G7ZWI5|G7ZWI5_MEDTR	6e-45	G7ZWI5	1e-46	A0A0R0JLW2	3e-33	Glyma.06G084400.3.p	3e-33	Glyma.06G084400	AT4G14740.1	Plant protein of unknown function (DUF828) with plant pleckstrin homology-like region
AmCoGF1157_1	467	1	tr|D0EYG8|D0EYG8_LENCU	2e-41	G7J834	3e-39	A0A0R0GG37	9e-38	Glyma.02G304500.1.p	3e-37	Glyma.02G304500	AT5G48300.1	ADP glucose pyrophosphorylase 1
AmCoGF1157_2	3984	1	tr|V7C7Y4|V7C7Y4_PHAVU	0	A0A072V2D5	0	I1KN24	0	Glyma.07G250700.1.p	0	Glyma.07G250700	AT5G18620.2	chromatin remodeling factor17
AmCoGF1157_3	2258	11	tr|D0EYG8|D0EYG8_LENCU	0	G7J834	0	I1JJP2	0	Glyma.02G304500.1.p	0	Glyma.02G304500	AT5G48300.1	ADP glucose pyrophosphorylase 1
AmCoGF1157_4	2687	1	tr|G7ISH3|G7ISH3_MEDTR	2e-153	G7ISH3	4e-155	I1MF56	5e-153	Glyma.15G097000.1.p	5e-153	Glyma.15G097000	AT5G18620.2	chromatin remodeling factor17
AmCoGF1157_5	3659	1	tr|A0A151STC4|A0A151STC4_CAJCA	2e-46	G7ISH3	2e-46	I1M1D0	4e-47	Glyma.13G215900.1.p	4e-47	Glyma.13G215900	AT5G18620.2	chromatin remodeling factor17
AmCoGF1157_6	4033	11	tr|G7ISH3|G7ISH3_MEDTR	2e-151	G7ISH3	3e-153	I1MF56	3e-151	Glyma.15G097000.1.p	3e-151	Glyma.15G097000	AT5G18620.2	chromatin remodeling factor17
AmCoGF1157_7	4265	6	tr|A0A0D2SBJ5|A0A0D2SBJ5_GOSRA	0	A0A072V2D5	0	I1KN24	0	Glyma.07G250700.1.p	0	Glyma.07G250700	AT5G18620.2	chromatin remodeling factor17
AmCoGF1157_8	3009	1	tr|V7C7Y4|V7C7Y4_PHAVU	0	A0A072V2D5	0	I1KN24	0	Glyma.07G250700.1.p	0	Glyma.07G250700	AT5G18620.2	chromatin remodeling factor17
AmCoGF1157_9	2556	2	tr|G7J834|G7J834_MEDTR	1e-175	G7J834	2e-177	I1JJP2	4e-177	Glyma.02G304500.1.p	4e-177	Glyma.02G304500	AT5G48300.1	ADP glucose pyrophosphorylase 1
AmCoGF193_1	5567	1	tr|A0A0R4J338|A0A0R4J338_SOYBN	0	G7J4L3	0	A0A0R4J338	0	Glyma.04G095500.1.p	0	Glyma.04G095500	AT4G24520.1	P450 reductase 1
AmCoGF193_2	6174	5	tr|A0A151TQI8|A0A151TQI8_CAJCA	0	G7J4L3	0	A0A0R4J338	0	Glyma.04G095500.1.p	0	Glyma.04G095500	AT4G24520.1	P450 reductase 1
AmCoGF33928	386	1	NA	NA	NA	NA	NA	NA	NA	NA	NA	NA	NA
AmCoGF33931	3400	1	tr|A0A0B2QDN5|A0A0B2QDN5_GLYSO	0	A0A072V985	0	I1MZA3	0	Glyma.18G035800.1.p	0	Glyma.18G035800	AT1G13980.2	sec7 domain-containing protein
AmCoGF53504_1	1162	1	tr|A0A151RT93|A0A151RT93_CAJCA	1e-115	G7I899	7e-113	A0A0R0JCT1	2e-94	Glyma.06G062700.6.p	2e-94	Glyma.06G062700	AT4G31880.1
AmCoGF53504_2	3822	2	tr|K7U4Z8|K7U4Z8_MAIZE	1e-15	G7I899	1e-16	I1K8N5	5e-14	Glyma.06G062600.4.p	5e-14	Glyma.06G062600	AT4G31880.1
AmCoGF53504_3	2976	1	tr|A0A0B2R5L9|A0A0B2R5L9_GLYSO	2e-125	G7I899	6e-119	I1JU76	5e-127	Glyma.04G061800.1.p	5e-127	Glyma.04G061800	AT4G31880.1
AmCoGF53504_4	4647	1	tr|A0A151RT93|A0A151RT93_CAJCA	2e-162	G7I899	7e-162	A0A0R0JIW8	2e-147	Glyma.06G062600.5.p	2e-147	Glyma.06G062600	AT4G31880.1
AmCoGF53504_5	3093	1	tr|I1JU76|I1JU76_SOYBN	6e-123	G7I899	3e-116	I1JU76	2e-124	Glyma.04G061800.1.p	2e-124	Glyma.04G061800	AT4G31880.1
AmCoGF53504_6	5090	12	tr|G7I899|G7I899_MEDTR	0	G7I899	0	I1JU76	0	Glyma.04G061800.1.p	0	Glyma.04G061800	AT4G31880.1
AmCoGF1168	1703	2	tr|I3SP39|I3SP39_MEDTR	7e-72	I3SP39	1e-73	A0A0R0EE57	3e-72	Glyma.20G210400.1.p	3e-72	Glyma.20G210400	AT4G14550.1	indole-3-acetic acid inducible 14
AmCoGF1169	2610	1	tr|K7KS89|K7KS89_SOYBN	1e-31	NA	NA	K7KS89	4e-33	NA	NA	NA	NA	NA
AmCoGF1170_1	2107	1	tr|G7L8J3|G7L8J3_MEDTR	3e-141	G7L8J3	4e-143	I1L1Y0	7e-135	Glyma.09G078300.1.p	7e-135	Glyma.09G078300	AT4G29400.1	Protein of unknown function (DUF3531)
AmCoGF1170_2	1692	2	tr|G7L8J3|G7L8J3_MEDTR	4e-143	G7L8J3	6e-145	I1L1Y0	1e-136	Glyma.09G078300.1.p	1e-136	Glyma.09G078300	AT4G29400.1	Protein of unknown function (DUF3531)
AmCoGF32963	169	1	NA	NA	NA	NA	NA	NA	NA	NA	NA	NA	NA
AmCoGF1176_1	2399	1	tr|A0A072VGT0|A0A072VGT0_MEDTR	2e-153	A0A072VGT0	3e-155	K7MBJ7	6e-148	Glyma.15G155900.1.p	6e-148	Glyma.15G155900	AT5G17370.1	Transducin/WD40 repeat-like superfamily protein
AmCoGF1176_2	2707	1	tr|A0A072VGT0|A0A072VGT0_MEDTR	1e-58	A0A072VGT0	2e-60	K7MBJ7	5e-54	Glyma.15G155900.1.p	5e-54	Glyma.15G155900	AT5G17370.1	Transducin/WD40 repeat-like superfamily protein
AmCoGF65732_1	3050	1	tr|I3T2V3|I3T2V3_MEDTR	2e-75	I3T2V3	3e-77	K7LG33	3e-68	Glyma.09G257600.1.p	3e-68	Glyma.09G257600	AT2G20830.2	transferases;folic acid binding
AmCoGF65732_2	2717	1	tr|I3T2V3|I3T2V3_MEDTR	9e-76	I3T2V3	1e-77	K7LG33	2e-68	Glyma.09G257600.1.p	2e-68	Glyma.09G257600	AT2G20830.2	transferases;folic acid binding
AmCoGF1180_1	2616	1	tr|A0A0L9TFP7|A0A0L9TFP7_PHAAN	3e-74	G7L4W3	5e-74	K7MZ41	7e-71	Glyma.19G186900.1.p	7e-71	Glyma.19G186900	AT2G36810.1	ARM repeat superfamily protein
AmCoGF1180_2	2981	1	tr|A0A0S3S7U5|A0A0S3S7U5_PHAAN	1e-48	G7IXK4	6e-50	I1KY58	6e-50	Glyma.08G314600.1.p	6e-50	Glyma.08G314600	AT4G27040.2	EAP30/Vps36 family protein
AmCoGF1184_1	2761	1	tr|I1MY19|I1MY19_SOYBN	0	A0A072VFI0	0	I1MY19	0	Glyma.17G256500.1.p	0	Glyma.17G256500	AT1G19850.1	Transcriptional factor B3 family protein / auxin-responsive factor AUX/IAA-related
AmCoGF1184_2	3359	4	tr|I1MY19|I1MY19_SOYBN	0	A0A072VFI0	0	I1MY19	0	Glyma.17G256500.1.p	0	Glyma.17G256500	AT1G19850.1	Transcriptional factor B3 family protein / auxin-responsive factor AUX/IAA-related
AmCoGF1184_3	3690	1	tr|I1MY19|I1MY19_SOYBN	0	A0A072VFI0	0	I1MY19	0	Glyma.17G256500.1.p	0	Glyma.17G256500	AT1G19850.1	Transcriptional factor B3 family protein / auxin-responsive factor AUX/IAA-related
AmCoGF1185_1	1878	1	NA	NA	NA	NA	NA	NA	NA	NA	NA	NA	NA
AmCoGF1185_2	3901	2	NA	NA	NA	NA	NA	NA	NA	NA	NA	NA	NA
AmCoGF1185_3	2959	1	tr|A0A151TM14|A0A151TM14_CAJCA	2e-05	B7FND5	2e-06	I1LIN3	4e-06	Glyma.11G096500.1.p	4e-06	Glyma.11G096500	AT5G41920.1	GRAS family transcription factor
AmCoGF1187_1	3177	1	tr|V7B8E0|V7B8E0_PHAVU	4e-151	G7K960	1e-113	K7KUE3	3e-105	Glyma.06G107200.2.p	3e-105	Glyma.06G107200	AT4G08550.1	electron carriers;protein disulfide oxidoreductases
AmCoGF1187_2	3412	2	tr|V7B8E0|V7B8E0_PHAVU	0	G7K960	0	K7KUE2	0	Glyma.06G107200.1.p	0	Glyma.06G107200	AT4G08550.1	electron carriers;protein disulfide oxidoreductases
AmCoGF1187_3	2154	1	tr|V7B8E0|V7B8E0_PHAVU	4e-97	A0A072V9P2	2e-63	K7KUE3	4e-55	Glyma.06G107200.2.p	4e-55	Glyma.06G107200	AT4G08550.1	electron carriers;protein disulfide oxidoreductases
AmCoGF1190_1	3276	1	tr|W9QPP2|W9QPP2_9ROSA	0	A2Q4U9	0	I1LJS8	0	Glyma.11G130400.2.p	0	Glyma.11G130400	AT3G57880.1	Calcium-dependent lipid-binding (CaLB domain) plant phosphoribosyltransferase family protein
AmCoGF1190_2	2977	1	tr|W9QPP2|W9QPP2_9ROSA	0	A2Q4U9	0	I1LJS8	0	Glyma.11G130400.2.p	0	Glyma.11G130400	AT3G57880.1	Calcium-dependent lipid-binding (CaLB domain) plant phosphoribosyltransferase family protein
AmCoGF1190_3	3173	2	tr|W9QPP2|W9QPP2_9ROSA	0	A2Q4U9	0	I1LJS8	0	Glyma.11G130400.2.p	0	Glyma.11G130400	AT3G57880.1	Calcium-dependent lipid-binding (CaLB domain) plant phosphoribosyltransferase family protein
AmCoGF1190_4	3047	1	tr|W9QPP2|W9QPP2_9ROSA	0	A2Q4U9	0	I1LJS8	0	Glyma.11G130400.2.p	0	Glyma.11G130400	AT3G57880.1	Calcium-dependent lipid-binding (CaLB domain) plant phosphoribosyltransferase family protein
AmCoGF1190_5	2798	1	tr|W9QPP2|W9QPP2_9ROSA	0	A2Q4U9	0	I1LJS8	0	Glyma.11G130400.2.p	0	Glyma.11G130400	AT3G57880.1	Calcium-dependent lipid-binding (CaLB domain) plant phosphoribosyltransferase family protein
AmCoGF1190_6	3053	1	tr|W9QPP2|W9QPP2_9ROSA	0	A2Q4U9	0	I1LJS8	0	Glyma.11G130400.2.p	0	Glyma.11G130400	AT3G57880.1	Calcium-dependent lipid-binding (CaLB domain) plant phosphoribosyltransferase family protein
AmCoGF1190_7	3789	1	tr|W9QPP2|W9QPP2_9ROSA	0	A2Q4U9	0	K7LMP6	0	Glyma.11G024300.3.p	0	Glyma.11G024300	AT4G11610.1	C2 calcium/lipid-binding plant phosphoribosyltransferase family protein
AmCoGF1193	3018	4	tr|G7J3W4|G7J3W4_MEDTR	8e-160	G7J3W4	2e-161	I1KC29	2e-125	Glyma.06G170000.1.p	3e-94	Glyma.06G170000	AT4G24900.1
AmCoGF1195_1	4504	5	tr|A0A072VFT1|A0A072VFT1_MEDTR	5e-134	A0A072VFT1	9e-136	K7LBE3	9e-132	Glyma.09G021200.1.p	4e-107	Glyma.09G021200	AT1G71440.1	tubulin folding cofactor E / Pfifferling (PFI)
AmCoGF1195_2	3303	3	tr|A0A0S3S4A9|A0A0S3S4A9_PHAAN	7e-143	A0A072VFT1	1e-142	K7LBE3	1e-136	Glyma.09G021200.1.p	6e-111	Glyma.09G021200	AT1G71440.1	tubulin folding cofactor E / Pfifferling (PFI)
AmCoGF33968	4044	4	tr|A0A072VNY0|A0A072VNY0_MEDTR	0	A0A072VNY0	0	I1LCY6	0	Glyma.10G209000.1.p	0	Glyma.10G209000	AT3G10360.1	pumilio 4
AmCoGF1203	707	1	tr|A0A072U0I8|A0A072U0I8_MEDTR	2e-125	A0A072U0I8	3e-127	A0A0R0FCX5	1e-125	Glyma.18G202700.3.p	1e-125	Glyma.18G202700	AT5G05570.2	transducin family protein / WD-40 repeat family protein
AmCoGF1207	3001	1	tr|B9MXJ3|B9MXJ3_POPTR	0	G7LD05	3e-172	K7MH28	1e-161	Glyma.16G131200.1.p	1e-161	Glyma.16G131200	AT4G36220.1	ferulic acid 5-hydroxylase 1
AmCoGF1211_1	3117	3	tr|I1KV14|I1KV14_SOYBN	0	A0A072TL28	0	I1KV14	0	Glyma.08G200500.1.p	0	Glyma.08G200500	AT2G25850.4	poly(A) polymerase 2
AmCoGF1211_2	2791	1	tr|A0A151SH17|A0A151SH17_CAJCA	0	G7LGP7	0	I1KV14	0	Glyma.08G200500.1.p	0	Glyma.08G200500	AT2G25850.4	poly(A) polymerase 2
AmCoGF1216	1630	1	tr|A0A151RT46|A0A151RT46_CAJCA	0	A0A072UH07	0	I1J738	9e-174	Glyma.01G107500.1.p	9e-174	Glyma.01G107500	AT3G09230.1	myb domain protein 1
AmCoGF1217_1	2619	3	tr|G7L593|G7L593_MEDTR	2e-152	G7L593	4e-154	I1KWD7	1e-144	Glyma.08G244600.1.p	1e-144	Glyma.08G244600	AT3G02100.1	UDP-Glycosyltransferase superfamily protein
AmCoGF1217_2	3199	2	tr|G7L593|G7L593_MEDTR	3e-150	G7L593	5e-152	I1KWD7	2e-142	Glyma.08G244600.1.p	1e-142	Glyma.08G244600	AT3G02100.1	UDP-Glycosyltransferase superfamily protein
AmCoGF33986	3531	6	tr|G7K650|G7K650_MEDTR	1e-158	G7K650	2e-160	I1JH65	3e-106	Glyma.02G220500.3.p	5e-95	Glyma.02G220500	AT4G27870.1	Vacuolar iron transporter (VIT) family protein
AmCoGF33989_1	3782	3	tr|K7MXL5|K7MXL5_SOYBN	3e-138	A0A072VAR0	7e-70	K7MXL5	1e-139	Glyma.19G100800.1.p	1e-139	Glyma.19G100800	AT2G02220.1	phytosulfokin receptor 1
AmCoGF33989_2	3026	3	tr|W0LWS0|W0LWS0_CICAR	6e-153	A0A072U0K1	2e-148	C6ZS41	1e-146	Glyma.12G212500.1.p	5e-139	Glyma.12G212500	AT5G17680.1	disease resistance protein (TIR-NBS-LRR class), putative
AmCoGF33989_3	3472	2	tr|K7MXL5|K7MXL5_SOYBN	2e-144	A0A072VKM0	3e-76	K7MXL5	6e-146	Glyma.19G100800.1.p	6e-146	Glyma.19G100800	AT2G02220.1	phytosulfokin receptor 1
AmCoGF33989_4	3025	1	tr|W0LWS0|W0LWS0_CICAR	6e-153	A0A072U0K1	1e-148	C6ZS41	1e-146	Glyma.12G212500.1.p	4e-139	Glyma.12G212500	AT5G17680.1	disease resistance protein (TIR-NBS-LRR class), putative
AmCoGF33989_5	4432	2	tr|K7MXL5|K7MXL5_SOYBN	0	A0A072VKM0	3e-91	K7MXL5	0	Glyma.19G100800.1.p	0	Glyma.19G100800	AT2G02220.1	phytosulfokin receptor 1
AmCoGF33989_6	3285	1	tr|K7MXL5|K7MXL5_SOYBN	6e-141	A0A072UBH9	1e-112	K7MXL5	2e-142	Glyma.19G100800.1.p	2e-142	Glyma.19G100800	AT2G02220.1	phytosulfokin receptor 1
AmCoGF33997	2549	3	sp|P46278|CCNB2_MEDSV	0	G7L9H0	0	K7K449	0	Glyma.01G159700.1.p	0	Glyma.01G159700	AT1G20610.1	Cyclin B2;3
AmCoGF65741	2784	2	tr|A0A151R6K5|A0A151R6K5_CAJCA	2e-94	B7FL60	2e-86	I1LU78	3e-95	Glyma.12G195800.1.p	3e-95	Glyma.12G195800	AT3G21865.1	peroxin 22
AmCoGF1232	3363	1	tr|K7L6C8|K7L6C8_SOYBN	0	G7IP50	0	K7L6C8	0	Glyma.05G172000.1.p	0	Glyma.05G172000	AT5G54830.1	DOMON domain-containing protein / dopamine beta-monooxygenase N-terminal domain-containing protein
AmCoGF1233_1	1512	1	tr|I1LFM6|I1LFM6_SOYBN	0	A0A072VF94	0	I1LFM6	0	Glyma.11G000200.1.p	0	Glyma.11G000200	AT1G21070.1	Nucleotide-sugar transporter family protein
AmCoGF1233_2	1793	2	tr|I1LFM6|I1LFM6_SOYBN	0	A0A072VF94	0	I1LFM6	0	Glyma.11G000200.1.p	0	Glyma.11G000200	AT1G21070.1	Nucleotide-sugar transporter family protein
AmCoGF34003	1827	1	tr|G7IRJ2|G7IRJ2_MEDTR	0	G7IRJ2	0	I1M406	0	Glyma.13G305000.1.p	0	Glyma.13G305000	AT4G15180.1	SET domain protein 2
AmCoGF34004	2190	3	tr|G7IV50|G7IV50_MEDTR	0	G7IV50	0	I1MZN6	0	Glyma.18G050800.1.p	0	Glyma.18G050800	AT2G30520.1	Phototropic-responsive NPH3 family protein
AmCoGF1237	2745	1	tr|A0A0S3R0L8|A0A0S3R0L8_PHAAN	1e-06	NA	NA	A0A0R0IPR9	2e-07	Glyma.08G084200.1.p	2e-07	Glyma.08G084200	AT1G29951.1	conserved peptide upstream open reading frame 35
AmCoGF1238_1	2782	1	tr|G7I5N1|G7I5N1_MEDTR	6e-63	G7I5N1	1e-64	I1LBU8	3e-60	Glyma.10G169600.2.p	2e-60	Glyma.10G169600	AT2G02360.1	phloem protein 2-B10
AmCoGF1238_2	2387	2	tr|G7I5N1|G7I5N1_MEDTR	1e-56	G7I5N1	2e-58	C6TJF5	4e-54	Glyma.10G169600.2.p	3e-54	Glyma.10G169600	AT2G02360.1	phloem protein 2-B10
AmCoGF1238_3	2856	1	tr|G7I5N1|G7I5N1_MEDTR	4e-56	G7I5N1	6e-58	I1LBU8	2e-53	Glyma.10G169600.2.p	1e-53	Glyma.10G169600	AT2G02360.1	phloem protein 2-B10
AmCoGF41504_1	3323	1	tr|K7N104|K7N104_SOYBN	0	G7JGB4	0	K7N104	0	Glyma.20G027500.1.p	0	Glyma.20G027500	AT1G69360.1	Plant protein of unknown function (DUF863)
AmCoGF41504_2	2780	1	tr|K7N104|K7N104_SOYBN	0	G7JGB4	0	K7N104	0	Glyma.20G027500.1.p	0	Glyma.20G027500	AT1G69360.1	Plant protein of unknown function (DUF863)
AmCoGF1241_1	3210	2	tr|A0A072U5M1|A0A072U5M1_MEDTR	0	A0A072U5M1	0	C6TL13	0	Glyma.19G019000.1.p	0	Glyma.19G019000	AT5G39940.1	FAD/NAD(P)-binding oxidoreductase family protein
AmCoGF1241_2	3355	3	tr|A0A072U5M1|A0A072U5M1_MEDTR	0	A0A072U5M1	0	C6TL13	0	Glyma.19G019000.1.p	0	Glyma.19G019000	AT5G39940.1	FAD/NAD(P)-binding oxidoreductase family protein
AmCoGF1242	1459	1	tr|A0A151U0J9|A0A151U0J9_CAJCA	3e-143	A0A072TJH3	3e-141	C6TNH0	1e-143	Glyma.01G079300.7.p	2e-143	Glyma.01G079300	AT5G51170.1
AmCoGF1248_1	2023	1	tr|V7C896|V7C896_PHAVU	6e-62	I3SI11	9e-63	I1MRT2	2e-60	Glyma.17G035700.1.p	2e-60	Glyma.17G035700	AT4G21800.1	P-loop containing nucleoside triphosphate hydrolases superfamily protein
AmCoGF1248_2	6362	2	tr|A0A0S3R994|A0A0S3R994_PHAAN	7e-67	G7IEN9	2e-68	C6T851	7e-63	Glyma.07G237800.1.p	7e-63	Glyma.07G237800	AT4G21800.1	P-loop containing nucleoside triphosphate hydrolases superfamily protein
AmCoGF1248_3	2595	1	tr|A0A0R0FJ86|A0A0R0FJ86_SOYBN	2e-117	G7IEN9	1e-114	A0A0R0FJ86	6e-119	Glyma.17G035700.2.p	6e-119	Glyma.17G035700	AT4G21800.2	P-loop containing nucleoside triphosphate hydrolases superfamily protein
AmCoGF1248_4	5428	5	tr|I3SI11|I3SI11_MEDTR	1e-67	I3SI11	3e-69	C6T851	3e-63	Glyma.07G237800.1.p	3e-63	Glyma.07G237800	AT4G21800.1	P-loop containing nucleoside triphosphate hydrolases superfamily protein
AmCoGF1248_5	2665	2	tr|A0A0R0FJ86|A0A0R0FJ86_SOYBN	5e-117	G7IEN9	2e-114	A0A0R0FJ86	1e-118	Glyma.17G035700.2.p	1e-118	Glyma.17G035700	AT4G21800.2	P-loop containing nucleoside triphosphate hydrolases superfamily protein
AmCoGF1248_6	6891	1	tr|A0A151RF77|A0A151RF77_CAJCA	1e-65	I3SI11	5e-62	I1MRT2	4e-60	Glyma.17G035700.1.p	4e-60	Glyma.17G035700	AT4G21800.1	P-loop containing nucleoside triphosphate hydrolases superfamily protein
AmCoGF1248_7	2964	2	tr|V7C896|V7C896_PHAVU	8e-91	I3SI11	5e-88	A0A0R0FJ86	2e-91	Glyma.17G035700.2.p	2e-91	Glyma.17G035700	AT4G21800.2	P-loop containing nucleoside triphosphate hydrolases superfamily protein
AmCoGF1248_8	1731	1	tr|V7C896|V7C896_PHAVU	7e-159	G7IEN9	3e-143	A0A0R0FJ86	2e-152	Glyma.17G035700.2.p	2e-152	Glyma.17G035700	AT4G21800.2	P-loop containing nucleoside triphosphate hydrolases superfamily protein
AmCoGF34017	3359	11	tr|A0A072UIC2|A0A072UIC2_MEDTR	0	A0A072UIC2	0	K7KNU4	0	Glyma.05G089300.1.p	0	Glyma.05G089300	AT5G35910.1	Polynucleotidyl transferase, ribonuclease H fold protein with HRDC domain
AmCoGF1254_1	3042	1	tr|A0A061EWP9|A0A061EWP9_THECC	1e-169	G7JAE8	6e-143	A0A0R0JJ08	3e-167	Glyma.06G065600.1.p	3e-167	Glyma.06G065600	AT5G25250.1	SPFH/Band 7/PHB domain-containing membrane-associated protein family
AmCoGF1254_2	1670	1	tr|A0A0D2S2X8|A0A0D2S2X8_GOSRA	2e-178	G7JAE5	6e-180	A0A0R0JJ08	2e-178	Glyma.06G065600.1.p	1e-178	Glyma.06G065600	AT5G25250.1	SPFH/Band 7/PHB domain-containing membrane-associated protein family
AmCoGF1254_3	3116	6	tr|A0A0R0JJ08|A0A0R0JJ08_SOYBN	4e-173	G7JAE5	2e-171	A0A0R0JJ08	1e-174	Glyma.06G065600.1.p	1e-174	Glyma.06G065600	AT5G25250.1	SPFH/Band 7/PHB domain-containing membrane-associated protein family
AmCoGF1254_4	1732	1	tr|G7JAE5|G7JAE5_MEDTR	0	G7JAE5	0	A0A0R0JJ08	0	Glyma.06G065600.1.p	0	Glyma.06G065600	AT5G25250.1	SPFH/Band 7/PHB domain-containing membrane-associated protein family
AmCoGF1256	2045	1	tr|G7L1H1|G7L1H1_MEDTR	0	G7L1H1	0	I1N3I7	0	Glyma.18G225700.1.p	0	Glyma.18G225700	AT4G00720.1	shaggy-like protein kinase 32
AmCoGF34025_1	955	1	NA	NA	NA	NA	NA	NA	NA	NA	NA	NA	NA
AmCoGF34025_2	956	1	NA	NA	NA	NA	NA	NA	NA	NA	NA	NA	NA
AmCoGF1269	2801	1	tr|Q2HVE2|Q2HVE2_MEDTR	2e-75	Q2HVE2	5e-77	K7LE88	8e-08	Glyma.09G161400.1.p	8e-08	Glyma.09G161400	AT5G36930.2	Disease resistance protein (TIR-NBS-LRR class) family
AmCoGF1280	3229	2	tr|A0A151SU29|A0A151SU29_CAJCA	0	G7JJ94	0	I1KNF0	0	Glyma.07G261900.1.p	0	Glyma.07G261900	AT4G28200.1
AmCoGF1281	2047	1	tr|A0A0S3SIP8|A0A0S3SIP8_PHAAN	0	G7ITF5	0	I1M2Z2	0	Glyma.13G268800.3.p	0	Glyma.13G268800	AT1G53380.3	Plant protein of unknown function (DUF641)
AmCoGF34050_1	3211	1	tr|Q8L5G1|Q8L5G1_CICAR	8e-19	G7JCX8	9e-20	I1LZZ3	4e-20	Glyma.13G167700.1.p	4e-20	Glyma.13G167700	AT2G26690.1	Major facilitator superfamily protein
AmCoGF34050_2	3228	1	tr|Q8L5G1|Q8L5G1_CICAR	8e-19	G7JCX8	9e-20	I1LZZ3	4e-20	Glyma.13G167700.1.p	4e-20	Glyma.13G167700	AT2G26690.1	Major facilitator superfamily protein
AmCoGF34051	3393	4	tr|A0A151STN5|A0A151STN5_CAJCA	0	G7JHV5	1e-178	A0A0R0J883	3e-180	Glyma.07G253900.3.p	3e-180	Glyma.07G253900	AT3G06270.1	Protein phosphatase 2C family protein
AmCoGF34052	4614	7	tr|A0A151RFI8|A0A151RFI8_CAJCA	0	G7IYF2	0	I1JZF3	0	Glyma.04G257000.1.p	0	Glyma.04G257000	AT1G33980.1	Smg-4/UPF3 family protein
AmCoGF34054_1	2104	5	tr|I1JGP6|I1JGP6_SOYBN	2e-119	G7JGQ2	5e-118	I1JGP6	7e-121	Glyma.02G203800.2.p	7e-121	Glyma.02G203800	AT4G30935.1	WRKY DNA-binding protein 32
AmCoGF34054_2	2963	1	tr|I1JGP6|I1JGP6_SOYBN	1e-116	G7JGQ2	4e-115	I1JGP6	3e-118	Glyma.02G203800.2.p	3e-118	Glyma.02G203800	AT4G30935.1	WRKY DNA-binding protein 32
AmCoGF27521_1	3611	3	tr|I1JH54|I1JH54_SOYBN	0	G7KD91	0	I1JH54	0	Glyma.02G219200.1.p	0	Glyma.02G219200	AT2G40770.1	zinc ion binding;DNA binding;helicases;ATP binding;nucleic acid binding
AmCoGF27521_2	3304	1	tr|A0A151U027|A0A151U027_CAJCA	0	G7KD91	0	A0A0R0L690	0	Glyma.02G219200.2.p	0	Glyma.02G219200	AT2G40770.1	zinc ion binding;DNA binding;helicases;ATP binding;nucleic acid binding
AmCoGF46272	2975	3	tr|Q852R1|Q852R1_LOTJA	0	A0A072U8D8	0	I1MNN3	0	Glyma.16G146500.1.p	0	Glyma.16G146500	AT5G23670.1	long chain base2
AmCoGF34060_1	2387	1	tr|I1LDW0|I1LDW0_SOYBN	0	G7IC19	0	I1LDW0	0	Glyma.10G239900.1.p	0	Glyma.10G239900	AT5G51920.1	Pyridoxal phosphate (PLP)-dependent transferases superfamily protein
AmCoGF34060_2	2022	1	tr|A0A151U6L2|A0A151U6L2_CAJCA	0	G7KQF6	0	I1LDW0	0	Glyma.10G239900.1.p	0	Glyma.10G239900	AT5G51920.1	Pyridoxal phosphate (PLP)-dependent transferases superfamily protein
AmCoGF34064_1	3256	2	tr|A0A0B2RM49|A0A0B2RM49_GLYSO	0	A0A072VDD0	0	K7M3E4	0	Glyma.13G336000.1.p	0	Glyma.13G336000	AT1G07590.1	Tetratricopeptide repeat (TPR)-like superfamily protein
AmCoGF34064_2	2034	1	tr|A0A072VFL0|A0A072VFL0_MEDTR	0	A0A072VFL0	0	K7KLV1	0	Glyma.04G232000.1.p	0	Glyma.04G232000	AT5G63830.1	HIT-type Zinc finger family protein
AmCoGF1297_1	2435	1	tr|Q2MGS1|Q2MGS1_MEDTR	0	Q2MGS1	0	K7N0U6	0	Glyma.20G020100.1.p	0	Glyma.20G020100	AT4G19900.1	alpha 1,4-glycosyltransferase family protein
AmCoGF1297_2	2497	1	tr|Q2MGS1|Q2MGS1_MEDTR	0	Q2MGS1	0	K7N0U6	0	Glyma.20G020100.1.p	0	Glyma.20G020100	AT4G19900.1	alpha 1,4-glycosyltransferase family protein
AmCoGF34066	1578	2	tr|A0A097HTP7|A0A097HTP7_9LAMI	3e-60	G7JWN5	3e-61	I1JE98	3e-61	Glyma.02G112400.2.p	3e-61	Glyma.02G112400	AT1G13950.1	eukaryotic elongation factor 5A-1
AmCoGF60291	3099	6	tr|G7L8U5|G7L8U5_MEDTR	0	G7L8U5	0	I1K499	0	Glyma.05G168500.1.p	0	Glyma.05G168500	AT1G10950.1	transmembrane nine 1
AmCoGF34072_1	3743	4	tr|G7KYF4|G7KYF4_MEDTR	1e-108	G7KYF4	2e-110	I1JP86	7e-105	Glyma.03G167900.2.p	7e-105	Glyma.03G167900	AT2G20340.1	Pyridoxal phosphate (PLP)-dependent transferases superfamily protein
AmCoGF34072_2	3026	1	tr|G7KYF4|G7KYF4_MEDTR	4e-68	G7KYF4	6e-70	C6TDI9	9e-66	Glyma.03G167900.2.p	1e-62	Glyma.03G167900	AT2G20340.1	Pyridoxal phosphate (PLP)-dependent transferases superfamily protein
AmCoGF1305	1739	2	tr|G7JHK4|G7JHK4_MEDTR	9e-115	G7JHK4	1e-116	I1NDH4	7e-109	Glyma.20G024900.1.p	7e-109	Glyma.20G024900	AT1G55535.1
AmCoGF34075	3241	2	tr|V7C3Z4|V7C3Z4_PHAVU	2e-11	A0A072UHK7	2e-09	K7LET8	1e-12	Glyma.09G192400.3.p	1e-12	Glyma.09G192400	AT4G28990.2	RNA-binding protein-related
AmCoGF1312_1	3603	2	tr|V7CT23|V7CT23_PHAVU	0	G7LHB6	0	I1K6I4	0	Glyma.05G208100.2.p	0	Glyma.05G208100	AT1G63640.1	P-loop nucleoside triphosphate hydrolases superfamily protein with CH (Calponin Homology) domain
AmCoGF1312_2	3001	1	tr|I1K6I4|I1K6I4_SOYBN	0	A0A072TUF6	0	I1K6I4	0	Glyma.05G208100.2.p	0	Glyma.05G208100	AT1G63640.1	P-loop nucleoside triphosphate hydrolases superfamily protein with CH (Calponin Homology) domain
AmCoGF1313_1	2460	2	tr|I1MEW8|I1MEW8_SOYBN	2e-106	G7ILL4	5e-100	I1MEW8	7e-108	Glyma.15G087400.1.p	7e-108	Glyma.15G087400	AT1G29760.1	Putative adipose-regulatory protein (Seipin)
AmCoGF1313_2	2385	1	tr|I1MEW8|I1MEW8_SOYBN	1e-106	G7ILL4	3e-100	I1MEW8	4e-108	Glyma.15G087400.1.p	4e-108	Glyma.15G087400	AT1G29760.1	Putative adipose-regulatory protein (Seipin)
AmCoGF1320	1433	1	tr|A0A072V8Z9|A0A072V8Z9_MEDTR	0	A0A072V8Z9	0	A0A0R0H0V4	0	Glyma.13G263800.1.p	0	Glyma.13G263800	AT1G17020.1	senescence-related gene 1
AmCoGF1321_1	3069	2	tr|G7K3E0|G7K3E0_MEDTR	0	G7K3E0	0	K7KBE5	0	Glyma.02G288000.5.p	0	Glyma.02G288000	AT3G58770.1
AmCoGF1321_2	4700	1	tr|G7K3E0|G7K3E0_MEDTR	0	G7K3E0	0	K7M4L6	0	Glyma.14G026900.1.p	0	Glyma.14G026900
AmCoGF34096	3439	2	tr|A0A151SEK6|A0A151SEK6_CAJCA	2e-49	A2Q3T3	3e-23	A0A0D5NSE1	2e-22	NA	NA	NA	NA	NA
AmCoGF34097	3005	2	tr|G7JSN3|G7JSN3_MEDTR	0	G7JSN3	0	I1LK84	0	Glyma.U033200.1.p	0	Glyma.U033200	AT1G07710.1	Ankyrin repeat family protein
AmCoGF1335_1	2650	1	tr|G7JAP0|G7JAP0_MEDTR	0	G7JAP0	0	I1MZ53	0	Glyma.18G030400.1.p	0	Glyma.18G030400	AT3G55800.1	sedoheptulose-bisphosphatase
AmCoGF1335_2	1599	1	tr|G7JAP0|G7JAP0_MEDTR	0	G7JAP0	0	I1MZ53	0	Glyma.18G030400.1.p	0	Glyma.18G030400	AT3G55800.1	sedoheptulose-bisphosphatase
AmCoGF1335_3	1793	1	tr|A0A151U993|A0A151U993_CAJCA	0	G7JAP0	0	I1MZ53	0	Glyma.11G226900.2.p	0	Glyma.11G226900	AT3G55800.1	sedoheptulose-bisphosphatase
AmCoGF1336	1862	3	tr|K7MA02|K7MA02_SOYBN	8e-174	A0A072V578	2e-174	K7MA02	3e-175	Glyma.15G066500.1.p	2e-175	Glyma.15G066500	AT4G05120.1	Major facilitator superfamily protein
AmCoGF34105	1100	1	tr|I1L442|I1L442_SOYBN	3e-14	G7I9W2	5e-13	I1L442	1e-15	Glyma.19G253700.1.p	2e-07	Glyma.19G253700
AmCoGF1344_1	1701	1	tr|A0A151TF93|A0A151TF93_CAJCA	2e-18	A2Q1D6	4e-10	I1L581	5e-19	Glyma.12G042400.1.p	6e-10	Glyma.12G042400	AT4G39210.1	Glucose-1-phosphate adenylyltransferase family protein
AmCoGF1344_2	2701	4	tr|D0ENL5|D0ENL5_LENCU	3e-173	G7KVH4	2e-140	I1NBK6	2e-145	Glyma.19G223100.1.p	2e-145	Glyma.19G223100	AT1G27680.1	ADPGLC-PPase large subunit
AmCoGF1344_3	2931	6	tr|D0ENL5|D0ENL5_LENCU	4e-173	G7KVH4	2e-140	I1NBK6	2e-145	Glyma.19G223100.1.p	2e-145	Glyma.19G223100	AT1G27680.1	ADPGLC-PPase large subunit
AmCoGF34113_1	2219	3	tr|A0A067JNR3|A0A067JNR3_JATCU	0	G7KG90	0	I1LGM2	0	Glyma.11G030500.2.p	0	Glyma.11G030500	AT4G12400.2	stress-inducible protein, putative
AmCoGF34113_2	2956	1	tr|G7KG90|G7KG90_MEDTR	0	G7KG90	0	I1LGM2	0	Glyma.11G030500.2.p	0	Glyma.11G030500	AT4G12400.2	stress-inducible protein, putative
AmCoGF1346	3961	1	tr|A0A151U9S6|A0A151U9S6_CAJCA	0	Q2HW89	1e-78	X2JK86	3e-38	Glyma.07G222300.1.p	1e-21	Glyma.07G222300	AT5G51080.3	RNase H family protein
AmCoGF32993	2763	4	tr|A0A067XT71|A0A067XT71_CICAR	0	G7L4W6	0	I1JPT1	0	Glyma.03G187400.1.p	0	Glyma.03G187400	AT2G36800.1	don-glucosyltransferase 1
AmCoGF1352	1748	1	tr|A0A072VGB2|A0A072VGB2_MEDTR	0	A0A072VGB2	0	I1NCZ1	0	Glyma.20G004900.1.p	0	Glyma.20G004900	AT1G68470.1	Exostosin family protein
AmCoGF51328_1	2987	1	tr|A0A0L9UMB9|A0A0L9UMB9_PHAAN	0	G7IRI6	0	K7LVV3	0	Glyma.12G191000.1.p	0	Glyma.12G191000	AT3G44050.1	P-loop containing nucleoside triphosphate hydrolases superfamily protein
AmCoGF51328_2	3709	1	tr|G7IRI6|G7IRI6_MEDTR	0	G7IRI6	0	K7LVV3	0	Glyma.12G191000.1.p	0	Glyma.12G191000	AT3G44050.1	P-loop containing nucleoside triphosphate hydrolases superfamily protein
AmCoGF51328_3	4306	2	tr|G7IRI6|G7IRI6_MEDTR	0	G7IRI6	0	K7LVV3	0	Glyma.12G191000.1.p	0	Glyma.12G191000	AT3G44050.1	P-loop containing nucleoside triphosphate hydrolases superfamily protein
AmCoGF34123	2801	2	tr|Q9XFX1|Q9XFX1_CICAR	0	G7K581	0	A0A0R0HCC8	0	Glyma.11G051800.1.p	0	Glyma.11G051800	AT4G37340.1	cytochrome P450, family 81, subfamily D, polypeptide 3
AmCoGF32994	458	1	tr|M0TRP7|M0TRP7_MUSAM	3e-21	I3STS0	4e-22	I1JEB2	5e-22	Glyma.02G113700.1.p	5e-22	Glyma.02G113700	AT1G69340.1	appr-1-p processing enzyme family protein
AmCoGF1360	3136	3	tr|G7K830|G7K830_MEDTR	1e-76	G7K830	2e-78	I1J947	5e-68	Glyma.01G183900.4.p	5e-68	Glyma.01G183900	AT5G66870.1	ASYMMETRIC LEAVES 2-like 1
AmCoGF5688_1	1556	2	tr|A0A072UFJ1|A0A072UFJ1_MEDTR	3e-115	A0A072UFJ1	5e-117	I1KG32	2e-111	Glyma.07G002100.1.p	2e-111	Glyma.07G002100	AT2G46910.1	Plastid-lipid associated protein PAP / fibrillin family protein
AmCoGF5688_2	1968	1	tr|A0A072UFJ1|A0A072UFJ1_MEDTR	3e-82	A0A072UFJ1	5e-84	I1KG32	4e-79	Glyma.07G002100.1.p	4e-79	Glyma.07G002100	AT2G46910.1	Plastid-lipid associated protein PAP / fibrillin family protein
AmCoGF1363_1	2579	1	NA	NA	NA	NA	NA	NA	NA	NA	NA	NA	NA
AmCoGF1363_2	2457	1	NA	NA	NA	NA	NA	NA	NA	NA	NA	NA	NA
AmCoGF34132	2681	3	tr|G7L9K1|G7L9K1_MEDTR	0	G7L9K1	0	I1K4B8	0	Glyma.05G170300.3.p	0	Glyma.05G170300	AT1G30620.2	NAD(P)-binding Rossmann-fold superfamily protein
AmCoGF1368	1891	2	tr|A0A072V5X1|A0A072V5X1_MEDTR	4e-64	A0A072V5X1	6e-66	I1MGM8	2e-39	Glyma.15G149700.1.p	1e-39	Glyma.15G149700	AT5G49100.1
AmCoGF1370	2998	2	tr|A0A0B2Q8Q8|A0A0B2Q8Q8_GLYSO	3e-27	G7JN05	1e-16	A0A0D5NST3	2e-12	Glyma.06G293000.1.p	2e-06	Glyma.06G293000	AT1G21280.1
AmCoGF1371	2577	1	tr|A0A072VEP2|A0A072VEP2_MEDTR	4e-06	A0A072VEP2	7e-08	A0A0G2UMH7	2e-06	Glyma.14G077800.1.p	2e-06	Glyma.14G077800	AT1G19270.1	DA1
AmCoGF1376_1	1560	1	tr|W5DKW9|W5DKW9_WHEAT	8e-45	G7IBQ7	1e-42	I1JBA8	3e-41	Glyma.02G007700.1.p	4e-41	Glyma.02G007700	AT4G01800.1	Albino or Glassy Yellow 1
AmCoGF1376_2	3872	6	tr|A0A0B2NT16|A0A0B2NT16_GLYSO	0	G7IBQ7	0	A0A0R0KQ74	0	Glyma.02G007700.1.p	0	Glyma.02G007700	AT4G01800.1	Albino or Glassy Yellow 1
AmCoGF1376_3	2842	1	tr|A0A0R0KQ74|A0A0R0KQ74_SOYBN	0	G7IBQ7	0	A0A0R0KQ74	0	Glyma.02G007700.1.p	0	Glyma.02G007700	AT4G01800.1	Albino or Glassy Yellow 1
AmCoGF1377	1812	4	tr|A0A151SWV9|A0A151SWV9_CAJCA	1e-127	G7IJ19	1e-127	K7ME53	3e-127	Glyma.15G269300.1.p	3e-127	Glyma.15G269300	AT3G14750.1
AmCoGF34146	1919	1	tr|A0A072V3V9|A0A072V3V9_MEDTR	0	A0A072V3V9	0	I1MEA7	0	Glyma.15G067800.1.p	0	Glyma.15G067800	AT4G21540.1	sphingosine kinase 1
AmCoGF34147_1	3208	2	tr|A0A0B2RXT1|A0A0B2RXT1_GLYSO	0	A0A072VHB6	0	I1MHE0	0	Glyma.15G175800.1.p	0	Glyma.15G175800	AT5G12080.1	mechanosensitive channel of small conductance-like 10
AmCoGF34147_2	3217	1	tr|A0A0B2RXT1|A0A0B2RXT1_GLYSO	5e-158	A0A072VHB6	1e-155	I1MHE0	5e-159	Glyma.15G175800.1.p	6e-159	Glyma.15G175800	AT5G12080.1	mechanosensitive channel of small conductance-like 10
AmCoGF34148	3187	3	tr|A0A072UIX9|A0A072UIX9_MEDTR	0	A0A072UIX9	0	I1LRN4	0	Glyma.12G096700.1.p	0	Glyma.12G096700	AT2G32590.1
AmCoGF1395_1	2427	1	tr|G7I4Z9|G7I4Z9_MEDTR	9e-46	G7I4Z9	2e-47	I1LCY5	3e-37	Glyma.10G208800.1.p	3e-37	Glyma.10G208800	AT2G39130.1	Transmembrane amino acid transporter family protein
AmCoGF1395_2	2729	1	tr|A0A0B2NUZ3|A0A0B2NUZ3_GLYSO	2e-28	G7I4Z9	2e-29	I1LCY5	2e-28	Glyma.10G208800.1.p	2e-28	Glyma.10G208800	AT2G39130.1	Transmembrane amino acid transporter family protein
AmCoGF34167	1851	1	tr|A0A0S3SLN7|A0A0S3SLN7_PHAAN	2e-54	B7FHV1	8e-15	K7N2V2	6e-53	Glyma.20G113200.2.p	6e-53	Glyma.20G113200	AT1G60650.2	RNA-binding (RRM/RBD/RNP motifs) family protein with retrovirus zinc finger-like domain
AmCoGF34176	3145	3	tr|A0A072VNB3|A0A072VNB3_MEDTR	6e-80	A0A072VNB3	1e-81	K7N4X2	1e-75	Glyma.20G215900.2.p	1e-75	Glyma.20G215900	AT1G73210.2	Protein of unknown function (DUF789)
AmCoGF34177_1	4340	23	tr|A0A072UXI7|A0A072UXI7_MEDTR	1e-74	A0A072UXI7	2e-76	K7LNW2	3e-67	Glyma.11G098500.1.p	3e-67	Glyma.11G098500	AT4G38770.1	proline-rich protein 4
AmCoGF34177_2	3446	6	tr|A0A072UXI7|A0A072UXI7_MEDTR	2e-76	A0A072UXI7	4e-78	K7LNW2	2e-68	Glyma.11G098500.1.p	2e-68	Glyma.11G098500	AT4G38770.1	proline-rich protein 4
AmCoGF34177_3	2272	1	tr|W5EBA6|W5EBA6_WHEAT	3e-40	B7FGU0	2e-38	A0A0R0IZ02	7e-21	Glyma.08G269900.1.p	7e-21	Glyma.08G269900
AmCoGF34177_4	3674	3	tr|G7IM40|G7IM40_MEDTR	4e-68	G7IM40	7e-70	I1MFP0	1e-62	Glyma.15G115200.1.p	1e-62	Glyma.15G115200	AT5G47560.1	tonoplast dicarboxylate transporter
AmCoGF34177_5	3242	1	sp|O65194|RBS_MEDSA	6e-91	B7FHB2	1e-92	C6T1Y2	2e-89	Glyma.13G046200.1.p	2e-89	Glyma.13G046200	AT5G38410.1	Ribulose bisphosphate carboxylase (small chain) family protein
AmCoGF34177_6	1646	1	tr|A0A072UXI7|A0A072UXI7_MEDTR	4e-79	A0A072UXI7	7e-81	K7LNW2	2e-70	Glyma.11G098500.1.p	2e-70	Glyma.11G098500	AT4G38770.1	proline-rich protein 4
AmCoGF1410_1	3328	2	tr|A0A0D2S6G8|A0A0D2S6G8_GOSRA	3e-14	G7KRJ8	1e-15	A0A0R0FD95	3e-13	Glyma.18G243000.2.p	3e-13	Glyma.18G243000	AT1G65230.1	Uncharacterized conserved protein (DUF2358)
AmCoGF1410_2	1244	1	NA	NA	NA	NA	NA	NA	NA	NA	NA	NA	NA
AmCoGF1410_3	3184	2	tr|A0A0D2S6G8|A0A0D2S6G8_GOSRA	4e-14	G7KRJ8	2e-15	A0A0R0FD95	4e-13	Glyma.18G243000.2.p	4e-13	Glyma.18G243000	AT1G65230.1	Uncharacterized conserved protein (DUF2358)
AmCoGF1411	4016	3	tr|A0A151R7E6|A0A151R7E6_CAJCA	0	A2Q2C7	1e-167	Q84ZV5	3e-170	Glyma.18G084500.1.p	8e-11	Glyma.18G084500
AmCoGF34180	2977	2	NA	NA	NA	NA	NA	NA	NA	NA	NA	NA	NA
AmCoGF34184_1	2794	1	tr|A0A0L9VEQ6|A0A0L9VEQ6_PHAAN	0	NA	NA	K7MB35	0	Glyma.15G129400.2.p	0	Glyma.15G129400	AT5G46920.1	Intron maturase, type II family protein
AmCoGF34184_2	2546	1	tr|A0A0L9VEQ6|A0A0L9VEQ6_PHAAN	0	NA	NA	K7MB35	0	Glyma.15G129400.2.p	0	Glyma.15G129400	AT5G46920.1	Intron maturase, type II family protein
AmCoGF34185	1672	2	tr|G7JC85|G7JC85_MEDTR	8e-113	G7JC85	2e-114	A0A0K2CTE5	2e-108	Glyma.04G208300.1.p	2e-108	Glyma.04G208300	AT1G01720.1	NAC (No Apical Meristem) domain transcriptional regulator superfamily protein
AmCoGF1418_1	1795	3	tr|Q2HTT4|Q2HTT4_MEDTR	0	Q2HTT4	0	A0A0R0GT69	0	Glyma.13G238400.6.p	0	Glyma.13G238400	AT5G58950.1	Protein kinase superfamily protein
AmCoGF1418_2	1959	1	tr|Q2HTT4|Q2HTT4_MEDTR	0	Q2HTT4	0	A0A0R0GT69	0	Glyma.13G238400.6.p	0	Glyma.13G238400	AT5G58950.1	Protein kinase superfamily protein
AmCoGF1420	1757	1	tr|G7IIM9|G7IIM9_MEDTR	0	G7IIM9	0	K7LCA0	0	Glyma.09G071000.1.p	0	Glyma.09G071000	AT1G23070.1	Protein of unknown function (DUF300)
AmCoGF34193	2471	5	tr|A0A0S3S764|A0A0S3S764_PHAAN	0	G7K8K5	0	I1N0P1	0	Glyma.18G096500.2.p	0	Glyma.18G096500	AT3G20410.1	calmodulin-domain protein kinase 9
AmCoGF34194_1	1568	1	tr|A0A068U0G4|A0A068U0G4_COFCA	3e-38	B7FIY3	7e-40	I1K9V8	8e-39	Glyma.06G101500.2.p	8e-39	Glyma.06G101500	AT1G78300.1	general regulatory factor 2
AmCoGF34194_2	1052	1	sp|P42653|1433A_VICFA	5e-177	B7FIY3	2e-178	C6TGW2	1e-176	Glyma.14G176900.2.p	6e-177	Glyma.14G176900	AT1G78300.1	general regulatory factor 2
AmCoGF34194_3	2161	1	tr|A0A0B2RUK2|A0A0B2RUK2_GLYSO	7e-47	B7FIY3	6e-47	C6TGW2	1e-47	Glyma.02G208700.1.p	7e-48	Glyma.02G208700	AT1G78300.1	general regulatory factor 2
AmCoGF34195	2973	1	NA	NA	NA	NA	NA	NA	NA	NA	NA	NA	NA
AmCoGF34197	3283	1	tr|A0A0B0N932|A0A0B0N932_GOSAR	6e-40	G7K711	3e-39	K7L9P6	2e-40	Glyma.08G293900.2.p	2e-40	Glyma.08G293900	AT1G59820.1	aminophospholipid ATPase 3
AmCoGF43929_1	5437	1	tr|A0A151UC41|A0A151UC41_CAJCA	6e-168	G7JEN4	4e-167	I1J7U9	1e-160	Glyma.01G139600.1.p	8e-161	Glyma.01G139600	AT2G45300.1	RNA 3\'-terminal phosphate cyclase/enolpyruvate transferase, alpha/beta
AmCoGF43929_2	2043	2	tr|A0A151UC41|A0A151UC41_CAJCA	0	G7JEN4	0	I1J7U9	0	Glyma.01G139600.1.p	0	Glyma.01G139600	AT2G45300.1	RNA 3\'-terminal phosphate cyclase/enolpyruvate transferase, alpha/beta
AmCoGF34200	3443	4	tr|I3T8H2|I3T8H2_LOTJA	1e-82	A0A072UCK6	1e-82	C6TEZ1	7e-81	Glyma.11G001700.1.p	2e-80	Glyma.11G001700	AT3G19630.1	Radical SAM superfamily protein
AmCoGF34204_1	3152	1	tr|A5BCB9|A5BCB9_VITVI	9e-143	Q2HU05	1e-89	Q84VI2	4e-90	Glyma.06G098100.1.p	3e-59	Glyma.06G098100	AT1G78750.1	F-box/RNI-like superfamily protein
AmCoGF34204_2	3237	1	tr|A5BQM4|A5BQM4_VITVI	4e-155	Q2HU05	6e-101	Q84VI4	7e-103	Glyma.06G098100.1.p	2e-58	Glyma.06G098100	AT1G78750.1	F-box/RNI-like superfamily protein
AmCoGF34204_3	3153	1	tr|A5B1F3|A5B1F3_VITVI	2e-117	G7JSX5	3e-73	C0JJI2	1e-76	Glyma.06G098100.1.p	7e-67	Glyma.06G098100	AT1G78750.1	F-box/RNI-like superfamily protein
AmCoGF34205	2925	1	tr|K7MRD4|K7MRD4_SOYBN	0.0006	G7JMG6	8e-05	K7MRD4	2e-05	Glyma.07G210600.1.p	0.0002	Glyma.07G210600	AT3G50530.1	CDPK-related kinase
AmCoGF1441_1	3104	6	tr|A0A151U5A4|A0A151U5A4_CAJCA	0	A0A072V4C9	2e-21	K7N523	0	Glyma.20G226200.1.p	0	Glyma.20G226200	AT1G64260.1	MuDR family transposase
AmCoGF1441_2	2972	3	tr|A0A151U5A4|A0A151U5A4_CAJCA	0	A0A072V4C9	2e-21	K7N523	0	Glyma.20G226200.1.p	0	Glyma.20G226200	AT1G64260.1	MuDR family transposase
AmCoGF1442	4206	11	tr|V4T2J8|V4T2J8_9ROSI	3e-67	G7J858	2e-71	I1JYM6	8e-68	Glyma.04G232500.1.p	8e-68	Glyma.04G232500	AT4G27720.1	Major facilitator superfamily protein
AmCoGF1445	2923	4	tr|A0A0B2NNT4|A0A0B2NNT4_GLYSO	0	A0A072VD65	0	I1MCU4	0	Glyma.15G019300.1.p	0	Glyma.15G019300	AT1G79750.1	NADP-malic enzyme 4
AmCoGF241_1	3119	2	tr|G7J5Q2|G7J5Q2_MEDTR	0	G7J5Q2	0	I1JTG1	0	Glyma.04G036000.1.p	0	Glyma.04G036000	AT1G06870.1	Peptidase S24/S26A/S26B/S26C family protein
AmCoGF241_2	1498	1	tr|G7J5Q3|G7J5Q3_MEDTR	4e-176	G7J5Q3	6e-178	I1JTG0	2e-167	Glyma.04G036000.3.p	2e-167	Glyma.04G036000	AT1G06870.1	Peptidase S24/S26A/S26B/S26C family protein
AmCoGF1448	3027	7	tr|A0A0R0EEX1|A0A0R0EEX1_SOYBN	0	A0A072VMF1	5e-173	A0A0R0EEX1	0	Glyma.20G226700.5.p	0	Glyma.20G226700	AT5G32470.1	Haem oxygenase-like, multi-helical
AmCoGF34225	1787	1	tr|G7KFD7|G7KFD7_MEDTR	6e-90	G7KFD7	1e-91	A0A0R0E881	7e-88	Glyma.20G063200.1.p	5e-88	Glyma.20G063200	AT4G35410.2	Clathrin adaptor complex small chain family protein
AmCoGF34227_1	2493	1	tr|A0A151R6M7|A0A151R6M7_CAJCA	0	V9Q4P4	0	I1KRV3	3e-106	Glyma.08G097600.2.p	3e-106	Glyma.08G097600	AT3G42170.1	BED zinc finger ;hAT family dimerisation domain
AmCoGF34227_2	3228	1	tr|A0A151R6M7|A0A151R6M7_CAJCA	0	V9Q4P4	1e-175	K7L5S9	4e-101	Glyma.08G097600.1.p	4e-101	Glyma.08G097600	AT3G42170.1	BED zinc finger ;hAT family dimerisation domain
AmCoGF34227_3	3163	1	tr|A0A151R6M7|A0A151R6M7_CAJCA	4e-101	V9Q4P4	8e-67	K7L5S9	7e-52	Glyma.08G097600.1.p	7e-52	Glyma.08G097600	AT3G42170.1	BED zinc finger ;hAT family dimerisation domain
AmCoGF1460	1662	1	tr|V7CZS8|V7CZS8_PHAVU	0	A0A072U235	0	I1N9H7	0	Glyma.19G156300.1.p	0	Glyma.19G156300	AT4G02790.1	GTP-binding family protein
AmCoGF34230_1	2579	1	tr|G7KB25|G7KB25_MEDTR	0	G7KB25	0	I1J5M2	0	Glyma.01G043800.3.p	0	Glyma.01G043800	AT1G14380.3	IQ-domain 28
AmCoGF34230_2	1401	1	tr|G7KB25|G7KB25_MEDTR	4e-106	G7KB25	7e-108	I1J5M2	6e-95	Glyma.01G043800.3.p	6e-95	Glyma.01G043800	AT1G14380.3	IQ-domain 28
AmCoGF34240_1	2581	2	tr|A0A151T3S6|A0A151T3S6_CAJCA	0	A0A072UM25	0	A0A0R0I9G1	0	Glyma.09G167100.1.p	0	Glyma.09G167100	AT1G48410.1	Stabilizer of iron transporter SufD / Polynucleotidyl transferase
AmCoGF34240_2	3716	3	tr|A0A151T3S6|A0A151T3S6_CAJCA	0	A0A072UM25	0	I1MQL3	0	Glyma.16G217300.1.p	0	Glyma.16G217300	AT1G48410.1	Stabilizer of iron transporter SufD / Polynucleotidyl transferase
AmCoGF34240_3	4321	7	tr|A0A151T3S6|A0A151T3S6_CAJCA	0	A0A072UM25	0	I1MQL3	0	Glyma.16G217300.1.p	0	Glyma.16G217300	AT1G48410.1	Stabilizer of iron transporter SufD / Polynucleotidyl transferase
AmCoGF34240_4	3793	2	tr|A0A0D9ZPD5|A0A0D9ZPD5_9ORYZ	0	A0A072UAR8	1e-168	A0A0R0I9G1	3e-170	Glyma.09G167100.1.p	3e-170	Glyma.09G167100	AT1G48410.1	Stabilizer of iron transporter SufD / Polynucleotidyl transferase
AmCoGF34240_5	4000	2	tr|A0A0D9ZPD5|A0A0D9ZPD5_9ORYZ	0	A0A072UAR8	2e-148	A0A0R0I9G1	4e-155	Glyma.09G167100.1.p	4e-155	Glyma.09G167100	AT1G48410.1	Stabilizer of iron transporter SufD / Polynucleotidyl transferase
AmCoGF43936_1	2068	4	tr|V7AFW2|V7AFW2_PHAVU	2e-126	B7FIL7	8e-120	I1LPT1	6e-123	Glyma.11G108100.1.p	1e-123	Glyma.11G108100	AT2G16770.1	Basic-leucine zipper (bZIP) transcription factor family protein
AmCoGF43936_2	2210	1	tr|V7AFW2|V7AFW2_PHAVU	4e-125	B7FIL7	8e-119	I1LJ22	1e-121	Glyma.11G108100.1.p	2e-122	Glyma.11G108100	AT2G16770.1	Basic-leucine zipper (bZIP) transcription factor family protein
AmCoGF1474	2849	1	tr|A0A0X8GIE4|A0A0X8GIE4_9FABA	2e-81	A0A126TEZ4	1e-76	M1FIU8	2e-73	Glyma.04G145900.1.p	4e-31	Glyma.04G145900	AT2G07707.1	Plant mitochondrial ATPase, F0 complex, subunit 8 protein
AmCoGF34246_1	3274	3	tr|K7MU41|K7MU41_SOYBN	0	A2Q5C4	0	K7MU41	0	Glyma.18G225900.3.p	0	Glyma.18G225900	AT4G00740.1	S-adenosyl-L-methionine-dependent methyltransferases superfamily protein
AmCoGF34246_2	3207	2	tr|K7MU41|K7MU41_SOYBN	0	A2Q5C4	0	K7MU41	0	Glyma.18G225900.3.p	0	Glyma.18G225900	AT4G00740.1	S-adenosyl-L-methionine-dependent methyltransferases superfamily protein
AmCoGF60321_1	4187	15	tr|A0A151T6B1|A0A151T6B1_CAJCA	2e-122	G7ISQ5	5e-118	I1L080	9e-124	Glyma.09G017700.1.p	9e-124	Glyma.09G017700	AT3G13340.2	Transducin/WD40 repeat-like superfamily protein
AmCoGF60321_2	1762	2	tr|A0A0R0JG48|A0A0R0JG48_SOYBN	0	G7ISQ5	0	A0A0R0JG48	0	Glyma.07G270300.1.p	0	Glyma.07G270300	AT3G13340.1	Transducin/WD40 repeat-like superfamily protein
AmCoGF34249	1517	2	tr|V7CXV0|V7CXV0_PHAVU	6e-24	A0A072U4R8	2e-24	A0A0R0EYG6	4e-24	Glyma.19G204000.2.p	4e-24	Glyma.19G204000	AT3G58460.1	RHOMBOID-like protein 15
AmCoGF1485_1	1477	1	tr|A0A151THZ0|A0A151THZ0_CAJCA	4e-165	G7JYT4	1e-165	C6TIN0	1e-153	Glyma.11G082400.1.p	1e-153	Glyma.11G082400	AT4G35760.1	NAD(P)H dehydrogenase (quinone)s
AmCoGF1485_2	2638	1	tr|G7JYT4|G7JYT4_MEDTR	2e-146	G7JYT4	3e-148	C6TIN0	1e-135	Glyma.11G082400.1.p	1e-135	Glyma.11G082400	AT4G35760.1	NAD(P)H dehydrogenase (quinone)s
AmCoGF1490_1	1952	1	tr|A0A072UVS7|A0A072UVS7_MEDTR	7e-133	A0A072UVS7	1e-134	A0A0R0F6K0	1e-126	Glyma.18G091000.3.p	1e-126	Glyma.18G091000	AT2G24830.1	zinc finger (CCCH-type) family protein / D111/G-patch domain-containing protein
AmCoGF1490_2	2629	4	tr|A0A072UVS7|A0A072UVS7_MEDTR	3e-171	A0A072UVS7	6e-173	I1KYC3	6e-163	Glyma.08G321000.1.p	5e-163	Glyma.08G321000	AT2G24830.1	zinc finger (CCCH-type) family protein / D111/G-patch domain-containing protein
AmCoGF1496	2777	3	tr|G7IP97|G7IP97_MEDTR	0	G7IP97	0	I1JJR5	2e-118	Glyma.02G306700.1.p	2e-118	Glyma.02G306700	AT3G07810.1	RNA-binding (RRM/RBD/RNP motifs) family protein
AmCoGF1497	4879	1	tr|A0A0B2RAU8|A0A0B2RAU8_GLYSO	5e-64	A2Q4X1	4e-50	I1JB40	2e-58	Glyma.12G042400.1.p	1e-14	Glyma.12G042400	AT4G39210.1	Glucose-1-phosphate adenylyltransferase family protein
AmCoGF1498_1	2877	1	tr|B5U9W4|B5U9W4_LOTJA	5e-144	A2Q2C7	3e-93	Q84ZV5	1e-98	Glyma.11G082800.1.p	7e-40	Glyma.11G082800	AT3G49410.1	Transcription factor IIIC, subunit 5
AmCoGF1498_2	2453	2	tr|A0A072UAH7|A0A072UAH7_MEDTR	0	A0A072UAH7	0	I1LI80	2e-173	Glyma.11G082800.1.p	2e-173	Glyma.11G082800	AT3G49410.1	Transcription factor IIIC, subunit 5
AmCoGF27328	1668	1	tr|A0A0S3SBE9|A0A0S3SBE9_PHAAN	4e-160	G7ZX30	2e-153	I1KF64	1e-150	Glyma.06G298100.1.p	1e-150	Glyma.06G298100	AT4G28210.1	embryo defective 1923
AmCoGF1504	3471	4	tr|G7KW01|G7KW01_MEDTR	0	G7KW01	0	I1L754	0	Glyma.09G279500.1.p	0	Glyma.09G279500	AT3G08840.2	D-alanine--D-alanine ligase family
AmCoGF1505	3884	5	tr|G7J4H9|G7J4H9_MEDTR	2e-52	G7J4H9	3e-54	A0A0R0KAY8	6e-50	Glyma.04G096800.4.p	6e-50	Glyma.04G096800	AT4G24460.2	CRT (chloroquine-resistance transporter)-like transporter 2
AmCoGF1506	4515	3	tr|V7CG62|V7CG62_PHAVU	0	A0A072VQ30	0	I1JAT7	0	Glyma.01G238200.1.p	0	Glyma.01G238200	AT4G14920.1	Acyl-CoA N-acyltransferase with RING/FYVE/PHD-type zinc finger protein
AmCoGF34275_1	2135	1	tr|G7I2N7|G7I2N7_MEDTR	0	G7I2N7	0	K7K3X8	0	Glyma.01G148100.3.p	0	Glyma.01G148100	AT1G07615.1	GTP-binding protein Obg/CgtA
AmCoGF34275_2	1678	1	tr|G7I2N7|G7I2N7_MEDTR	0	G7I2N7	0	K7K3X8	0	Glyma.01G148100.3.p	0	Glyma.01G148100	AT1G07615.1	GTP-binding protein Obg/CgtA
AmCoGF1512	2639	2	tr|V7AW58|V7AW58_PHAVU	2e-126	A0A072V2W2	6e-115	I1JXP3	2e-127	Glyma.04G199900.1.p	2e-127	Glyma.04G199900	AT5G50915.2	basic helix-loop-helix (bHLH) DNA-binding superfamily protein
AmCoGF34288_1	1915	2	tr|G7JDH9|G7JDH9_MEDTR	0	G7JDH9	0	I1KFC7	0	Glyma.06G305200.1.p	0	Glyma.06G305200	AT3G21690.1	MATE efflux family protein
AmCoGF34288_2	1770	1	tr|G7JDH9|G7JDH9_MEDTR	0	G7JDH9	0	I1KFC7	0	Glyma.06G305200.1.p	0	Glyma.06G305200	AT3G21690.1	MATE efflux family protein
AmCoGF34288_3	1804	1	tr|G7JDH9|G7JDH9_MEDTR	0	G7JDH9	0	I1KFC7	0	Glyma.06G305200.1.p	0	Glyma.06G305200	AT3G21690.1	MATE efflux family protein
AmCoGF34289_1	2863	1	tr|K7L4F0|K7L4F0_SOYBN	0	A0A072TW23	0	K7L4F0	0	Glyma.08G015500.1.p	0	Glyma.08G015500	AT1G63700.1	Protein kinase superfamily protein
AmCoGF34289_2	3299	1	tr|A0A072TW23|A0A072TW23_MEDTR	3e-137	A0A072TW23	5e-139	A0A0R0IF89	1e-133	Glyma.08G015500.2.p	1e-133	Glyma.08G015500	AT1G63700.1	Protein kinase superfamily protein
AmCoGF1524_1	7263	2	tr|G7JWY0|G7JWY0_MEDTR	0	G7JWY0	0	A0A0R0LEK5	0	Glyma.01G063600.3.p	0	Glyma.01G063600	AT4G38440.1
AmCoGF1524_2	7584	1	tr|G7JWY0|G7JWY0_MEDTR	0	G7JWY0	0	A0A0R0LEK5	0	Glyma.01G063600.3.p	0	Glyma.01G063600	AT4G38440.1
AmCoGF1530	2473	2	tr|A0A151U5G1|A0A151U5G1_CAJCA	4e-77	A0A072VLV1	2e-78	C6TCG5	1e-77	Glyma.20G221500.1.p	1e-77	Glyma.20G221500	AT5G37360.1
AmCoGF1536_1	1845	1	tr|A2Q5W2|A2Q5W2_MEDTR	7e-54	A2Q5W2	1e-55	I1ML09	4e-54	Glyma.16G039900.1.p	4e-54	Glyma.16G039900	AT5G19820.1	ARM repeat superfamily protein
AmCoGF1536_2	1288	1	tr|I1ML09|I1ML09_SOYBN	1e-108	A5XEM2	1e-109	I1ML09	3e-110	Glyma.16G039900.1.p	3e-110	Glyma.16G039900	AT5G19820.1	ARM repeat superfamily protein
AmCoGF1536_3	3624	2	tr|A5XEM2|A5XEM2_MEDTR	0	A5XEM2	0	I1ML09	0	Glyma.16G039900.1.p	0	Glyma.16G039900	AT5G19820.1	ARM repeat superfamily protein
AmCoGF1536_4	3551	11	tr|I1ML09|I1ML09_SOYBN	0	A5XEM2	0	I1ML09	0	Glyma.16G039900.1.p	0	Glyma.16G039900	AT5G19820.1	ARM repeat superfamily protein
AmCoGF1536_5	3047	1	tr|I1ML09|I1ML09_SOYBN	2e-171	A5XEM2	5e-173	I1ML09	8e-173	Glyma.16G039900.1.p	8e-173	Glyma.16G039900	AT5G19820.1	ARM repeat superfamily protein
AmCoGF1536_6	1826	1	tr|A0A0B2SJ97|A0A0B2SJ97_GLYSO	2e-132	A2Q5W2	9e-133	I1ML09	1e-132	Glyma.16G039900.1.p	1e-132	Glyma.16G039900	AT5G19820.1	ARM repeat superfamily protein
AmCoGF65792_1	2881	25	tr|E0A236|E0A236_9FABA	5e-151	G7KSA1	1e-147	A0A0R0J3N2	1e-151	Glyma.07G149600.6.p	8e-152	Glyma.07G149600	AT3G51860.1	cation exchanger 3
AmCoGF65792_2	2148	1	tr|K7MDZ2|K7MDZ2_SOYBN	2e-80	A0A072V9P5	6e-71	K7MDZ2	7e-82	Glyma.15G257400.1.p	7e-82	Glyma.15G257400	AT2G30840.1	2-oxoglutarate (2OG) and Fe(II)-dependent oxygenase superfamily protein
AmCoGF65792_3	6605	1	tr|G7JC39|G7JC39_MEDTR	5e-119	G7JC39	8e-121	I1JY06	3e-119	Glyma.04G211300.1.p	3e-119	Glyma.04G211300	AT5G64030.1	S-adenosyl-L-methionine-dependent methyltransferases superfamily protein
AmCoGF65792_4	1661	1	tr|B9HCW2|B9HCW2_POPTR	4e-38	G7KSA1	8e-27	K7MTI4	1e-24	Glyma.18G200500.4.p	1e-24	Glyma.18G200500	AT2G38170.2	cation exchanger 1
AmCoGF34307_1	2200	1	tr|A9PEV1|A9PEV1_POPTR	4e-118	B6DXD7	2e-114	A0A0R0IQF0	7e-114	Glyma.08G214300.2.p	7e-114	Glyma.08G214300	AT1G15690.1	Inorganic H pyrophosphatase family protein
AmCoGF34307_2	3482	1	tr|A0A0U2LHJ5|A0A0U2LHJ5_9FABA	0	W8CYE3	0	RBL	0	Glyma.13G162800.2.p	2e-156	Glyma.13G162800	AT1G15690.1	Inorganic H pyrophosphatase family protein
AmCoGF34307_3	3535	10	tr|I1LZT9|I1LZT9_SOYBN	0	B6DXD7	0	I1LZT9	0	Glyma.13G162800.3.p	0	Glyma.13G162800	AT1G15690.1	Inorganic H pyrophosphatase family protein
AmCoGF34307_4	9176	3	tr|A0A0S2IKL7|A0A0S2IKL7_9FABA	0	B6DXD7	0	A0A0R4J4T0	0	Glyma.13G162800.1.p	0	Glyma.13G162800	AT1G15690.1	Inorganic H pyrophosphatase family protein
AmCoGF34307_5	9107	21	tr|A0A0S2IKL7|A0A0S2IKL7_9FABA	0	B6DXD7	0	A0A0R4J4T0	0	Glyma.13G162800.1.p	0	Glyma.13G162800	AT1G15690.1	Inorganic H pyrophosphatase family protein
AmCoGF34307_6	3401	1	tr|A0A0S2IKL7|A0A0S2IKL7_9FABA	0	G7JGK1	0	I1LZT9	0	Glyma.13G162800.3.p	0	Glyma.13G162800	AT1G15690.1	Inorganic H pyrophosphatase family protein
AmCoGF34307_7	7667	1	tr|A0A0S2IKL7|A0A0S2IKL7_9FABA	0	G7JGK1	0	I1NF01	0	Glyma.20G098300.1.p	0	Glyma.20G098300	AT1G15690.1	Inorganic H pyrophosphatase family protein
AmCoGF34307_8	3020	1	tr|A0A151SRF3|A0A151SRF3_CAJCA	4e-150	B6DXD7	6e-150	I1LZT9	2e-151	Glyma.13G162800.3.p	2e-151	Glyma.13G162800	AT1G15690.1	Inorganic H pyrophosphatase family protein
AmCoGF34307_9	4826	1	tr|A0A0S2IKL7|A0A0S2IKL7_9FABA	0	B6DXD7	0	A0A0R4J4T0	0	Glyma.13G162800.1.p	0	Glyma.13G162800	AT1G15690.1	Inorganic H pyrophosphatase family protein
AmCoGF34307_10	7541	1	tr|A0A0S2IKL7|A0A0S2IKL7_9FABA	0	G7JGK1	0	I1LZT9	0	Glyma.13G162800.3.p	0	Glyma.13G162800	AT1G15690.1	Inorganic H pyrophosphatase family protein
AmCoGF34307_11	1979	1	tr|A9PEV1|A9PEV1_POPTR	6e-119	B6DXD7	2e-115	A0A0R0IQF0	1e-114	Glyma.08G214300.2.p	1e-114	Glyma.08G214300	AT1G15690.1	Inorganic H pyrophosphatase family protein
AmCoGF34307_12	2694	1	tr|A0A0S2IKL7|A0A0S2IKL7_9FABA	0	B6DXD7	0	A0A0R4J4T0	0	Glyma.13G162800.1.p	0	Glyma.13G162800	AT1G15690.1	Inorganic H pyrophosphatase family protein
AmCoGF34308_1	1854	1	tr|G7JT41|G7JT41_MEDTR	0	G7JT41	0	K7KNG2	0	Glyma.05G016400.1.p	0	Glyma.05G016400	AT1G72550.1	tRNA synthetase beta subunit family protein
AmCoGF34308_2	2444	4	tr|A0A151SPI4|A0A151SPI4_CAJCA	0	G7JT40	0	K7KNG2	0	Glyma.05G016400.1.p	0	Glyma.05G016400	AT1G72550.1	tRNA synthetase beta subunit family protein
AmCoGF34309_1	4059	4	tr|V7CQ91|V7CQ91_PHAVU	5e-116	I3SDW3	2e-102	I1K465	1e-113	Glyma.05G165300.1.p	1e-113	Glyma.05G165300	AT1G29370.1	Kinase-related protein of unknown function (DUF1296)
AmCoGF34309_2	1939	1	tr|A0A0L9TJT3|A0A0L9TJT3_PHAAN	3e-95	G7L824	9e-94	A0A0R0IQR6	1e-96	Glyma.08G122700.2.p	1e-96	Glyma.08G122700	AT1G29370.1	Kinase-related protein of unknown function (DUF1296)
AmCoGF34309_3	4597	15	tr|V7CQ91|V7CQ91_PHAVU	2e-109	I3SDW3	4e-97	I1K465	8e-107	Glyma.05G165300.1.p	8e-107	Glyma.05G165300	AT1G29370.1	Kinase-related protein of unknown function (DUF1296)
AmCoGF34309_4	4287	3	tr|A0A0L9TJT3|A0A0L9TJT3_PHAAN	2e-90	G7L824	3e-89	A0A0R0IQR6	6e-92	Glyma.08G122700.2.p	5e-92	Glyma.08G122700	AT1G29370.1	Kinase-related protein of unknown function (DUF1296)
AmCoGF65793	2625	2	tr|M0SR32|M0SR32_MUSAM	2e-131	G7LHY5	1e-132	I1KSA8	3e-132	Glyma.08G113200.1.p	2e-132	Glyma.08G113200	AT2G42500.1	protein phosphatase 2A-3
AmCoGF34312_1	2857	2	tr|V7CFS3|V7CFS3_PHAVU	2e-102	A0A072UNZ7	2e-103	A0A0R0JYU2	9e-104	Glyma.05G068900.1.p	9e-104	Glyma.05G068900	AT2G44610.1	Ras-related small GTP-binding family protein
AmCoGF34312_2	2684	1	tr|A0A0L9V4Z2|A0A0L9V4Z2_PHAAN	2e-88	G7K541	2e-41	A0A0R0LMM2	2e-38	Glyma.01G234300.2.p	2e-38	Glyma.01G234300	AT3G02890.1	RING/FYVE/PHD zinc finger superfamily protein
AmCoGF34312_3	3955	1	tr|A0A0L9V4Z2|A0A0L9V4Z2_PHAAN	3e-94	A0A072UNZ7	2e-48	K7K4V7	3e-50	Glyma.01G202400.1.p	4e-50	Glyma.01G202400	AT2G44610.1	Ras-related small GTP-binding family protein
AmCoGF1548	2633	2	tr|A0A0L9TV28|A0A0L9TV28_PHAAN	2e-48	A0A072VHS8	2e-46	I1JDK1	2e-49	Glyma.02G087800.1.p	1e-49	Glyma.02G087800	AT5G51110.1	Transcriptional coactivator/pterin dehydratase
AmCoGF16642	2715	3	tr|A0A0B2RUB8|A0A0B2RUB8_GLYSO	8e-125	G7JXI6	2e-117	I1J8K2	9e-125	Glyma.01G165100.1.p	9e-125	Glyma.01G165100	AT4G38630.1	regulatory particle non-ATPase 10
AmCoGF1552	1780	3	tr|A0A072U6R5|A0A072U6R5_MEDTR	0	A0A072U6R5	0	C6TIY5	5e-180	Glyma.13G055200.1.p	9e-180	Glyma.13G055200	AT5G15610.2	Proteasome component (PCI) domain protein
AmCoGF1553	3534	2	tr|A0A151R5P7|A0A151R5P7_CAJCA	4e-41	Q2HU05	1e-14	C0JJI2	2e-15	Glyma.14G127000.1.p	0.0002	Glyma.14G127000
AmCoGF34329	3562	3	tr|I1LLC2|I1LLC2_SOYBN	1e-106	G7IW08	1e-107	I1LLC2	4e-108	Glyma.11G153900.1.p	4e-108	Glyma.11G153900	AT3G61710.1	AUTOPHAGY 6
AmCoGF60064	2174	2	tr|A0A072VCB3|A0A072VCB3_MEDTR	0	A0A072VCB3	0	I1M610	0	Glyma.13G372100.1.p	0	Glyma.13G372100	AT3G13320.1	cation exchanger 2
AmCoGF1568_1	901	1	tr|A0A072U6Y5|A0A072U6Y5_MEDTR	1e-135	A0A072U6Y5	2e-137	I1M016	2e-134	Glyma.13G169300.1.p	1e-134	Glyma.13G169300	AT5G50000.1	Protein kinase superfamily protein
AmCoGF1568_2	1835	3	tr|A0A0S3T7X1|A0A0S3T7X1_PHAAN	0	A0A072U6Y5	0	I1M016	0	Glyma.13G169300.1.p	0	Glyma.13G169300	AT5G50000.1	Protein kinase superfamily protein
AmCoGF1569_1	3063	1	tr|A0A0S3R3V4|A0A0S3R3V4_PHAAN	0	G7LJD1	0	K7L925	0	Glyma.08G265300.4.p	0	Glyma.08G265300	AT5G25060.1	RNA recognition motif (RRM)-containing protein
AmCoGF1569_2	3626	4	tr|A0A0S3R3V4|A0A0S3R3V4_PHAAN	0	G7LJD1	0	K7L925	0	Glyma.08G265300.4.p	0	Glyma.08G265300	AT5G25060.1	RNA recognition motif (RRM)-containing protein
AmCoGF1570_1	2877	3	tr|G7L7X2|G7L7X2_MEDTR	6e-54	G7L7X2	1e-55	I1L4N1	6e-51	Glyma.09G195600.2.p	6e-51	Glyma.09G195600	AT1G20925.1	Auxin efflux carrier family protein
AmCoGF1570_2	1912	1	tr|I1MMV3|I1MMV3_SOYBN	1e-41	G7L7X2	4e-39	I1MMV3	3e-43	Glyma.16G115500.4.p	3e-43	Glyma.16G115500	AT1G76520.2	Auxin efflux carrier family protein
AmCoGF1570_3	2686	1	tr|A0A0R0KGU4|A0A0R0KGU4_SOYBN	2e-43	A0A072TLE1	1e-42	A0A0R0KGU4	5e-45	Glyma.03G097100.5.p	5e-45	Glyma.03G097100	AT3G25470.1	bacterial hemolysin-related
AmCoGF1570_4	2958	3	tr|A0A0S3SCY4|A0A0S3SCY4_PHAAN	6e-35	A0A072U1A7	4e-35	I1MMV3	3e-34	Glyma.16G115500.4.p	3e-34	Glyma.16G115500	AT1G76520.2	Auxin efflux carrier family protein
AmCoGF1570_5	819	1	NA	NA	NA	NA	NA	NA	NA	NA	NA	NA	NA
AmCoGF1570_6	1554	1	tr|G7L7X2|G7L7X2_MEDTR	0	G7L7X2	0	I1L4N1	0	Glyma.09G195600.2.p	0	Glyma.09G195600	AT1G20925.1	Auxin efflux carrier family protein
AmCoGF34340	4702	5	tr|G7INY7|G7INY7_MEDTR	0	G7INY7	0	K7MA23	0	Glyma.15G070100.1.p	0	Glyma.15G070100	AT1G61140.1	SNF2 domain-containing protein / helicase domain-containing protein / zinc finger protein-related
AmCoGF34343	1904	3	tr|G7JFE9|G7JFE9_MEDTR	7e-136	G7JFE9	1e-137	I1MU41	1e-134	Glyma.17G109800.1.p	1e-134	Glyma.17G109800	AT5G20270.1	heptahelical transmembrane protein1
AmCoGF1576_1	2869	3	tr|V5UQI4|V5UQI4_CICAR	0	G7I4I6	0	I1M8I4	0	Glyma.14G079500.1.p	0	Glyma.14G079500	AT4G33300.2	ADR1-like 1
AmCoGF1576_2	3046	1	tr|V5UQI4|V5UQI4_CICAR	0	G7I4I6	0	I1M8I4	0	Glyma.14G079500.1.p	0	Glyma.14G079500	AT4G33300.2	ADR1-like 1
AmCoGF1576_3	2764	1	tr|V5UQI4|V5UQI4_CICAR	0	G7I4I6	0	I1M8I4	0	Glyma.14G079500.1.p	0	Glyma.14G079500	AT4G33300.2	ADR1-like 1
AmCoGF1577	401	1	NA	NA	NA	NA	NA	NA	NA	NA	NA	NA	NA
AmCoGF1580	4383	3	tr|A0A151S8D5|A0A151S8D5_CAJCA	3e-50	A0A072VZZ6	1e-50	I1NH59	2e-51	Glyma.20G170700.1.p	2e-51	Glyma.20G170700	AT5G58590.1	RAN binding protein 1
AmCoGF41473	2945	2	tr|G7K3Y8|G7K3Y8_MEDTR	0	G7K3Y8	0	I1J886	0	Glyma.01G154700.1.p	0	Glyma.01G154700	AT4G19180.1	GDA1/CD39 nucleoside phosphatase family protein
AmCoGF1582	1894	1	tr|A0A151SAP0|A0A151SAP0_CAJCA	2e-144	A0A072VL86	4e-134	I1M4G4	1e-127	Glyma.13G322100.1.p	8e-128	Glyma.13G322100	AT2G28160.1	FER-like regulator of iron uptake
AmCoGF34352	2468	1	tr|K7KLA6|K7KLA6_SOYBN	0	G7J2Q4	0	K7KLA6	0	Glyma.04G203400.1.p	0	Glyma.04G203400	AT4G00650.1	FRIGIDA-like protein
AmCoGF1588_1	3844	2	tr|I1KNK2|I1KNK2_SOYBN	0	G7J7R8	0	I1KNK2	0	Glyma.07G266900.1.p	0	Glyma.07G266900	AT4G16440.1	ferredoxin hydrogenases
AmCoGF1588_2	2485	1	tr|I1KNK2|I1KNK2_SOYBN	1e-50	G7J7R8	9e-51	I1KNK2	3e-52	Glyma.07G266900.1.p	3e-52	Glyma.07G266900	AT4G16440.1	ferredoxin hydrogenases
AmCoGF1593	2835	4	tr|G7JGX6|G7JGX6_MEDTR	0	G7JGX6	0	K7K5L4	0	Glyma.01G241500.1.p	0	Glyma.01G241500	AT1G17870.1	ethylene-dependent gravitropism-deficient and yellow-green-like 3
AmCoGF26240	1922	2	tr|G7L1R6|G7L1R6_MEDTR	0	G7L1R6	0	I1NA64	0	Glyma.19G179000.2.p	0	Glyma.19G179000	AT5G03040.1	IQ-domain 2
AmCoGF34363	8967	1	tr|A0A072U2Z0|A0A072U2Z0_MEDTR	3e-126	A0A072U2Z0	5e-128	I1NAH2	7e-112	Glyma.19G189500.1.p	6e-112	Glyma.19G189500	AT2G36630.1	Sulfite exporter TauE/SafE family protein
AmCoGF34368_1	2909	1	tr|A0A072U1S2|A0A072U1S2_MEDTR	0	A0A072U1S2	0	K7L1P0	0	Glyma.07G143500.1.p	0	Glyma.07G143500	AT1G74170.1	receptor like protein 13
AmCoGF34368_2	2840	1	tr|A0A072U1S2|A0A072U1S2_MEDTR	0	A0A072U1S2	0	K7L1N5	0	Glyma.07G143500.1.p	0	Glyma.07G143500	AT1G74170.1	receptor like protein 13
AmCoGF34368_3	3575	3	tr|A0A072U1S2|A0A072U1S2_MEDTR	0	A0A072U1S2	0	A0A0R0J3U6	0	Glyma.07G143500.1.p	0	Glyma.07G143500	AT1G74170.1	receptor like protein 13
AmCoGF34368_4	2544	1	tr|A0A0B2R5B1|A0A0B2R5B1_GLYSO	2e-72	A0A072U1S2	4e-53	K7L1P0	2e-73	Glyma.07G144100.3.p	7e-71	Glyma.07G144100	AT1G74170.1	receptor like protein 13
AmCoGF34368_5	3204	5	tr|A0A072U1S2|A0A072U1S2_MEDTR	0	A0A072U1S2	0	K7L1N5	0	Glyma.07G143500.1.p	0	Glyma.07G143500	AT1G74170.1	receptor like protein 13
AmCoGF34368_6	3535	1	tr|A0A072U1S2|A0A072U1S2_MEDTR	0	A0A072U1S2	0	A0A0R0J3U6	0	Glyma.07G143500.1.p	0	Glyma.07G143500	AT1G74170.1	receptor like protein 13
AmCoGF34368_7	3597	1	tr|K7L1N5|K7L1N5_SOYBN	0	A0A072U1S2	0	K7L1N5	0	Glyma.07G144100.1.p	0	Glyma.07G144100	AT1G74170.1	receptor like protein 13
AmCoGF34368_8	2880	1	tr|K7MV14|K7MV14_SOYBN	0	A0A072U0Y9	2e-178	K7MV14	0	Glyma.18G273000.1.p	0	Glyma.18G273000	AT1G74170.1	receptor like protein 13
AmCoGF34368_9	1739	1	tr|V7B3D4|V7B3D4_PHAVU	3e-64	A0A072TEC7	2e-60	A0A0R0J3U6	4e-63	Glyma.07G143500.1.p	4e-63	Glyma.07G143500	AT1G74170.1	receptor like protein 13
AmCoGF1601_1	1999	2	tr|G7I912|G7I912_MEDTR	0	G7I912	0	I1M956	0	Glyma.14G099000.1.p	0	Glyma.14G099000	AT5G21482.1	cytokinin oxidase 7
AmCoGF1601_2	2804	1	tr|A0MQ40|A0MQ40_PEA	0	G7I912	0	I1M956	0	Glyma.14G099000.1.p	0	Glyma.14G099000	AT5G21482.1	cytokinin oxidase 7
AmCoGF1602	3097	1	tr|A0A151RUP0|A0A151RUP0_CAJCA	1e-36	A0A072VDA3	8e-14	K7MDV1	1e-24	Glyma.15G251200.1.p	1e-24	Glyma.15G251200	AT5G48050.1
AmCoGF34371_1	2654	1	tr|A0A0S3SKJ3|A0A0S3SKJ3_PHAAN	6e-30	G7J4Y0	3e-31	I1KAB0	2e-29	Glyma.06G114300.1.p	2e-29	Glyma.06G114300	AT1G44170.2	aldehyde dehydrogenase 3H1
AmCoGF34371_2	2626	2	tr|A0A0S3SKJ3|A0A0S3SKJ3_PHAAN	6e-30	G7J4Y0	3e-31	I1KAB0	2e-29	Glyma.06G114300.1.p	2e-29	Glyma.06G114300	AT1G44170.2	aldehyde dehydrogenase 3H1
AmCoGF1605_1	3805	2	tr|A0A072VN87|A0A072VN87_MEDTR	0	A0A072VN87	0	A0A0R0HTR8	0	Glyma.10G146900.2.p	0	Glyma.10G146900	AT5G26850.1	Uncharacterized protein
AmCoGF1605_2	3531	3	tr|A0A072VN87|A0A072VN87_MEDTR	0	A0A072VN87	0	A0A0R0HTR8	0	Glyma.10G146900.2.p	0	Glyma.10G146900	AT5G26850.1	Uncharacterized protein
AmCoGF1606_1	4553	7	tr|A0A0B2R376|A0A0B2R376_GLYSO	1e-146	A0A072U5E5	3e-16	K7KDP3	1e-29	Glyma.03G071600.4.p	1e-29	Glyma.03G071600	AT1G40087.1	Plant transposase (Ptta/En/Spm family)
AmCoGF1606_2	4423	2	tr|M5XK32|M5XK32_PRUPE	4e-70	A2Q2Z7	2e-53	A0A0R0K6G4	8e-13	Glyma.04G096900.1.p	8e-13	Glyma.04G096900	AT1G55860.1	ubiquitin-protein ligase 1
AmCoGF1606_3	4476	4	tr|A0A0B2PJE9|A0A0B2PJE9_GLYSO	6e-130	A0A072U5E5	3e-16	A0A0R0KFS3	9e-25	Glyma.03G071600.2.p	9e-25	Glyma.03G071600	AT1G40087.1	Plant transposase (Ptta/En/Spm family)
AmCoGF1606_4	4412	1	tr|M5XHI9|M5XHI9_PRUPE	7e-70	Q2HS45	4e-51	K7K3R4	8e-11	Glyma.01G140100.1.p	8e-11	Glyma.01G140100	AT3G16780.1	Ribosomal protein L19e family protein
AmCoGF1606_5	4583	2	tr|A0A0B2PJE9|A0A0B2PJE9_GLYSO	4e-105	A0A072U5E5	4e-16	A0A0R0KFS3	1e-17	Glyma.03G071600.2.p	1e-17	Glyma.03G071600	AT1G40087.1	Plant transposase (Ptta/En/Spm family)
AmCoGF1606_6	4440	2	tr|M5W5K8|M5W5K8_PRUPE	1e-58	A2Q2Z7	3e-44	K7K3R4	8e-11	Glyma.01G140100.1.p	8e-11	Glyma.01G140100	AT3G16780.1	Ribosomal protein L19e family protein
AmCoGF34376_1	1908	1	tr|G7KLV4|G7KLV4_MEDTR	0	G7KLV4	0	I1N6G2	0	Glyma.19G035800.1.p	0	Glyma.19G035800	AT1G22340.1	UDP-glucosyl transferase 85A7
AmCoGF34376_2	1798	1	tr|A0A072TPN6|A0A072TPN6_MEDTR	2e-157	A0A072TPN6	5e-159	I1MDX6	3e-145	Glyma.15G054500.1.p	1e-144	Glyma.15G054500	AT1G22360.1	UDP-glucosyl transferase 85A2
AmCoGF34376_3	2048	1	tr|G7KLV4|G7KLV4_MEDTR	0	G7KLV4	0	I1N6G2	0	Glyma.19G035800.1.p	0	Glyma.19G035800	AT1G22340.1	UDP-glucosyl transferase 85A7
AmCoGF34376_4	1792	1	tr|G7KLV4|G7KLV4_MEDTR	0	G7KLV4	0	I1N6G2	0	Glyma.19G035800.1.p	0	Glyma.19G035800	AT1G22340.1	UDP-glucosyl transferase 85A7
AmCoGF22114	3272	1	tr|M5W1Z5|M5W1Z5_PRUPE	2e-66	A2Q2Z7	1e-42	K7L9U4	3e-13	Glyma.08G301200.1.p	3e-13	Glyma.08G301200	AT5G36930.2	Disease resistance protein (TIR-NBS-LRR class) family
AmCoGF34384	3518	2	tr|A0A072VJQ9|A0A072VJQ9_MEDTR	0	A0A072VJQ9	0	I1L8R9	0	Glyma.10G049200.1.p	0	Glyma.10G049200	AT3G09650.1	Tetratricopeptide repeat (TPR)-like superfamily protein
AmCoGF34385_1	2854	1	tr|V7BX69|V7BX69_PHAVU	6e-140	G7IT80	1e-140	K7L740	3e-131	Glyma.08G162300.2.p	4e-131	Glyma.08G162300	AT1G79280.1	nuclear pore anchor
AmCoGF34385_2	3687	1	tr|V7BVT9|V7BVT9_PHAVU	0	G7IT80	0	A0A0R0G6A2	0	Glyma.15G265300.4.p	0	Glyma.15G265300	AT1G79280.1	nuclear pore anchor
AmCoGF34400_1	3395	1	tr|A0A072V9B3|A0A072V9B3_MEDTR	9e-16	A0A072V9B3	2e-17	I1M7N3	2e-08	Glyma.14G053800.1.p	2e-08	Glyma.14G053800	AT3G56250.1
AmCoGF34400_2	1521	1	tr|A0A072V9B3|A0A072V9B3_MEDTR	0	A0A072V9B3	0	K7KWD7	2e-163	Glyma.06G211500.1.p	2e-163	Glyma.06G211500	AT5G19950.2	Domain of unknown function (DUF1767)
AmCoGF34400_3	2588	1	tr|A0A068UZG3|A0A068UZG3_COFCA	2e-06	G7KH16	6e-05	I1M7N3	3e-05	Glyma.14G053800.1.p	3e-05	Glyma.14G053800	AT3G56250.1
AmCoGF34400_4	4853	2	tr|A0A072V9B3|A0A072V9B3_MEDTR	2e-114	A0A072V9B3	5e-116	K7KWD7	2e-97	Glyma.06G211500.1.p	2e-97	Glyma.06G211500	AT5G19950.2	Domain of unknown function (DUF1767)
AmCoGF34400_5	3353	1	tr|I1N761|I1N761_SOYBN	2e-79	G7KP74	3e-77	I1N761	6e-81	Glyma.19G064500.1.p	6e-81	Glyma.19G064500	AT1G17760.1	Tetratricopeptide repeat (TPR)-like superfamily protein
AmCoGF34400_6	5451	4	tr|G7KH16|G7KH16_MEDTR	1e-14	G7KH16	2e-16	I1M7N3	1e-10	Glyma.14G053800.1.p	2e-10	Glyma.14G053800	AT3G56250.1
AmCoGF34400_7	4378	1	tr|A0A072V9B3|A0A072V9B3_MEDTR	2e-130	A0A072V9B3	3e-132	K7KWD7	4e-109	Glyma.06G211500.1.p	4e-109	Glyma.06G211500	AT5G19950.2	Domain of unknown function (DUF1767)
AmCoGF34403_1	2565	1	tr|V4NJH6|V4NJH6_EUTSA	6e-38	G7J2T6	6e-29	I1K951	2e-27	Glyma.06G077600.1.p	2e-27	Glyma.06G077600	AT2G24610.1	cyclic nucleotide-gated channel 14
AmCoGF34403_2	2180	1	tr|V4NJH6|V4NJH6_EUTSA	6e-40	G7J2T6	2e-28	I1K951	7e-27	Glyma.06G077600.1.p	7e-27	Glyma.06G077600	AT2G24610.1	cyclic nucleotide-gated channel 14
AmCoGF34403_3	2683	3	tr|B9RNP6|B9RNP6_RICCO	3e-36	G7J2T6	7e-30	I1K951	4e-28	Glyma.06G077600.1.p	4e-28	Glyma.06G077600	AT2G24610.1	cyclic nucleotide-gated channel 14
AmCoGF34403_4	2643	1	tr|A0A0D2S420|A0A0D2S420_GOSRA	3e-52	A0A072U338	2e-51	I1JPW5	2e-53	Glyma.03G190500.1.p	2e-53	Glyma.03G190500	AT2G36530.1	Enolase
AmCoGF48064	2875	1	tr|I1KP59|I1KP59_SOYBN	0	A0A072TVV7	0	I1KP59	0	Glyma.08G010700.1.p	0	Glyma.08G010700	AT5G63540.1	Domain of unknown function (DUF1767)
AmCoGF1641_1	2529	3	tr|V7BF87|V7BF87_PHAVU	3e-61	A0A072VLM3	4e-57	K7LHG7	1e-57	Glyma.13G135400.1.p	1e-57	Glyma.13G135400	AT5G12130.1	integral membrane TerC family protein
AmCoGF1641_2	2493	1	tr|V7BF87|V7BF87_PHAVU	3e-61	A0A072VLM3	4e-57	K7LHG7	9e-58	Glyma.13G135400.1.p	1e-57	Glyma.13G135400	AT5G12130.1	integral membrane TerC family protein
AmCoGF1642_1	3578	3	tr|A0A0R0KXY4|A0A0R0KXY4_SOYBN	7e-138	A0A072VHF1	2e-100	A0A0R0KXY4	2e-139	Glyma.02G166100.1.p	2e-139	Glyma.02G166100	AT3G56720.1
AmCoGF1642_2	2612	1	tr|A0A072TDI2|A0A072TDI2_MEDTR	5e-16	A0A072TDI2	8e-18	A0A0R0HRH4	3e-14	Glyma.10G102200.1.p	3e-14	Glyma.10G102200	AT3G56720.2
AmCoGF34416	3890	3	tr|A0A072VHP2|A0A072VHP2_MEDTR	0	A0A072VHP2	0	I1NEQ9	0	Glyma.20G087900.2.p	0	Glyma.20G087900	AT5G43530.1	Helicase protein with RING/U-box domain
AmCoGF34417	689	1	tr|A0A1B3B2M4|A0A1B3B2M4_9POAL	7e-23	A0A072U9J1	2e-21	D6C4Z9	8e-22	Glyma.18G074100.1.p	8e-22	Glyma.18G074100	AT5G56000.1	HEAT SHOCK PROTEIN 81.4
AmCoGF34418	3244	3	tr|G7IUP0|G7IUP0_MEDTR	0	G7IUP0	0	K7M911	0	Glyma.15G017600.1.p	0	Glyma.15G017600	AT3G16200.1
AmCoGF1652_1	1473	1	tr|V7BYR7|V7BYR7_PHAVU	6e-161	A0A072VCD5	5e-157	A0A0R0HEY5	9e-161	Glyma.12G209600.1.p	9e-161	Glyma.12G209600	AT2G42570.1	TRICHOME BIREFRINGENCE-LIKE 39
AmCoGF1652_2	1430	1	tr|Q3LSN2|Q3LSN2_PEA	0	A0A072VCD5	0	A0A0R0HEY5	0	Glyma.12G209600.1.p	0	Glyma.12G209600	AT2G42570.1	TRICHOME BIREFRINGENCE-LIKE 39
AmCoGF5737	1607	2	tr|G7IQY1|G7IQY1_MEDTR	0	G7IQY1	0	I1MJC5	0	Glyma.15G261800.3.p	0	Glyma.15G261800	AT1G56180.1
AmCoGF34424	4217	3	tr|C6TIK1|C6TIK1_SOYBN	5e-41	B7FMH1	2e-41	C6TIK1	1e-42	Glyma.14G041200.1.p	2e-42	Glyma.14G041200	AT5G21090.1	Leucine-rich repeat (LRR) family protein
AmCoGF34425_1	2536	1	tr|A0A0B2PJB5|A0A0B2PJB5_GLYSO	4e-87	G7JPG1	1e-45	I1JPL1	4e-88	Glyma.03G179700.2.p	4e-88	Glyma.03G179700	AT2G02080.1	indeterminate(ID)-domain 4
AmCoGF34425_2	2541	1	tr|A0A0B2PJB5|A0A0B2PJB5_GLYSO	2e-86	G7IUH6	6e-38	I1JPL1	2e-87	Glyma.03G179700.2.p	2e-87	Glyma.03G179700	AT2G02080.1	indeterminate(ID)-domain 4
AmCoGF1658_1	2802	1	tr|A0A0B2RNS1|A0A0B2RNS1_GLYSO	6e-119	B8YLY4	1e-58	A0A0D5NSE1	1e-52	Glyma.06G165300.1.p	7e-07	Glyma.06G165300	AT5G23720.3	dual specificity protein phosphatase family protein
AmCoGF1658_2	3013	1	tr|A0A151U9E7|A0A151U9E7_CAJCA	3e-104	Q1S5K9	5e-45	A0A0D5NSE1	8e-47	Glyma.08G283900.1.p	7e-07	Glyma.08G283900	AT3G22220.2	hAT transposon superfamily
AmCoGF1664_1	4657	1	tr|A0A072VH24|A0A072VH24_MEDTR	0	A0A072VH24	0	K7MU49	0	Glyma.18G226500.1.p	0	Glyma.18G226500	AT4G26090.1	NB-ARC domain-containing disease resistance protein
AmCoGF1664_2	3540	1	tr|G7ZWS5|G7ZWS5_MEDTR	0	G7ZWS5	0	A0A0R0JXM6	0	Glyma.06G256300.1.p	0	Glyma.06G256300	AT4G26090.1	NB-ARC domain-containing disease resistance protein
AmCoGF1664_3	3000	1	tr|G7ZWS5|G7ZWS5_MEDTR	0	G7ZWS5	0	A0A0R0JXM6	7e-137	Glyma.06G256300.1.p	7e-137	Glyma.06G256300	AT4G26090.1	NB-ARC domain-containing disease resistance protein
AmCoGF1664_4	6828	2	tr|A0A072VH24|A0A072VH24_MEDTR	0	A0A072VH24	0	C0JJJ2	0	Glyma.18G226500.1.p	0	Glyma.18G226500	AT4G26090.1	NB-ARC domain-containing disease resistance protein
AmCoGF1664_5	2719	1	tr|A0A072TJ51|A0A072TJ51_MEDTR	0	A0A072TJ51	0	A0A0R0FCI4	7e-66	Glyma.18G226300.1.p	7e-66	Glyma.18G226300	AT4G26090.1	NB-ARC domain-containing disease resistance protein
AmCoGF1664_6	5359	1	tr|A0A072THM1|A0A072THM1_MEDTR	0	A0A072THM1	0	R4HCF6	2e-84	Glyma.18G226500.1.p	1e-82	Glyma.18G226500	AT4G26090.1	NB-ARC domain-containing disease resistance protein
AmCoGF1664_7	5366	3	tr|A0A072TK79|A0A072TK79_MEDTR	0	A0A072TK79	0	A0A0R0JXM6	3e-128	Glyma.06G256300.1.p	3e-128	Glyma.06G256300	AT4G26090.1	NB-ARC domain-containing disease resistance protein
AmCoGF1665	1943	1	tr|Q2HTI6|Q2HTI6_MEDTR	0	Q2HTI6	0	I1KZX1	0	Glyma.09G008500.1.p	0	Glyma.09G008500	AT4G22260.1	Alternative oxidase family protein
AmCoGF1666	4762	6	tr|A0A0R0INP3|A0A0R0INP3_SOYBN	1e-99	G7ILA2	3e-94	A0A0R0INP3	4e-101	Glyma.08G181200.4.p	4e-101	Glyma.08G181200	AT5G57190.1	phosphatidylserine decarboxylase 2
AmCoGF1667_1	5410	32	tr|G7KK36|G7KK36_MEDTR	3e-142	G7KK36	5e-144	I1KNG9	3e-136	Glyma.07G263300.1.p	3e-136	Glyma.07G263300	AT4G22120.1	ERD (early-responsive to dehydration stress) family protein
AmCoGF1667_2	5689	1	tr|G7KK36|G7KK36_MEDTR	4e-118	G7KK36	6e-120	I1KNG9	2e-112	Glyma.07G263300.1.p	2e-112	Glyma.07G263300	AT4G22120.1	ERD (early-responsive to dehydration stress) family protein
AmCoGF1667_3	3157	1	tr|A0A0R0GGJ8|A0A0R0GGJ8_SOYBN	2e-82	G7KCP6	3e-75	A0A0R0GGJ8	8e-84	Glyma.13G002200.2.p	8e-84	Glyma.13G002200	AT4G22120.5	ERD (early-responsive to dehydration stress) family protein
AmCoGF1667_4	5147	5	tr|G7KK36|G7KK36_MEDTR	1e-142	G7KK36	2e-144	I1KNG9	1e-136	Glyma.07G263300.1.p	1e-136	Glyma.07G263300	AT4G22120.1	ERD (early-responsive to dehydration stress) family protein
AmCoGF1667_5	2999	1	tr|A0A151SU28|A0A151SU28_CAJCA	0	G7KK36	0	A0A0R0FI51	0	Glyma.17G010500.3.p	0	Glyma.17G010500	AT4G04340.2	ERD (early-responsive to dehydration stress) family protein
AmCoGF1670	3944	28	tr|F4I448|F4I448_ARATH	0	G7KXF7	0	K7KFI9	0	Glyma.03G167000.1.p	0	Glyma.03G167000	AT1G04080.1	Tetratricopeptide repeat (TPR)-like superfamily protein
AmCoGF60353_1	2464	2	tr|A0A0B2QN39|A0A0B2QN39_GLYSO	0	G7K0I2	0	I1KQC8	0	Glyma.08G047100.1.p	0	Glyma.08G047100	AT1G48520.1	GLU-ADT subunit B
AmCoGF60353_2	2618	3	tr|A0A0B2QN39|A0A0B2QN39_GLYSO	0	G7K0I2	0	I1KQC8	0	Glyma.08G047100.1.p	0	Glyma.08G047100	AT1G48520.1	GLU-ADT subunit B
AmCoGF1675	1713	3	tr|V7C4M9|V7C4M9_PHAVU	2e-129	A2Q5C7	2e-72	I1L3D3	4e-130	Glyma.09G145800.6.p	5e-130	Glyma.09G145800	AT4G00755.2	F-box family protein
AmCoGF1680_1	1880	1	tr|G7JTU1|G7JTU1_MEDTR	0	G7JTU1	0	I1KF12	0	Glyma.06G291700.1.p	0	Glyma.06G291700	AT3G49190.1	O-acyltransferase (WSD1-like) family protein
AmCoGF1680_2	1756	1	tr|G7JTU1|G7JTU1_MEDTR	4e-180	G7JTU1	0	I1N4C0	4e-132	Glyma.18G257900.1.p	4e-132	Glyma.18G257900	AT3G49190.1	O-acyltransferase (WSD1-like) family protein
AmCoGF1680_3	3190	1	tr|A0A0B2RTY1|A0A0B2RTY1_GLYSO	1e-67	A0A072UNR4	8e-67	A0A0R0JSX3	2e-68	Glyma.06G291300.1.p	2e-68	Glyma.06G291300	AT5G53390.1	O-acyltransferase (WSD1-like) family protein
AmCoGF1680_4	1780	1	tr|A0A0B2RTY1|A0A0B2RTY1_GLYSO	0	G7JTU1	0	I1KF12	0	Glyma.06G291700.1.p	0	Glyma.06G291700	AT3G49190.1	O-acyltransferase (WSD1-like) family protein
AmCoGF33048	4442	4	tr|I1MG58|I1MG58_SOYBN	8e-123	G7IKX8	5e-122	I1MG58	2e-124	Glyma.15G131900.2.p	2e-124	Glyma.15G131900	AT3G24160.1	putative type 1 membrane protein
AmCoGF34456	1903	4	NA	NA	NA	NA	NA	NA	NA	NA	NA	NA	NA
AmCoGF34459_1	3950	7	tr|G7LBD0|G7LBD0_MEDTR	0	G7LBD0	0	I1KTC2	0	Glyma.08G143500.1.p	0	Glyma.08G143500	AT5G22510.1	alkaline/neutral invertase
AmCoGF34459_2	3658	3	tr|G7LBD0|G7LBD0_MEDTR	0	G7LBD0	0	I1KTC2	0	Glyma.08G143500.1.p	0	Glyma.08G143500	AT5G22510.1	alkaline/neutral invertase
AmCoGF1696_1	6110	2	tr|G7JLA6|G7JLA6_MEDTR	0	G7JLA6	0	K7K841	0	Glyma.02G133400.1.p	0	Glyma.02G133400	AT3G19190.1	autophagy 2
AmCoGF1696_2	6119	1	tr|G7JLA6|G7JLA6_MEDTR	0	G7JLA6	0	K7K841	0	Glyma.02G133400.1.p	0	Glyma.02G133400	AT3G19190.1	autophagy 2
AmCoGF1696_3	6124	1	tr|G7JLA6|G7JLA6_MEDTR	0	G7JLA6	0	K7K841	0	Glyma.02G133400.1.p	0	Glyma.02G133400	AT3G19190.1	autophagy 2
AmCoGF1697_1	1679	1	tr|G7JCJ6|G7JCJ6_MEDTR	3e-145	G7JCJ6	5e-147	A0A0R0H4J8	1e-142	Glyma.12G122400.9.p	1e-142	Glyma.12G122400	AT2G31130.1
AmCoGF1697_2	1606	1	tr|G7JCJ6|G7JCJ6_MEDTR	1e-145	G7JCJ6	2e-147	A0A0R0H4J8	6e-143	Glyma.12G122400.9.p	4e-143	Glyma.12G122400	AT2G31130.1
AmCoGF1698_1	1790	1	tr|K7MEJ9|K7MEJ9_SOYBN	7e-53	G7L8C6	3e-52	K7MEJ9	2e-54	Glyma.07G042700.6.p	3e-50	Glyma.07G042700	AT3G14172.1
AmCoGF1698_2	1912	1	tr|A0A0B2S5T8|A0A0B2S5T8_GLYSO	2e-47	G7L8C6	4e-44	A0A0R0J583	1e-48	Glyma.07G042700.4.p	1e-48	Glyma.07G042700	AT3G14172.1
AmCoGF1698_3	1844	1	tr|G7KBQ8|G7KBQ8_MEDTR	2e-38	G7KBQ8	3e-40	A0A0R0L8D2	4e-39	Glyma.02G247600.2.p	4e-39	Glyma.02G247600	AT2G39660.1	botrytis-induced kinase1
AmCoGF1698_4	1580	1	tr|A2TEY3|A2TEY3_LEYCH	2e-53	W8CYA2	3e-53	C6TLU3	2e-53	Glyma.01G153500.1.p	3e-47	Glyma.01G153500	ATCG00270.1	photosystem II reaction center protein D
AmCoGF1698_5	2349	2	tr|B7FI64|B7FI64_MEDTR	7e-41	B7FI64	1e-42	A0A0R0L8D2	2e-38	Glyma.02G247600.2.p	2e-38	Glyma.02G247600	AT2G39660.1	botrytis-induced kinase1
AmCoGF34472_1	3054	2	tr|A0A072V109|A0A072V109_MEDTR	0	A0A072V109	0	I1JYD4	0	Glyma.04G223800.4.p	0	Glyma.04G223800	AT5G58300.1	Leucine-rich repeat protein kinase family protein
AmCoGF34472_2	2374	1	tr|A0A151SG11|A0A151SG11_CAJCA	2e-102	A0A072V109	1e-100	I1KB57	1e-99	Glyma.06G141100.1.p	7e-100	Glyma.06G141100	AT5G58300.2	Leucine-rich repeat protein kinase family protein
AmCoGF34472_3	3101	3	tr|A0A072V109|A0A072V109_MEDTR	0	A0A072V109	0	I1JYD4	0	Glyma.04G223800.4.p	0	Glyma.04G223800	AT5G58300.1	Leucine-rich repeat protein kinase family protein
AmCoGF34474	2659	5	tr|A0A072UNE0|A0A072UNE0_MEDTR	3e-56	A0A072UNE0	5e-58	I1LIT2	6e-51	Glyma.11G101500.1.p	6e-51	Glyma.11G101500	AT3G18610.1	nucleolin like 2
AmCoGF1712	3298	3	tr|A0A072TMM9|A0A072TMM9_MEDTR	0	A0A072TMM9	0	K7MEV9	0	Glyma.16G025800.1.p	0	Glyma.16G025800	AT3G61690.1	nucleotidyltransferases
AmCoGF34484	3083	3	tr|I1MYI2|I1MYI2_SOYBN	5e-52	G7JC26	9e-50	I1MYI2	2e-53	Glyma.18G009100.1.p	2e-53	Glyma.18G009100	AT1G67620.1	Lojap-related protein
AmCoGF1720_1	4747	2	tr|A0A0R0FRF8|A0A0R0FRF8_SOYBN	6e-164	G7KKG9	5e-164	A0A0R0FRF8	2e-165	Glyma.16G165500.1.p	2e-165	Glyma.16G165500	AT2G34430.1	light-harvesting chlorophyll-protein complex II subunit B1
AmCoGF1720_2	2013	1	tr|A0A072U6K7|A0A072U6K7_MEDTR	1e-165	A0A072U6K7	2e-167	A0A0R0FRF8	4e-167	Glyma.16G165500.1.p	4e-167	Glyma.16G165500	AT2G34430.1	light-harvesting chlorophyll-protein complex II subunit B1
AmCoGF34489	1813	1	tr|A0A0B2SP90|A0A0B2SP90_GLYSO	6e-173	G7I950	8e-174	I1L2S0	2e-174	Glyma.09G117300.1.p	3e-174	Glyma.09G117300	AT5G51030.1	NAD(P)-binding Rossmann-fold superfamily protein
AmCoGF34490	4027	2	tr|G7IIX7|G7IIX7_MEDTR	0	G7IIX7	0	I1L263	0	Glyma.09G089200.1.p	0	Glyma.09G089200	AT1G19290.1	Pentatricopeptide repeat (PPR) superfamily protein
AmCoGF1728	3351	2	tr|A0A072UFY6|A0A072UFY6_MEDTR	6e-175	A0A072UFY6	1e-176	I1KGQ0	1e-167	Glyma.07G020700.1.p	1e-167	Glyma.07G020700	AT1G51550.1	Kelch repeat-containing F-box family protein
AmCoGF288	5334	8	tr|A0A0R0G6S1|A0A0R0G6S1_SOYBN	0	G7IFN5	0	A0A0R0G6S1	0	Glyma.15G100500.8.p	0	Glyma.15G100500	AT4G03000.2	RING/U-box superfamily protein
AmCoGF46976_1	1733	1	NA	NA	NA	NA	NA	NA	NA	NA	NA	NA	NA
AmCoGF46976_2	2157	1	NA	NA	NA	NA	NA	NA	NA	NA	NA	NA	NA
AmCoGF34499	2941	1	tr|G7KGZ6|G7KGZ6_MEDTR	5e-64	G7KGZ6	9e-66	I1M7V3	1e-59	Glyma.14G060300.1.p	1e-59	Glyma.14G060300	AT3G47570.1	Leucine-rich repeat protein kinase family protein
AmCoGF1734_1	3320	6	tr|G7INA2|G7INA2_MEDTR	1e-129	G7INA2	2e-131	I1LTD1	6e-119	Glyma.12G167500.1.p	6e-119	Glyma.12G167500	AT4G24330.1	Protein of unknown function (DUF1682)
AmCoGF1734_2	4922	1	tr|G7INA2|G7INA2_MEDTR	9e-60	G7INA2	2e-61	I1LTD1	7e-60	Glyma.12G167500.1.p	7e-60	Glyma.12G167500	AT4G24330.1	Protein of unknown function (DUF1682)
AmCoGF65825_1	3309	2	tr|G7K2T4|G7K2T4_MEDTR	2e-118	G7K2T4	4e-120	I1J5C5	4e-100	Glyma.01G034200.1.p	3e-100	Glyma.01G034200	AT1G24040.2	Acyl-CoA N-acyltransferases (NAT) superfamily protein
AmCoGF65825_2	2646	2	tr|G7K2T4|G7K2T4_MEDTR	3e-120	G7K2T4	4e-122	I1J5C5	1e-101	Glyma.01G034200.1.p	9e-102	Glyma.01G034200	AT1G24040.2	Acyl-CoA N-acyltransferases (NAT) superfamily protein
AmCoGF1739	3613	3	tr|A0A151T408|A0A151T408_CAJCA	1e-162	G7K2E3	7e-164	I1LFT4	3e-163	Glyma.11G005100.1.p	3e-163	Glyma.11G005100	AT4G14930.1	Survival protein SurE-like phosphatase/nucleotidase
AmCoGF33059_1	3339	3	tr|G7JHH4|G7JHH4_MEDTR	0	G7JHH4	0	A0A0R4J610	0	Glyma.20G026300.1.p	0	Glyma.20G026300	AT1G26560.1	beta glucosidase 40
AmCoGF33059_2	1782	1	tr|G7JHH4|G7JHH4_MEDTR	0	G7JHH4	0	A0A0R4J610	0	Glyma.20G026300.1.p	0	Glyma.20G026300	AT1G26560.1	beta glucosidase 40
AmCoGF33059_3	2013	3	tr|A0A151UAQ5|A0A151UAQ5_CAJCA	0	G7JHH4	0	A0A0R4J610	0	Glyma.20G026300.1.p	0	Glyma.20G026300	AT1G26560.1	beta glucosidase 40
AmCoGF38521_1	2061	1	tr|I1J9H6|I1J9H6_SOYBN	0	G7K149	0	I1J9H6	0	Glyma.01G197100.1.p	0	Glyma.01G197100	AT5G65720.1	nitrogen fixation S (NIFS)-like 1
AmCoGF38521_2	1774	1	tr|I1J9H6|I1J9H6_SOYBN	0	G7K149	0	I1J9H6	0	Glyma.01G197100.1.p	0	Glyma.01G197100	AT5G65720.1	nitrogen fixation S (NIFS)-like 1
AmCoGF1752_1	2512	1	tr|A0A059AUT7|A0A059AUT7_EUCGR	2e-79	G7J8J8	3e-58	C6TL04	1e-66	Glyma.16G028800.1.p	2e-55	Glyma.16G028800	AT5G39740.1	ribosomal protein L5 B
AmCoGF1752_2	2201	1	tr|A0A059AUT7|A0A059AUT7_EUCGR	2e-79	G7J8J8	2e-58	C6TL04	9e-67	Glyma.16G028800.1.p	2e-55	Glyma.16G028800	AT5G39740.1	ribosomal protein L5 B
AmCoGF1752_3	2294	1	tr|A0A059AUT7|A0A059AUT7_EUCGR	2e-79	G7J8J8	2e-58	C6TL04	9e-67	Glyma.16G028800.1.p	2e-55	Glyma.16G028800	AT5G39740.1	ribosomal protein L5 B
AmCoGF1752_4	1061	1	tr|G7J8J8|G7J8J8_MEDTR	2e-54	G7J8J8	3e-56	K7KZX8	3e-55	Glyma.07G059900.1.p	4e-54	Glyma.07G059900	AT5G39740.2	ribosomal protein L5 B
AmCoGF1754_1	3344	3	tr|A0A0B2RXG2|A0A0B2RXG2_GLYSO	2e-69	G7ITE2	1e-64	I1M2Y6	7e-68	Glyma.13G268000.1.p	2e-68	Glyma.13G268000	AT1G78680.1	gamma-glutamyl hydrolase 2
AmCoGF1754_2	1889	1	tr|G7ITD9|G7ITD9_MEDTR	8e-62	G7ITD9	2e-63	I1M2Y6	8e-37	Glyma.13G268000.1.p	8e-37	Glyma.13G268000	AT1G78680.1	gamma-glutamyl hydrolase 2
AmCoGF34523_1	191	1	NA	NA	NA	NA	NA	NA	NA	NA	NA	NA	NA
AmCoGF34523_2	171	1	NA	NA	NA	NA	NA	NA	NA	NA	NA	NA	NA
AmCoGF1760_1	2890	1	tr|G7JRR8|G7JRR8_MEDTR	0	G7JRR8	0	I1MQT8	0	Glyma.17G002100.1.p	0	Glyma.17G002100	AT5G49820.1	Protein of unknown function, DUF647
AmCoGF1760_2	2662	2	tr|G7JRR8|G7JRR8_MEDTR	0	G7JRR8	0	I1MQT8	0	Glyma.17G002100.1.p	0	Glyma.17G002100	AT5G49820.1	Protein of unknown function, DUF647
AmCoGF1761_1	3456	3	tr|K7L083|K7L083_SOYBN	4e-159	A0A072TQ15	4e-158	K7L083	1e-160	Glyma.07G073500.5.p	2e-160	Glyma.07G073500	AT1G01770.1
AmCoGF1761_2	3811	1	tr|K7L083|K7L083_SOYBN	6e-158	A0A072TQ15	4e-157	K7L083	2e-159	Glyma.07G073500.5.p	3e-159	Glyma.07G073500	AT1G01770.1
AmCoGF34531_1	4672	3	tr|A0A0B2NZZ3|A0A0B2NZZ3_GLYSO	0	G7I9K5	0	K7N458	0	Glyma.20G178500.2.p	0	Glyma.20G178500	AT3G52250.1	Duplicated homeodomain-like superfamily protein
AmCoGF34531_2	2425	1	tr|A0A072U7J2|A0A072U7J2_MEDTR	0	A0A072U7J2	0	K7LKN1	0	Glyma.10G212600.2.p	0	Glyma.10G212600	AT3G52250.1	Duplicated homeodomain-like superfamily protein
AmCoGF34531_3	3256	1	tr|A0A0B2NZZ3|A0A0B2NZZ3_GLYSO	0	A0A072U7C0	0	K7N458	0	Glyma.20G178500.2.p	0	Glyma.20G178500	AT3G52250.1	Duplicated homeodomain-like superfamily protein
AmCoGF1765_1	2805	1	tr|G7J7B5|G7J7B5_MEDTR	0	G7J7B5	0	I1NE84	7e-180	Glyma.20G058400.1.p	8e-180	Glyma.20G058400	AT2G31340.1	embryo defective 1381
AmCoGF1765_2	2961	1	tr|A0A0S3SCK0|A0A0S3SCK0_PHAAN	0	G7J7B5	5e-180	I1NE84	1e-178	Glyma.20G058400.1.p	1e-178	Glyma.20G058400	AT2G31340.1	embryo defective 1381
AmCoGF1765_3	3166	4	tr|G7J7B5|G7J7B5_MEDTR	0	G7J7B5	0	I1NE84	2e-178	Glyma.20G058400.1.p	2e-178	Glyma.20G058400	AT2G31340.1	embryo defective 1381
AmCoGF34536_1	2505	1	tr|V7CKK6|V7CKK6_PHAVU	3e-28	A0A072UER1	3e-28	K7LNK1	5e-29	Glyma.11G078000.1.p	5e-29	Glyma.11G078000	AT1G11000.1	Seven transmembrane MLO family protein
AmCoGF34536_2	2394	3	tr|A0A072UER1|A0A072UER1_MEDTR	5e-127	A0A072UER1	8e-129	K7K476	4e-122	Glyma.01G165200.1.p	4e-122	Glyma.01G165200	AT1G11000.1	Seven transmembrane MLO family protein
AmCoGF34548	3207	1	tr|I1MFB8|I1MFB8_SOYBN	3e-47	G7IKD2	3e-45	I1MFB8	9e-49	Glyma.15G101700.1.p	1e-48	Glyma.15G101700	AT3G23880.1	F-box and associated interaction domains-containing protein
AmCoGF34553	2683	3	tr|G7LDS2|G7LDS2_MEDTR	1e-38	G7LDS2	2e-40	C6SV60	1e-37	Glyma.12G162300.1.p	1e-37	Glyma.12G162300	AT3G15190.1	chloroplast 30S ribosomal protein S20, putative
AmCoGF34554_1	3039	1	tr|A0A0R0FJ50|A0A0R0FJ50_SOYBN	2e-71	Q1SKV8	1e-65	A0A0R0FJ50	6e-73	Glyma.16G003100.2.p	7e-73	Glyma.16G003100	AT1G09800.1	Pseudouridine synthase family protein
AmCoGF34554_2	3131	2	tr|K7LVD0|K7LVD0_SOYBN	3e-77	Q1SKV8	2e-72	K7LVD0	9e-79	Glyma.12G167000.1.p	9e-79	Glyma.12G167000	AT1G09800.1	Pseudouridine synthase family protein
AmCoGF1788	2598	1	tr|A2Q6F5|A2Q6F5_MEDTR	9e-108	A2Q6F5	2e-109	I1JN19	1e-104	Glyma.03G123400.2.p	8e-105	Glyma.03G123400	AT3G10760.1	Homeodomain-like superfamily protein
AmCoGF34557	3118	2	tr|A0A151U4E0|A0A151U4E0_CAJCA	0	Q2HT97	0	A0A0R0KKU3	0	Glyma.03G171100.1.p	0	Glyma.03G171100	AT5G02500.1	heat shock cognate protein 70-1
AmCoGF1792	3928	22	tr|A0A151R574|A0A151R574_CAJCA	3e-58	A2Q5Z1	3e-59	K7N004	2e-59	Glyma.19G239000.1.p	2e-59	Glyma.19G239000	AT1G54730.2	Major facilitator superfamily protein
AmCoGF1793_1	5526	6	tr|G7J375|G7J375_MEDTR	0	G7J375	0	I1MYP1	0	Glyma.18G014800.1.p	0	Glyma.18G014800	AT5G10370.1	helicase domain-containing protein / IBR domain-containing protein / zinc finger protein-related
AmCoGF1793_2	4984	1	tr|G7J375|G7J375_MEDTR	0	G7J375	0	I1MYP1	0	Glyma.18G014800.1.p	0	Glyma.18G014800	AT5G10370.1	helicase domain-containing protein / IBR domain-containing protein / zinc finger protein-related
AmCoGF1794	2826	2	tr|G7KBI8|G7KBI8_MEDTR	4e-61	G7KBI8	7e-63	I1JV37	1e-53	Glyma.04G092300.2.p	1e-53	Glyma.04G092300	AT5G49710.2
AmCoGF34563_1	3779	3	tr|N0DL42|N0DL42_ASTSI	9e-39	I3S447	5e-36	A0A0R0LKR7	4e-33	Glyma.01G199800.1.p	4e-33	Glyma.01G199800	AT2G32440.1	ent-kaurenoic acid hydroxylase 2
AmCoGF34563_2	3963	7	tr|N0DL42|N0DL42_ASTSI	3e-112	A0A072UIG2	3e-92	A0A0R0LKR7	2e-60	Glyma.01G199800.1.p	2e-60	Glyma.01G199800	AT2G32440.1	ent-kaurenoic acid hydroxylase 2
AmCoGF34563_3	3715	1	tr|N0DL42|N0DL42_ASTSI	1e-112	A0A072UIG2	2e-92	A0A0R0LKR7	2e-60	Glyma.01G199800.1.p	2e-60	Glyma.01G199800	AT2G32440.1	ent-kaurenoic acid hydroxylase 2
AmCoGF1796_1	3932	1	tr|A0A151S9S0|A0A151S9S0_CAJCA	0	G7J5D5	0	I1JX93	0	Glyma.04G185300.1.p	0	Glyma.04G185300	AT1G19100.1	Histidine kinase-, DNA gyrase B-, and HSP90-like ATPase family protein
AmCoGF1796_2	3226	4	tr|A0A151S9S0|A0A151S9S0_CAJCA	0	G7J5D5	0	I1JX93	0	Glyma.04G185300.1.p	0	Glyma.04G185300	AT1G19100.1	Histidine kinase-, DNA gyrase B-, and HSP90-like ATPase family protein
AmCoGF1796_3	5256	4	tr|A0A151S9S0|A0A151S9S0_CAJCA	0	G7J5D5	0	I1JX93	0	Glyma.04G185300.1.p	0	Glyma.04G185300	AT1G19100.1	Histidine kinase-, DNA gyrase B-, and HSP90-like ATPase family protein
AmCoGF1796_4	2690	1	tr|A0A151S9S0|A0A151S9S0_CAJCA	0	G7J5D5	0	I1JX93	0	Glyma.04G185300.1.p	0	Glyma.04G185300	AT1G19100.1	Histidine kinase-, DNA gyrase B-, and HSP90-like ATPase family protein
AmCoGF1797	2652	1	tr|A0A151QTE6|A0A151QTE6_CAJCA	9e-78	G7J6I0	2e-70	I1JVU8	1e-78	Glyma.04G123300.1.p	8e-79	Glyma.04G123300	AT1G11760.1
AmCoGF5761_1	5549	3	tr|V7C8T8|V7C8T8_PHAVU	2e-64	A0A072UJG4	1e-37	K7MRU7	1e-63	Glyma.18G133000.2.p	1e-63	Glyma.18G133000	AT1G24090.1	RNase H family protein
AmCoGF5761_2	5498	3	tr|A0A0R0F0D7|A0A0R0F0D7_SOYBN	9e-74	Q1S5K3	2e-08	A0A0R0F0D7	3e-75	Glyma.18G133000.5.p	3e-75	Glyma.18G133000	AT1G24090.1	RNase H family protein
AmCoGF5761_3	5719	2	tr|A0A0R0F0D7|A0A0R0F0D7_SOYBN	4e-65	A0A072UJG4	3e-32	A0A0R0F0D7	1e-66	Glyma.18G133000.5.p	1e-66	Glyma.18G133000	AT1G24090.1	RNase H family protein
AmCoGF5761_4	6025	3	tr|A0A0R0F0D7|A0A0R0F0D7_SOYBN	1e-60	A0A072UJG4	2e-37	A0A0R0F0D7	4e-62	Glyma.18G133000.5.p	4e-62	Glyma.18G133000	AT1G24090.1	RNase H family protein
AmCoGF5761_5	6477	3	tr|V7C8T8|V7C8T8_PHAVU	2e-59	A0A072UJG4	5e-32	A0A0R0FBH3	4e-60	Glyma.18G133000.2.p	4e-60	Glyma.18G133000	AT1G24090.1	RNase H family protein
AmCoGF5761_6	4631	1	tr|A0A0R0F0D7|A0A0R0F0D7_SOYBN	3e-52	NA	NA	A0A0R0F0D7	1e-53	Glyma.18G133000.5.p	1e-53	Glyma.18G133000	AT1G24090.1	RNase H family protein
AmCoGF5761_7	4576	1	tr|A0A0R0FBC1|A0A0R0FBC1_SOYBN	7e-74	NA	NA	A0A0R0FBC1	2e-75	Glyma.18G133000.1.p	2e-75	Glyma.18G133000	AT1G24090.1	RNase H family protein
AmCoGF5761_8	2833	1	tr|A0A0R0FBC1|A0A0R0FBC1_SOYBN	4e-164	A0A072UJG4	1e-32	A0A0R0FBC1	1e-165	Glyma.18G133000.1.p	1e-165	Glyma.18G133000	AT1G24090.1	RNase H family protein
AmCoGF5761_9	3212	6	tr|A0A0R0FBC1|A0A0R0FBC1_SOYBN	5e-85	A0A072UJG4	5e-38	A0A0R0FBC1	1e-86	Glyma.18G133000.1.p	1e-86	Glyma.18G133000	AT1G24090.1	RNase H family protein
AmCoGF5761_10	1633	1	tr|A0A0R0FBC1|A0A0R0FBC1_SOYBN	7e-179	Q2HW89	2e-11	A0A0R0FBC1	2e-180	Glyma.18G133000.1.p	2e-180	Glyma.18G133000	AT1G24090.1	RNase H family protein
AmCoGF1800	2881	1	tr|K7N1T7|K7N1T7_SOYBN	6e-22	A0A072TFF4	1e-17	K7N1T7	2e-23	Glyma.12G153400.1.p	2e-19	Glyma.12G153400
AmCoGF34569_1	2803	1	tr|G7KYE7|G7KYE7_MEDTR	0	G7KYE7	0	K7MF63	0	Glyma.16G043600.1.p	0	Glyma.16G043600	AT5G15010.1	Tetratricopeptide repeat (TPR)-like superfamily protein
AmCoGF34569_2	2706	2	tr|G7KYE7|G7KYE7_MEDTR	0	G7KYE7	0	K7MF63	0	Glyma.16G043600.1.p	0	Glyma.16G043600	AT5G15010.1	Tetratricopeptide repeat (TPR)-like superfamily protein
AmCoGF34571	1601	1	tr|A0A097PHQ9|A0A097PHQ9_MEDSA	0	A0A072VUE3	0	Q1ACB2	0	Glyma.02G168000.1.p	0	Glyma.02G168000	AT3G11945.1	homogentisate prenyltransferase
AmCoGF38530_1	3902	1	tr|A0A072TU77|A0A072TU77_MEDTR	0	A0A072TU77	0	A0A0R0K5H8	0	Glyma.05G209200.1.p	0	Glyma.05G209200	AT1G63770.3	Peptidase M1 family protein
AmCoGF38530_2	3872	5	tr|A0A072TU77|A0A072TU77_MEDTR	0	A0A072TU77	0	A0A0R0K5H8	0	Glyma.05G209200.1.p	0	Glyma.05G209200	AT1G63770.3	Peptidase M1 family protein
AmCoGF38530_3	4109	16	tr|A0A072TU77|A0A072TU77_MEDTR	0	A0A072TU77	0	A0A0R0K5H8	0	Glyma.05G209200.1.p	0	Glyma.05G209200	AT1G63770.3	Peptidase M1 family protein
AmCoGF38530_4	3168	6	tr|A0A151TF15|A0A151TF15_CAJCA	0	A0A072TU77	0	I1K6H2	0	Glyma.05G209200.1.p	0	Glyma.05G209200	AT1G63770.3	Peptidase M1 family protein
AmCoGF38530_5	3183	2	tr|A0A072TU77|A0A072TU77_MEDTR	0	A0A072TU77	0	A0A0R0K6W2	0	Glyma.05G209200.2.p	0	Glyma.05G209200	AT1G63770.3	Peptidase M1 family protein
AmCoGF34576_1	2850	1	tr|A0A199UAY5|A0A199UAY5_MANES	2e-65	A0A072VSL5	2e-46	K7LGR1	4e-44	Glyma.10G005700.1.p	4e-44	Glyma.10G005700	AT1G69070.1
AmCoGF34576_2	2866	1	tr|A0A199UAY5|A0A199UAY5_MANES	2e-65	A0A072VSL5	2e-46	K7LGR1	4e-44	Glyma.10G005700.1.p	4e-44	Glyma.10G005700	AT1G69070.1
AmCoGF22147	2473	2	tr|A0A151QN19|A0A151QN19_CAJCA	6e-06	G7IDK9	8e-06	I1N9K0	2e-07	Glyma.19G159000.1.p	2e-07	Glyma.19G159000	AT3G51895.1	sulfate transporter 3;1
AmCoGF1816_1	2288	1	tr|A0A151SFC1|A0A151SFC1_CAJCA	5e-149	A0A072TGP8	1e-148	I1KFJ4	1e-148	Glyma.06G310400.1.p	5e-149	Glyma.06G310400	AT2G44580.1	zinc ion binding
AmCoGF1816_2	1644	1	tr|A0A151SFC1|A0A151SFC1_CAJCA	0	A0A072TGP8	0	I1KFJ4	0	Glyma.06G310400.1.p	0	Glyma.06G310400	AT2G44580.1	zinc ion binding
AmCoGF34585	2631	1	tr|K7MG42|K7MG42_SOYBN	4e-46	G7LG75	2e-44	K7MG42	2e-47	Glyma.16G091400.1.p	8e-46	Glyma.16G091400	AT1G68990.1	male gametophyte defective 3
AmCoGF34586	1760	2	NA	NA	NA	NA	NA	NA	NA	NA	NA	NA	NA
AmCoGF34592	1801	1	tr|G7L2P0|G7L2P0_MEDTR	0	G7L2P0	0	I1N8G7	0	Glyma.19G120200.1.p	0	Glyma.19G120200	AT1G33110.1	MATE efflux family protein
AmCoGF34593_1	2558	3	tr|A0A072TVT7|A0A072TVT7_MEDTR	0	A0A072TVT7	0	A0A0R0IMG1	5e-161	Glyma.08G009000.2.p	5e-161	Glyma.08G009000	AT5G23690.1	Polynucleotide adenylyltransferase family protein
AmCoGF34593_2	2842	3	tr|A0A164ZE60|A0A164ZE60_DAUCA	1e-100	A0A072TVT7	2e-62	I1LKW4	3e-57	Glyma.11G189600.1.p	4e-57	Glyma.11G189600	AT5G22740.1	cellulose synthase-like A02
AmCoGF34593_3	2782	1	tr|A0A072TVT7|A0A072TVT7_MEDTR	8e-165	A0A072TVT7	1e-166	A0A0R0IMG1	2e-143	Glyma.08G009000.2.p	2e-143	Glyma.08G009000	AT5G23690.1	Polynucleotide adenylyltransferase family protein
AmCoGF34593_4	3067	1	tr|G7LI47|G7LI47_MEDTR	3e-89	G7LI47	5e-91	A0A0R0KAG7	2e-79	Glyma.04G200000.2.p	2e-79	Glyma.04G200000	AT5G23690.1	Polynucleotide adenylyltransferase family protein
AmCoGF34593_5	3416	5	tr|A0A078CVK0|A0A078CVK0_BRANA	4e-93	G7LI47	1e-90	I1LCQ9	1e-81	Glyma.10G201700.1.p	1e-81	Glyma.10G201700	AT5G03760.1	Nucleotide-diphospho-sugar transferases superfamily protein
AmCoGF34593_6	3068	1	tr|M8AVM2|M8AVM2_AEGTA	3e-76	A0A072TVT7	3e-62	A0A0R0IMG1	2e-56	Glyma.08G009000.2.p	2e-56	Glyma.08G009000	AT5G23690.1	Polynucleotide adenylyltransferase family protein
AmCoGF34593_7	1789	1	tr|A0A0S3SNX7|A0A0S3SNX7_PHAAN	0	A0A072VNP9	0	I1NHP1	0	Glyma.20G188600.1.p	0	Glyma.20G188600	AT5G03760.1	Nucleotide-diphospho-sugar transferases superfamily protein
AmCoGF34593_8	1718	1	tr|A0A0S3SNX7|A0A0S3SNX7_PHAAN	1e-42	A0A072VNP9	1e-36	I1LZF0	1e-50	Glyma.13G150700.1.p	1e-50	Glyma.13G150700	AT5G03760.1	Nucleotide-diphospho-sugar transferases superfamily protein
AmCoGF34594_1	1517	1	tr|B7FJ05|B7FJ05_MEDTR	0	B7FJ05	0	I1NBK8	0	Glyma.19G223300.1.p	0	Glyma.19G223300	AT1G02305.1	Cysteine proteinases superfamily protein
AmCoGF34594_2	1461	1	tr|B7FJ05|B7FJ05_MEDTR	6e-133	B7FJ05	1e-134	I1NBK8	3e-133	Glyma.19G223300.1.p	3e-133	Glyma.19G223300	AT1G02305.1	Cysteine proteinases superfamily protein
AmCoGF34598	1975	1	tr|I1JQU3|I1JQU3_SOYBN	0	G7KTN5	0	I1JQU3	0	Glyma.03G221400.1.p	0	Glyma.03G221400	AT2G47240.1	AMP-dependent synthetase and ligase family protein
AmCoGF34601	3039	2	tr|G7LEI6|G7LEI6_MEDTR	3e-179	G7LEI6	0	I1LVB7	2e-161	Glyma.12G235700.4.p	1e-161	Glyma.12G235700	AT4G39140.2	RING/U-box superfamily protein
AmCoGF1834_1	3947	1	tr|A0A072TG75|A0A072TG75_MEDTR	7e-31	A0A072TG75	1e-32	I1J884	8e-20	Glyma.01G154400.1.p	8e-20	Glyma.01G154400	AT1G31770.1	ATP-binding cassette 14
AmCoGF1834_2	3585	2	tr|A0A072TG75|A0A072TG75_MEDTR	7e-31	A0A072TG75	1e-32	I1J884	7e-20	Glyma.01G154400.1.p	7e-20	Glyma.01G154400	AT1G31770.1	ATP-binding cassette 14
AmCoGF1834_3	2589	1	tr|A0A072TG75|A0A072TG75_MEDTR	3e-24	A0A072TG75	6e-26	I1J884	4e-20	Glyma.01G154400.1.p	4e-20	Glyma.01G154400	AT1G31770.1	ATP-binding cassette 14
AmCoGF34603_1	8486	1	tr|A0A0S3S277|A0A0S3S277_PHAAN	3e-136	A2Q199	1e-133	I1M2K9	1e-137	Glyma.13G254900.1.p	9e-138	Glyma.13G254900	AT5G09590.1	mitochondrial HSO70 2
AmCoGF34603_2	9816	6	tr|V7BTF5|V7BTF5_PHAVU	0	G7JU14	0	I1M2K9	0	Glyma.13G254900.1.p	0	Glyma.13G254900	AT5G09590.1	mitochondrial HSO70 2
AmCoGF60381	1887	1	tr|A0A151RBR9|A0A151RBR9_CAJCA	7e-30	A0A072TRD0	1e-29	C6TA02	3e-30	Glyma.01G096300.3.p	5e-29	Glyma.01G096300	AT4G17890.1	ARF-GAP domain 8
AmCoGF34610	3062	2	tr|A0A072TZI0|A0A072TZI0_MEDTR	0	A0A072TZI0	0	I1L3L3	4e-169	Glyma.09G154600.1.p	4e-169	Glyma.09G154600	AT5G51560.1	Leucine-rich repeat protein kinase family protein
AmCoGF22153_1	2267	2	tr|K7LD23|K7LD23_SOYBN	0	A0A072VUJ1	0	K7LD23	0	Glyma.09G105300.1.p	0	Glyma.09G105300	AT2G42520.1	P-loop containing nucleoside triphosphate hydrolases superfamily protein
AmCoGF22153_2	2226	1	tr|A0A0L9TU08|A0A0L9TU08_PHAAN	0	A0A072VUJ1	0	K7LD23	0	Glyma.09G105300.1.p	0	Glyma.09G105300	AT2G42520.1	P-loop containing nucleoside triphosphate hydrolases superfamily protein
AmCoGF62256	2706	1	tr|F4JVE8|F4JVE8_ARATH	8e-158	G7I4N4	1e-120	I1L7H4	8e-122	Glyma.10G006300.1.p	8e-122	Glyma.10G006300	AT4G14368.1	Regulator of chromosome condensation (RCC1) family protein
AmCoGF1856	1703	1	tr|Q647J9|Q647J9_MEDSA	0	G7JUD9	0	I1MSP5	0	Glyma.17G061900.1.p	0	Glyma.17G061900	AT2G18950.1	homogentisate phytyltransferase 1
AmCoGF60384	1885	2	tr|A0A0B2QWH4|A0A0B2QWH4_GLYSO	0	NA	NA	I1K375	0	Glyma.05G133200.1.p	0	Glyma.05G133200	AT2G21070.3	methyltransferases
AmCoGF1858_1	2912	5	tr|V7ASA1|V7ASA1_PHAVU	6e-50	G7JHB9	1e-47	I1LQ32	2e-47	Glyma.12G042800.4.p	2e-47	Glyma.12G042800	AT4G34530.1	cryptochrome-interacting basic-helix-loop-helix 1
AmCoGF1858_2	2554	5	tr|I1LJC7|I1LJC7_SOYBN	6e-66	G7JHB9	4e-63	I1LJC7	2e-67	Glyma.11G117100.3.p	2e-67	Glyma.11G117100	AT1G68920.3	basic helix-loop-helix (bHLH) DNA-binding superfamily protein
AmCoGF34627	3601	4	tr|G7LIV7|G7LIV7_MEDTR	0	G7LIV7	0	I1KPQ5	0	Glyma.08G027700.1.p	0	Glyma.08G027700	AT2G06990.1	RNA helicase, ATP-dependent, SK12/DOB1 protein
AmCoGF1866	1385	1	tr|M5VYV3|M5VYV3_PRUPE	0	G7LIJ2	0	C6THI3	0	Glyma.01G020900.1.p	0	Glyma.01G020900	AT4G37980.1	elicitor-activated gene 3-1
AmCoGF1867_1	1111	1	tr|A0A0S3S841|A0A0S3S841_PHAAN	2e-98	G7K4R8	5e-95	I1KY31	9e-100	Glyma.08G310400.2.p	7e-100	Glyma.08G310400	AT5G46160.2	Ribosomal protein L14p/L23e family protein
AmCoGF1867_2	1513	1	tr|A0A0S3S841|A0A0S3S841_PHAAN	1e-96	G7K4R8	3e-93	I1KY31	6e-98	Glyma.08G310400.2.p	5e-98	Glyma.08G310400	AT5G46160.2	Ribosomal protein L14p/L23e family protein
AmCoGF34636_1	1353	1	tr|B7FIZ5|B7FIZ5_MEDTR	0	B7FIZ5	0	A0A0R0KFE8	9e-173	Glyma.03G060300.1.p	9e-173	Glyma.03G060300	AT3G08940.2	light harvesting complex photosystem II
AmCoGF34636_2	1592	1	tr|B7FIZ5|B7FIZ5_MEDTR	2e-90	B7FIZ5	3e-92	A0A0R0KFE8	8e-83	Glyma.03G060300.1.p	8e-83	Glyma.03G060300	AT3G08940.2	light harvesting complex photosystem II
AmCoGF27618	2779	3	tr|V7CZT3|V7CZT3_PHAVU	0	G7L3X6	2e-168	K7KFU5	2e-159	Glyma.03G184600.6.p	2e-159	Glyma.03G184600	AT5G03450.1	Transducin/WD40 repeat-like superfamily protein
AmCoGF34640_1	2466	2	tr|G7JTX7|G7JTX7_MEDTR	5e-41	G7JTX7	8e-43	I1LUI9	2e-38	Glyma.12G206600.1.p	2e-38	Glyma.12G206600	AT2G20570.1	GBF\'s pro-rich region-interacting factor 1
AmCoGF34640_2	2550	3	tr|G7JTX7|G7JTX7_MEDTR	6e-41	G7JTX7	1e-42	I1LUI9	3e-38	Glyma.12G206600.1.p	3e-38	Glyma.12G206600	AT2G20570.1	GBF\'s pro-rich region-interacting factor 1
AmCoGF1874_1	3122	1	tr|A0A0L9TMC5|A0A0L9TMC5_PHAAN	0	A0A072UMQ9	0	I1M050	0	Glyma.13G172900.1.p	0	Glyma.13G172900	AT1G28520.2	vascular plant one zinc finger protein
AmCoGF1874_2	3127	2	tr|A0A0L9TMC5|A0A0L9TMC5_PHAAN	0	A0A072UMQ9	0	I1M050	0	Glyma.13G172900.1.p	0	Glyma.13G172900	AT1G28520.2	vascular plant one zinc finger protein
AmCoGF1876	2027	3	tr|G7KGW5|G7KGW5_MEDTR	1e-106	G7KGW5	2e-108	I1JI68	4e-107	Glyma.02G255100.1.p	4e-107	Glyma.02G255100	AT3G55830.1	Nucleotide-diphospho-sugar transferases superfamily protein
AmCoGF34651	3283	6	tr|A0A151RT68|A0A151RT68_CAJCA	2e-115	G7LIR3	5e-113	I1KSD8	1e-115	Glyma.08G115700.1.p	1e-115	Glyma.08G115700	AT1G29120.2	Hydrolase-like protein family
AmCoGF34656_1	3529	5	tr|A0A067XVI0|A0A067XVI0_CICAR	1e-165	A0A072UZX9	1e-165	I1JFT2	5e-159	Glyma.13G029900.1.p	4e-159	Glyma.13G029900	AT1G22380.1	UDP-glucosyl transferase 85A3
AmCoGF34656_2	1621	1	tr|G7IEP9|G7IEP9_MEDTR	0	G7IEP9	0	I1JFT2	0	Glyma.13G029900.1.p	0	Glyma.13G029900	AT1G22380.1	UDP-glucosyl transferase 85A3
AmCoGF34656_3	3281	1	tr|A0A067XVI0|A0A067XVI0_CICAR	2e-166	A0A072UZX9	2e-166	I1JFT2	7e-160	Glyma.13G029900.1.p	5e-160	Glyma.13G029900	AT1G22380.1	UDP-glucosyl transferase 85A3
AmCoGF34657	1283	1	tr|I1JDN1|I1JDN1_SOYBN	2e-169	G7KVA5	5e-170	I1JDN1	7e-171	Glyma.02G091200.1.p	7e-171	Glyma.02G091200	AT1G66670.1	CLP protease proteolytic subunit 3
AmCoGF34658_1	3083	2	tr|G7ISF9|G7ISF9_MEDTR	0	G7ISF9	0	K7M1G7	0	Glyma.13G235600.1.p	0	Glyma.13G235600	AT3G46970.1	alpha-glucan phosphorylase 2
AmCoGF34658_2	2459	1	tr|G7ISF9|G7ISF9_MEDTR	0	G7ISF9	0	K7M1G7	0	Glyma.13G235600.1.p	0	Glyma.13G235600	AT3G46970.1	alpha-glucan phosphorylase 2
AmCoGF34658_3	494	1	tr|K7M1G8|K7M1G8_SOYBN	7e-19	A2Q502	2e-19	K7M1G8	2e-20	Glyma.13G235600.2.p	2e-20	Glyma.13G235600	AT3G46970.1	alpha-glucan phosphorylase 2
AmCoGF34658_4	3659	3	tr|G7ISF9|G7ISF9_MEDTR	0	G7ISF9	0	K7M1G7	0	Glyma.13G235600.1.p	0	Glyma.13G235600	AT3G46970.1	alpha-glucan phosphorylase 2
AmCoGF34658_5	3656	3	tr|G7ISF9|G7ISF9_MEDTR	0	G7ISF9	0	K7M1G7	0	Glyma.13G235600.1.p	0	Glyma.13G235600	AT3G46970.1	alpha-glucan phosphorylase 2
AmCoGF34662	3888	5	tr|I1KUP6|I1KUP6_SOYBN	0	G7KSS7	0	I1KUP6	0	Glyma.08G188900.1.p	0	Glyma.08G188900	AT3G11450.1	DnaJ domain ;Myb-like DNA-binding domain
AmCoGF34663_1	3486	4	tr|V7CF78|V7CF78_PHAVU	2e-165	G7IND4	9e-06	K7MM68	1e-166	Glyma.17G175900.1.p	1e-166	Glyma.17G175900	AT5G66810.1
AmCoGF34663_2	3113	3	tr|K7MM74|K7MM74_SOYBN	0	G7IND4	8e-06	K7MM74	0	Glyma.17G175900.1.p	0	Glyma.17G175900	AT5G66810.1
AmCoGF34663_3	2035	1	tr|K7MM74|K7MM74_SOYBN	0	NA	NA	K7MM74	0	Glyma.17G175900.1.p	0	Glyma.17G175900	AT5G66810.1
AmCoGF34664	2660	2	tr|G7JT76|G7JT76_MEDTR	0	G7JT76	0	K7MK34	0	Glyma.17G056500.1.p	0	Glyma.17G056500
AmCoGF33085	2734	2	tr|A0A061FLR9|A0A061FLR9_THECC	1e-164	A0A072UY34	2e-162	I1LMF7	7e-106	Glyma.11G219500.1.p	7e-106	Glyma.11G219500	AT5G13820.1	telomeric DNA binding protein 1
AmCoGF1905	2906	3	tr|V7CUW0|V7CUW0_PHAVU	3e-160	I3S5K9	7e-152	K7MP11	4e-160	Glyma.17G257300.1.p	2e-160	Glyma.17G257300	AT3G11310.1
AmCoGF1907	1607	1	tr|K7MYF8|K7MYF8_SOYBN	0	G7KVD6	0	K7MYF8	0	Glyma.03G144600.1.p	0	Glyma.03G144600	AT2G42120.2	DNA polymerase delta small subunit
AmCoGF34676	1681	1	tr|I1N3C0|I1N3C0_SOYBN	5e-175	G7KY84	1e-172	I1N3C0	1e-176	Glyma.18G217500.1.p	1e-176	Glyma.18G217500	AT2G38610.1	RNA-binding KH domain-containing protein
AmCoGF1912_1	6176	2	tr|A0A0B2NZT7|A0A0B2NZT7_GLYSO	3e-48	G7KIZ3	4e-33	A0A0R0KTX8	1e-49	Glyma.02G080700.2.p	1e-49	Glyma.02G080700
AmCoGF1912_2	4198	1	tr|A0A0B2NZT7|A0A0B2NZT7_GLYSO	3e-49	G7KIZ2	9e-24	K7K721	1e-50	Glyma.02G080700.1.p	1e-50	Glyma.02G080700	AT1G76740.1
AmCoGF1912_3	4685	1	tr|A0A0R0KTX8|A0A0R0KTX8_SOYBN	2e-26	G7KIZ3	2e-15	A0A0R0KTX8	6e-28	Glyma.02G080700.2.p	6e-28	Glyma.02G080700
AmCoGF34682	2355	1	NA	NA	NA	NA	NA	NA	NA	NA	NA	NA	NA
AmCoGF34688_1	2870	3	NA	NA	NA	NA	NA	NA	NA	NA	NA	NA	NA
AmCoGF34688_2	2965	1	NA	NA	NA	NA	NA	NA	NA	NA	NA	NA	NA
AmCoGF34688_3	1237	1	tr|G7KG16|G7KG16_MEDTR	8e-11	G7KG16	2e-12	I1JHU7	2e-10	Glyma.02G243200.1.p	2e-10	Glyma.02G243200	AT1G66170.1	RING/FYVE/PHD zinc finger superfamily protein
AmCoGF34688_4	3254	15	tr|G7IHS5|G7IHS5_MEDTR	2e-19	G7IHS5	3e-21	C6TD99	9e-20	Glyma.15G030700.1.p	2e-19	Glyma.15G030700	AT3G59380.1	farnesyltransferase A
AmCoGF1921	3452	3	tr|I3SN19|I3SN19_MEDTR	1e-37	I3SN19	2e-39	I1L8L6	6e-35	Glyma.10G044400.1.p	6e-35	Glyma.10G044400	AT2G37480.2
AmCoGF1922_1	3088	4	tr|A0A151SL04|A0A151SL04_CAJCA	0	B7FLN4	0	K7KMK0	0	Glyma.05G028600.3.p	0	Glyma.05G028600	AT1G74690.1	IQ-domain 31
AmCoGF1922_2	4544	5	tr|A0A151SL04|A0A151SL04_CAJCA	0	B7FLN4	0	K7KMK0	0	Glyma.05G028600.3.p	0	Glyma.05G028600	AT1G74690.1	IQ-domain 31
AmCoGF1922_3	3105	1	tr|A0A151SL04|A0A151SL04_CAJCA	0	B7FLN4	0	K7KMK0	0	Glyma.05G028600.3.p	0	Glyma.05G028600	AT1G74690.1	IQ-domain 31
AmCoGF34691	3107	8	tr|A0A0R0K0B7|A0A0R0K0B7_SOYBN	0	A0A072UP92	0	A0A0R0K0B7	0	Glyma.05G098800.1.p	0	Glyma.05G098800	AT4G37270.1	heavy metal atpase 1
AmCoGF34692_1	3451	2	tr|A0A0B2SEA7|A0A0B2SEA7_GLYSO	1e-163	G7JZU4	9e-153	K7K4U9	4e-164	Glyma.01G200800.1.p	4e-164	Glyma.01G200800	AT4G18020.1	CheY-like two-component responsive regulator family protein
AmCoGF34692_2	3091	15	tr|K7LMZ7|K7LMZ7_SOYBN	0	G7JZU4	0	K7LMZ7	0	Glyma.11G041300.1.p	0	Glyma.11G041300	AT4G18020.3	CheY-like two-component responsive regulator family protein
AmCoGF34692_3	3148	1	tr|K7LMZ7|K7LMZ7_SOYBN	0	G7JZU4	0	K7LMZ7	0	Glyma.11G041300.1.p	0	Glyma.11G041300	AT4G18020.3	CheY-like two-component responsive regulator family protein
AmCoGF34692_4	2887	1	tr|G7JZU4|G7JZU4_MEDTR	0	G7JZU4	0	K7LMZ7	0	Glyma.11G041300.1.p	0	Glyma.11G041300	AT4G18020.3	CheY-like two-component responsive regulator family protein
AmCoGF34692_5	2935	1	tr|K7LMZ7|K7LMZ7_SOYBN	0	G7JZU4	0	K7LMZ7	0	Glyma.11G041300.1.p	0	Glyma.11G041300	AT4G18020.3	CheY-like two-component responsive regulator family protein
AmCoGF34694_1	3552	1	tr|A0A0B2R755|A0A0B2R755_GLYSO	0	G7IR58	0	A0A0R0H8T2	0	Glyma.12G219400.4.p	0	Glyma.12G219400	AT5G54280.2	myosin 2
AmCoGF34694_2	3217	2	tr|A0A0B2R755|A0A0B2R755_GLYSO	0	G7IR58	3e-175	K7LWB7	0	Glyma.12G219400.2.p	0	Glyma.12G219400	AT5G54280.2	myosin 2
AmCoGF34694_3	2818	1	tr|A0A0B2R755|A0A0B2R755_GLYSO	4e-59	G7IR58	1e-46	K7LWB8	1e-60	Glyma.12G219400.2.p	3e-60	Glyma.12G219400	AT5G54280.2	myosin 2
AmCoGF34694_4	3323	1	tr|A0A0B2R755|A0A0B2R755_GLYSO	0	G7IR58	0	A0A0R0H8T2	0	Glyma.12G219400.4.p	0	Glyma.12G219400	AT5G54280.2	myosin 2
AmCoGF1931_1	3210	1	tr|G7IDH3|G7IDH3_MEDTR	5e-59	G7IDH3	9e-61	K7N204	7e-58	Glyma.20G070200.1.p	7e-58	Glyma.20G070200	AT5G51180.2	alpha/beta-Hydrolases superfamily protein
AmCoGF1931_2	3190	2	tr|G7IDH3|G7IDH3_MEDTR	1e-149	G7IDH3	3e-151	I1LAF1	1e-137	Glyma.10G119200.6.p	1e-137	Glyma.10G119200	AT5G51180.1	alpha/beta-Hydrolases superfamily protein
AmCoGF34700	1908	1	tr|A0A072VF59|A0A072VF59_MEDTR	2e-140	A0A072VF59	3e-142	A0A0R4J537	1e-129	Glyma.14G222500.1.p	8e-130	Glyma.14G222500	AT1G76080.1	chloroplastic drought-induced stress protein of 32 kD
AmCoGF34707	2763	2	tr|G7K2X6|G7K2X6_MEDTR	0	G7K2X6	0	I1M7A7	0	Glyma.14G041800.1.p	0	Glyma.14G041800	AT2G27090.1	Protein of unknown function (DUF630 and DUF632)
AmCoGF34708	2656	1	tr|A0A0B2QIT1|A0A0B2QIT1_GLYSO	8e-52	A0A072V163	0.0006	A0A0R0E7V0	0.001	Glyma.20G055500.1.p	0.001	Glyma.20G055500	AT1G34070.1
AmCoGF34713	3159	2	tr|A0A151RUL7|A0A151RUL7_CAJCA	4e-48	A2Q2V7	4e-37	A0A0R0HH25	2e-13	Glyma.12G110300.1.p	2e-13	Glyma.12G110300	AT5G36228.1	nucleic acid binding;zinc ion binding
AmCoGF34716_1	1748	1	tr|A0A0B2PUW5|A0A0B2PUW5_GLYSO	4e-91	A0A072VRE9	5e-85	I1NFA6	4e-92	Glyma.20G108700.1.p	4e-92	Glyma.20G108700	AT1G09290.1
AmCoGF34716_2	2036	1	tr|A0A0B2PUW5|A0A0B2PUW5_GLYSO	2e-105	A0A072VRE9	5e-98	I1NFA6	2e-106	Glyma.20G108700.1.p	2e-106	Glyma.20G108700	AT1G09290.1
AmCoGF36072	2523	3	tr|A0A0S3TAY8|A0A0S3TAY8_PHAAN	0	A0A072U9J1	0	I1MPI1	0	Glyma.16G178800.1.p	0	Glyma.16G178800	AT5G52640.1	heat shock protein 90.1
AmCoGF1952_1	2555	1	NA	NA	A0A072U814	5e-05	NA	NA	NA	NA	NA	NA	NA
AmCoGF1952_2	2900	1	NA	NA	A0A072U814	6e-05	NA	NA	NA	NA	NA	NA	NA
AmCoGF34721	1864	1	tr|A0A151RTC4|A0A151RTC4_CAJCA	0	G7JKS8	0	I1MQR4	0	Glyma.17G000300.1.p	0	Glyma.17G000300	AT5G44370.1	phosphate transporter 4;6
AmCoGF34725_1	2464	2	tr|I1K1A1|I1K1A1_SOYBN	0	G7LDX0	0	I1K1A1	0	Glyma.05G013500.1.p	0	Glyma.05G013500	AT1G03280.1	Transcription factor TFIIE, alpha subunit
AmCoGF34725_2	2937	1	tr|A0A0S3RGW8|A0A0S3RGW8_PHAAN	3e-33	G7LDX0	2e-32	A0A0R0FKZ7	4e-33	Glyma.17G121700.3.p	4e-33	Glyma.17G121700	AT1G03280.1	Transcription factor TFIIE, alpha subunit
AmCoGF1961	3209	2	tr|I1M733|I1M733_SOYBN	0	G7J016	0	I1M733	0	Glyma.14G033600.3.p	0	Glyma.14G033600	AT2G13370.1	chromatin remodeling 5
AmCoGF60403_1	3375	1	tr|A0A0B2RWD7|A0A0B2RWD7_GLYSO	5e-51	A0A072W2G8	2e-39	K7LM06	3e-35	Glyma.10G287200.1.p	3e-35	Glyma.10G287200	AT5G08350.1	GRAM domain-containing protein / ABA-responsive protein-related
AmCoGF60403_2	3337	1	tr|A0A072W2G8|A0A072W2G8_MEDTR	6e-80	A0A072W2G8	1e-81	K7LM07	3e-76	Glyma.10G287200.1.p	1e-75	Glyma.10G287200	AT5G08350.1	GRAM domain-containing protein / ABA-responsive protein-related
AmCoGF1984	3512	4	tr|A0A0L9TUN2|A0A0L9TUN2_PHAAN	7e-122	A0A072VHE7	1e-119	K7LIK3	1e-119	Glyma.10G104300.2.p	8e-120	Glyma.10G104300	AT3G10410.1	SERINE CARBOXYPEPTIDASE-LIKE 49
AmCoGF1985	2246	2	tr|A0A072VK69|A0A072VK69_MEDTR	8e-123	A0A072VK69	1e-124	K7LZS1	1e-114	Glyma.13G144600.9.p	1e-114	Glyma.13G144600	AT2G37025.1	TRF-like 8
AmCoGF1986_1	2195	1	tr|V7B6L4|V7B6L4_PHAVU	3e-37	G7K7P5	4e-38	I1JIR8	1e-36	Glyma.02G275400.1.p	1e-36	Glyma.02G275400	AT2G41060.2	RNA-binding (RRM/RBD/RNP motifs) family protein
AmCoGF1986_2	2316	2	tr|V7B6L4|V7B6L4_PHAVU	5e-37	G7K7P5	5e-38	I1JIR8	2e-36	Glyma.02G275400.1.p	2e-36	Glyma.02G275400	AT2G41060.2	RNA-binding (RRM/RBD/RNP motifs) family protein
AmCoGF58987	2963	2	tr|B9R8Y5|B9R8Y5_RICCO	4e-81	A0A072VA53	8e-68	I1JZW7	4e-73	Glyma.05G033700.1.p	4e-73	Glyma.05G033700	AT5G50120.1	Transducin/WD40 repeat-like superfamily protein
AmCoGF1992	3425	3	tr|I1JH99|I1JH99_SOYBN	0	A2Q4F5	0	I1JH99	0	Glyma.02G223800.1.p	0	Glyma.02G223800	AT1G14470.1	Pentatricopeptide repeat (PPR) superfamily protein
AmCoGF34761	3101	3	tr|A0A0B2R4A9|A0A0B2R4A9_GLYSO	9e-91	I3S3R1	2e-90	I1KT11	6e-90	Glyma.08G135300.1.p	6e-90	Glyma.08G135300	AT5G64970.1	Mitochondrial substrate carrier family protein
AmCoGF34763	1597	1	tr|I3T0A0|I3T0A0_MEDTR	2e-56	I3T0A0	4e-58	C6T2S9	2e-46	Glyma.17G106200.1.p	2e-46	Glyma.17G106200	AT2G47910.1	chlororespiratory reduction 6
AmCoGF1997	1961	2	tr|G7KSM3|G7KSM3_MEDTR	0	G7KSM3	0	I1N8X8	0	Glyma.19G136100.1.p	0	Glyma.19G136100	AT2G41540.2	6-phosphogluconate dehydrogenase family protein
AmCoGF2000	1933	3	tr|C6T9T8|C6T9T8_SOYBN	5e-127	A0A072TJA1	2e-117	C6T9T8	2e-128	Glyma.19G081500.1.p	2e-128	Glyma.19G081500	AT4G12560.2	F-box and associated interaction domains-containing protein
AmCoGF2001	4353	5	tr|A0A0B2PH95|A0A0B2PH95_GLYSO	0	G7IDI6	0	I1NED8	0	Glyma.20G070600.1.p	0	Glyma.20G070600	AT3G10650.1
AmCoGF2009_1	3330	1	tr|I1N313|I1N313_SOYBN	0	G7JQ72	0	I1N313	0	Glyma.18G205600.1.p	0	Glyma.18G205600	AT2G33020.1	receptor like protein 24
AmCoGF2009_2	3051	1	tr|I1N313|I1N313_SOYBN	0	G7JQ72	5e-143	I1N313	0	Glyma.18G205600.1.p	0	Glyma.18G205600	AT2G33020.1	receptor like protein 24
AmCoGF34778_1	1783	1	tr|V7BYQ8|V7BYQ8_PHAVU	0	G7IRT3	0	I1LTH7	0	Glyma.12G172200.3.p	0	Glyma.12G172200	AT2G28390.1	SAND family protein
AmCoGF34778_2	1849	1	tr|K7M368|K7M368_SOYBN	3e-98	G7IRT3	4e-96	K7M368	8e-100	Glyma.13G325700.2.p	8e-100	Glyma.13G325700	AT2G28390.1	SAND family protein
AmCoGF34778_3	2032	2	tr|V7BYQ8|V7BYQ8_PHAVU	0	G7IRT3	0	A0A0R0HGD4	0	Glyma.12G172200.3.p	0	Glyma.12G172200	AT2G28390.1	SAND family protein
AmCoGF34781	3267	1	tr|B3H5P5|B3H5P5_ARATH	3e-05	NA	NA	NA	NA	NA	NA	NA	NA	NA
AmCoGF34784_1	5539	2	tr|A0A072VHS7|A0A072VHS7_MEDTR	2e-64	A0A072VHS7	3e-66	I1JW26	4e-58	Glyma.04G133700.1.p	4e-58	Glyma.04G133700	AT1G80190.1	partner of SLD five 1
AmCoGF34784_2	3422	2	tr|A0A072VHS7|A0A072VHS7_MEDTR	2e-65	A0A072VHS7	4e-67	I1JW26	1e-58	Glyma.04G133700.1.p	1e-58	Glyma.04G133700	AT1G80190.1	partner of SLD five 1
AmCoGF34784_3	5056	1	tr|A0A072VHS7|A0A072VHS7_MEDTR	1e-64	A0A072VHS7	2e-66	I1JW26	4e-58	Glyma.04G133700.1.p	4e-58	Glyma.04G133700	AT1G80190.1	partner of SLD five 1
AmCoGF33104	1856	2	tr|A0A072UTC1|A0A072UTC1_MEDTR	4e-176	A0A072UTC1	8e-178	I1JKS7	2e-168	Glyma.03G030300.1.p	2e-168	Glyma.03G030300	AT4G31500.1	cytochrome P450, family 83, subfamily B, polypeptide 1
AmCoGF2018_1	4922	3	tr|G7JV53|G7JV53_MEDTR	0	G7JV53	0	I1JW12	0	Glyma.04G131700.2.p	0	Glyma.04G131700	AT4G33650.1	dynamin-related protein 3A
AmCoGF2018_2	4888	9	tr|G7JV53|G7JV53_MEDTR	0	G7JV53	0	I1JW12	0	Glyma.04G131700.2.p	0	Glyma.04G131700	AT4G33650.1	dynamin-related protein 3A
AmCoGF2022_1	2940	2	tr|V7BEW2|V7BEW2_PHAVU	4e-114	A0A072VMM4	3e-106	K7LKA0	2e-114	Glyma.10G188600.1.p	2e-114	Glyma.10G188600	AT1G04300.1	TRAF-like superfamily protein
AmCoGF2022_2	5185	5	tr|K7LKA0|K7LKA0_SOYBN	0	A0A072VMM4	0	K7LKA0	0	Glyma.10G188600.1.p	0	Glyma.10G188600	AT1G04300.1	TRAF-like superfamily protein
AmCoGF2022_3	4359	1	tr|V7BEW2|V7BEW2_PHAVU	2e-108	A0A072VMM4	6e-106	K7LKA0	2e-108	Glyma.10G188600.1.p	2e-108	Glyma.10G188600	AT1G04300.1	TRAF-like superfamily protein
AmCoGF65873	2615	3	tr|K7MZU3|K7MZU3_SOYBN	2e-126	A0A072U546	2e-123	K7MZU3	6e-128	Glyma.19G228600.3.p	6e-128	Glyma.19G228600	AT1G56350.1	Peptide chain release factor 2
AmCoGF34792	4741	1	tr|A0A151RDV9|A0A151RDV9_CAJCA	1e-161	Q2HU08	3e-97	A0A0D5NSE1	1e-101	Glyma.U009300.1.p	3e-30	Glyma.U009300	AT1G21280.1
AmCoGF2032	2034	1	tr|A0A072V2E9|A0A072V2E9_MEDTR	0	A0A072V2E9	0	I1JT73	0	Glyma.04G028300.1.p	0	Glyma.04G028300	AT1G09850.1	xylem bark cysteine peptidase 3
AmCoGF54624_1	2028	1	tr|I1KD40|I1KD40_SOYBN	0	A0A072V1Q3	0	I1KD40	0	Glyma.06G205900.1.p	0	Glyma.06G205900	AT1G18580.1	galacturonosyltransferase 11
AmCoGF54624_2	1938	1	tr|A0A151SPG2|A0A151SPG2_CAJCA	0	A0A072V1Q3	0	I1MT93	0	Glyma.17G081400.1.p	0	Glyma.17G081400	AT1G18580.1	galacturonosyltransferase 11
AmCoGF34804	318	1	NA	NA	NA	NA	NA	NA	NA	NA	NA	NA	NA
AmCoGF2042_1	2921	2	tr|A0A072U5F3|A0A072U5F3_MEDTR	0	A0A072U5F3	0	K7KS19	0	Glyma.05G209500.1.p	0	Glyma.05G209500	AT4G11400.1	ARID/BRIGHT DNA-binding domain;ELM2 domain protein
AmCoGF2042_2	2971	3	tr|A0A072U5F3|A0A072U5F3_MEDTR	0	A0A072U5F3	0	K7KS19	0	Glyma.05G209500.1.p	0	Glyma.05G209500	AT4G11400.1	ARID/BRIGHT DNA-binding domain;ELM2 domain protein
AmCoGF2048_1	8058	1	tr|A0A151S3J0|A0A151S3J0_CAJCA	6e-144	Q8GTR3	1e-142	K7MS40	3e-142	Glyma.18G144100.1.p	2e-142	Glyma.18G144100	AT3G26570.2	phosphate transporter 2;1
AmCoGF2048_2	2174	2	tr|A0A151S3J0|A0A151S3J0_CAJCA	8e-108	Q8GTR3	3e-106	K7MS40	2e-106	Glyma.18G144100.1.p	1e-106	Glyma.18G144100	AT3G26570.2	phosphate transporter 2;1
AmCoGF2048_3	2889	6	tr|A0A151S3J0|A0A151S3J0_CAJCA	3e-135	Q8GTR3	1e-135	K7MS40	2e-133	Glyma.18G144100.1.p	1e-133	Glyma.18G144100	AT3G26570.2	phosphate transporter 2;1
AmCoGF2048_4	4813	2	tr|Q8GTR3|Q8GTR3_MEDTR	5e-131	Q8GTR3	8e-133	K7MS40	2e-128	Glyma.18G144100.1.p	2e-128	Glyma.18G144100	AT3G26570.2	phosphate transporter 2;1
AmCoGF34817_1	1849	2	tr|I1JSB6|I1JSB6_SOYBN	0	G7J9A2	0	I1JSB6	0	Glyma.04G001500.1.p	0	Glyma.04G001500	AT4G35250.1	NAD(P)-binding Rossmann-fold superfamily protein
AmCoGF34817_2	1844	1	tr|I1JSB6|I1JSB6_SOYBN	0	G7J9A2	0	I1JSB6	0	Glyma.04G001500.1.p	0	Glyma.04G001500	AT4G35250.1	NAD(P)-binding Rossmann-fold superfamily protein
AmCoGF34817_3	2075	1	tr|G7J9A2|G7J9A2_MEDTR	0	G7J9A2	0	I1JSB6	0	Glyma.04G001500.1.p	0	Glyma.04G001500	AT4G35250.1	NAD(P)-binding Rossmann-fold superfamily protein
AmCoGF34817_4	1526	1	tr|I1JSB6|I1JSB6_SOYBN	0	G7J9A2	0	I1JSB6	0	Glyma.04G001500.1.p	0	Glyma.04G001500	AT4G35250.1	NAD(P)-binding Rossmann-fold superfamily protein
AmCoGF2050	3181	7	tr|K7LAV5|K7LAV5_SOYBN	0	G7KC55	0	K7LAV5	0	Glyma.08G360000.3.p	0	Glyma.08G360000	AT5G58100.1
AmCoGF2051	3302	2	tr|A0A072VAE1|A0A072VAE1_MEDTR	1e-26	A0A072VAE1	2e-28	I1LU29	1e-27	Glyma.12G191200.1.p	1e-27	Glyma.12G191200	AT3G21610.1	Acid phosphatase/vanadium-dependent haloperoxidase-related protein
AmCoGF65536_1	5250	14	tr|A0A072U412|A0A072U412_MEDTR	0	A0A072U412	0	I1JQS1	0	Glyma.03G219500.1.p	0	Glyma.03G219500	AT2G47390.1	Prolyl oligopeptidase family protein
AmCoGF65536_2	3459	1	tr|A0A072U412|A0A072U412_MEDTR	0	A0A072U412	0	I1JQS1	0	Glyma.03G219500.1.p	0	Glyma.03G219500	AT2G47390.1	Prolyl oligopeptidase family protein
AmCoGF65536_3	5015	1	tr|G7KST7|G7KST7_MEDTR	0	G7KST7	0	I1JQS2	4e-177	Glyma.03G219500.2.p	4e-177	Glyma.03G219500	AT2G47390.1	Prolyl oligopeptidase family protein
AmCoGF27649_1	2931	2	tr|G7IHZ5|G7IHZ5_MEDTR	7e-15	G7IHZ5	1e-16	K7MTN2	2e-15	Glyma.18G205800.2.p	1e-15	Glyma.18G205800	AT5G01600.1	ferretin 1
AmCoGF27649_2	3279	9	tr|K7N3N5|K7N3N5_SOYBN	2e-10	G7KT76	2e-10	K7N3N5	7e-12	Glyma.20G156300.1.p	7e-12	Glyma.20G156300	AT5G62065.1	Bifunctional inhibitor/lipid-transfer protein/seed storage 2S albumin superfamily protein
AmCoGF27649_3	3362	2	tr|G7IHZ5|G7IHZ5_MEDTR	7e-12	G7IHZ5	1e-13	C6T8I5	2e-11	Glyma.15G019700.1.p	2e-11	Glyma.15G019700	AT3G21360.1	2-oxoglutarate (2OG) and Fe(II)-dependent oxygenase superfamily protein
AmCoGF27649_4	2749	1	tr|A0A061EBC7|A0A061EBC7_THECC	1e-07	G7JDL2	3e-09	I1LU45	1e-08	Glyma.12G192800.1.p	1e-08	Glyma.12G192800	AT1G76160.1	SKU5 similar 5
AmCoGF34824	2920	1	tr|V7BFA4|V7BFA4_PHAVU	0	G7I415	0	I1NHT7	0	Glyma.20G193900.1.p	0	Glyma.20G193900	AT3G52490.1	Double Clp-N motif-containing P-loop nucleoside triphosphate hydrolases superfamily protein
AmCoGF54956	1919	4	tr|G7KPT9|G7KPT9_MEDTR	8e-117	G7KPT9	1e-118	A0A0R0J1Y1	4e-113	Glyma.07G102900.3.p	4e-113	Glyma.07G102900	AT3G17940.1	Galactose mutarotase-like superfamily protein
AmCoGF62644	1746	2	tr|C6TDQ3|C6TDQ3_SOYBN	0	G7IUM0	0	C6TDQ3	0	Glyma.15G018900.1.p	0	Glyma.15G018900	AT3G16310.1	mitotic phosphoprotein N\' end (MPPN) family protein
AmCoGF2064	1802	1	tr|G7J878|G7J878_MEDTR	3e-146	G7J878	5e-148	I1JYK9	1e-135	Glyma.04G231300.1.p	1e-135	Glyma.04G231300	AT1G57680.2
AmCoGF33112_1	3298	3	tr|B9GRA7|B9GRA7_POPTR	5e-130	A2Q3J2	3e-149	I1MJG6	9e-138	Glyma.15G266300.1.p	1e-137	Glyma.15G266300	AT2G31900.1	myosin-like protein XIF
AmCoGF33112_2	3481	1	tr|A0A0B2QJ36|A0A0B2QJ36_GLYSO	0	A2Q3J3	0	I1KTU1	0	Glyma.08G161500.1.p	0	Glyma.08G161500	AT5G20490.1	Myosin family protein with Dil domain
AmCoGF34834_1	3326	1	tr|D3YBD2|D3YBD2_TRIRP	7e-170	A0A072VCB1	2e-97	K7KI24	2e-166	Glyma.04G044700.1.p	2e-166	Glyma.04G044700	AT5G43130.2	TBP-associated factor 4
AmCoGF34834_2	3064	3	tr|D3YBD2|D3YBD2_TRIRP	2e-85	A0A072VCB1	9e-54	I1K853	1e-77	Glyma.06G045200.6.p	1e-77	Glyma.06G045200	AT5G43130.2	TBP-associated factor 4
AmCoGF34834_3	3725	2	tr|D3YBD2|D3YBD2_TRIRP	0	A0A072V1A3	2e-134	A0A0R0JGS2	0	Glyma.06G045200.5.p	0	Glyma.06G045200	AT5G43130.2	TBP-associated factor 4
AmCoGF34834_4	4605	4	tr|D3YBD2|D3YBD2_TRIRP	0	A0A072V1A3	1e-132	A0A0R0JGS2	0	Glyma.06G045200.5.p	0	Glyma.06G045200	AT5G43130.2	TBP-associated factor 4
AmCoGF34834_5	2316	1	tr|A0A151TTU3|A0A151TTU3_CAJCA	2e-47	A0A072V294	4e-28	A0A0R0K3T2	1e-45	Glyma.04G044700.5.p	1e-45	Glyma.04G044700	AT1G27720.1	TBP-associated factor 4B
AmCoGF34834_6	3942	2	tr|D3YBD2|D3YBD2_TRIRP	0	A0A072V1A3	8e-134	A0A0R0JGS2	0	Glyma.06G045200.5.p	0	Glyma.06G045200	AT5G43130.2	TBP-associated factor 4
AmCoGF34834_7	3919	1	tr|D3YBD2|D3YBD2_TRIRP	0	A0A072V1A3	1e-133	I1K853	0	Glyma.06G045200.6.p	0	Glyma.06G045200	AT5G43130.2	TBP-associated factor 4
AmCoGF34834_8	4021	5	tr|D3YBD2|D3YBD2_TRIRP	0	A0A072V1A3	9e-134	A0A0R0JGS2	0	Glyma.06G045200.5.p	0	Glyma.06G045200	AT5G43130.2	TBP-associated factor 4
AmCoGF34834_9	1707	1	tr|D3YBD2|D3YBD2_TRIRP	3e-167	A0A072V1A3	8e-84	A0A0R0JGS2	2e-154	Glyma.06G045200.5.p	2e-154	Glyma.06G045200	AT5G43130.2	TBP-associated factor 4
AmCoGF34834_10	1919	1	tr|D3YBD2|D3YBD2_TRIRP	0	A0A072V1A3	2e-137	A0A0R0JGS2	0	Glyma.06G045200.5.p	0	Glyma.06G045200	AT5G43130.2	TBP-associated factor 4
AmCoGF2072	3771	3	tr|G7JIY3|G7JIY3_MEDTR	9e-42	G7JIY3	2e-43	I1K0N8	1e-25	Glyma.05G058200.1.p	1e-25	Glyma.05G058200	AT4G16510.1	YbaK/aminoacyl-tRNA synthetase-associated domain
AmCoGF2076	2980	1	tr|K7K4H6|K7K4H6_SOYBN	0	A0A072UXN6	0	K7K4H6	0	Glyma.01G179300.1.p	0	Glyma.01G179300	AT3G11130.1	Clathrin, heavy chain
AmCoGF2080	3932	19	tr|G7JYX4|G7JYX4_MEDTR	5e-154	G7JYX4	8e-156	A0A0R0L5L1	1e-152	Glyma.01G026000.2.p	1e-152	Glyma.01G026000	AT1G70610.1	transporter associated with antigen processing protein 1
AmCoGF2082	3371	8	tr|V7CNL2|V7CNL2_PHAVU	1e-134	B7FLC5	5e-131	I1K4U3	1e-134	Glyma.05G186600.2.p	8e-135	Glyma.05G186600	AT5G09900.2	26S proteasome regulatory subunit, putative (RPN5)
AmCoGF34853	1632	1	tr|A0A0B2R4K3|A0A0B2R4K3_GLYSO	4e-163	G7KX98	2e-159	I1N816	3e-164	Glyma.19G103400.1.p	3e-164	Glyma.19G103400	AT5G13970.1
AmCoGF34862	2874	1	tr|A0A067EVN8|A0A067EVN8_CITSI	3e-61	A2Q5W2	2e-62	A0A0R0GJS0	1e-62	Glyma.14G135600.1.p	1e-62	Glyma.14G135600	AT5G19820.1	ARM repeat superfamily protein
AmCoGF34864_1	4370	1	tr|A0A0R0FIA2|A0A0R0FIA2_SOYBN	7e-23	A0A072V324	3e-23	A0A0R0FIA2	2e-24	Glyma.17G060900.2.p	2e-24	Glyma.17G060900	AT5G57280.1	S-adenosyl-L-methionine-dependent methyltransferases superfamily protein
AmCoGF34864_2	4513	2	tr|V7CX56|V7CX56_PHAVU	2e-59	G7JUC5	8e-61	A0A0R0FIA2	2e-60	Glyma.17G060900.2.p	2e-60	Glyma.17G060900	AT5G57280.1	S-adenosyl-L-methionine-dependent methyltransferases superfamily protein
AmCoGF2097	1641	1	NA	NA	NA	NA	NA	NA	NA	NA	NA	NA	NA
AmCoGF34867	3538	7	tr|A0A072V9I8|A0A072V9I8_MEDTR	3e-128	A0A072V9I8	5e-130	K7MDN5	2e-127	Glyma.15G245600.1.p	2e-127	Glyma.15G245600	AT1G53590.1	Calcium-dependent lipid-binding (CaLB domain) family protein
AmCoGF49502	3012	1	tr|K7KK42|K7KK42_SOYBN	0	NA	NA	K7KK42	0	Glyma.04G152200.1.p	0	Glyma.04G152200	AT1G73930.2
AmCoGF44041	2950	4	tr|A0A151QU89|A0A151QU89_CAJCA	0	A0A072TH02	0	I1LA99	0	Glyma.10G097600.1.p	0	Glyma.10G097600	AT2G41770.1	Protein of unknown function (DUF288)
AmCoGF34872_1	3172	1	tr|G7IG05|G7IG05_MEDTR	0	G7IG05	0	A0A0R0G1B4	0	Glyma.15G142600.3.p	0	Glyma.15G142600	AT5G49430.1	WD40/YVTN repeat-like-containing domain;Bromodomain
AmCoGF34872_2	2812	1	tr|A0A0B2Q3U1|A0A0B2Q3U1_GLYSO	0	G7IG05	0	A0A0R0G1B4	0	Glyma.15G142600.3.p	0	Glyma.15G142600	AT5G49430.1	WD40/YVTN repeat-like-containing domain;Bromodomain
AmCoGF34877_1	1340	1	tr|A0A072UNG4|A0A072UNG4_MEDTR	0	A0A072UNG4	0	I1LIP5	0	Glyma.11G097500.1.p	0	Glyma.11G097500	AT4G38810.2	Calcium-binding EF-hand family protein
AmCoGF34877_2	1223	1	tr|I1LIP5|I1LIP5_SOYBN	5e-155	G7J7U7	1e-149	I1LIP5	2e-156	Glyma.11G097500.1.p	2e-156	Glyma.11G097500	AT4G38810.2	Calcium-binding EF-hand family protein
AmCoGF34880	3996	4	tr|A0A072UXF4|A0A072UXF4_MEDTR	2e-63	A0A072UXF4	3e-65	A0A0R0HF34	9e-50	Glyma.11G104200.5.p	9e-50	Glyma.11G104200	AT5G64520.2	homolog of X-ray repair cross complementing 2 (XRCC2)
AmCoGF34881_1	2709	3	tr|A0A0B2RXQ8|A0A0B2RXQ8_GLYSO	0	G7IB90	0	I1MXC4	0	Glyma.17G229700.1.p	0	Glyma.17G229700	AT5G11800.1	K+ efflux antiporter 6
AmCoGF34881_2	2664	2	tr|A0A0B2RXQ8|A0A0B2RXQ8_GLYSO	0	G7IB90	0	I1MXC4	0	Glyma.17G229700.1.p	0	Glyma.17G229700	AT5G11800.1	K+ efflux antiporter 6
AmCoGF34881_3	2813	1	tr|A0A0B2RXQ8|A0A0B2RXQ8_GLYSO	0	G7IB90	0	I1MXC4	0	Glyma.17G229700.1.p	0	Glyma.17G229700	AT5G11800.1	K+ efflux antiporter 6
AmCoGF34883	3908	11	tr|A0A072TY37|A0A072TY37_MEDTR	0	A0A072TY37	0	K7MEF1	0	Glyma.16G005700.7.p	0	Glyma.16G005700	AT1G54170.1	CTC-interacting domain 3
AmCoGF353_1	2193	2	tr|A0A151SWQ6|A0A151SWQ6_CAJCA	4e-41	A0A072TYG5	1e-38	I1KJE0	5e-40	Glyma.07G120900.1.p	5e-40	Glyma.07G120900	AT3G60190.1	DYNAMIN-like 1E
AmCoGF353_2	1769	1	NA	NA	NA	NA	NA	NA	NA	NA	NA	NA	NA
AmCoGF38584	2920	1	tr|G7L2C9|G7L2C9_MEDTR	0	G7L2C9	0	I1KZC9	0	Glyma.08G357000.1.p	0	Glyma.08G357000	AT3G47700.1	RINT-1 / TIP-1 family
AmCoGF54969	3260	2	tr|A0A151SHU3|A0A151SHU3_CAJCA	4e-146	G7K9I4	5e-143	C6TGL4	4e-145	Glyma.01G010300.1.p	4e-145	Glyma.01G010300	AT1G32050.1	SCAMP family protein
AmCoGF42625_1	4399	3	tr|A0A072UYW8|A0A072UYW8_MEDTR	0	A0A072UYW8	0	K7KL40	0	Glyma.04G193000.1.p	0	Glyma.04G193000	AT3G48470.1	embryo defective 2423
AmCoGF42625_2	3198	1	tr|A0A072UYW8|A0A072UYW8_MEDTR	0	A0A072UYW8	0	K7KL40	0	Glyma.04G193000.1.p	0	Glyma.04G193000	AT3G48470.1	embryo defective 2423
AmCoGF2144_1	3833	8	tr|A0A0B2S3W0|A0A0B2S3W0_GLYSO	0	A0A072TLJ4	0	I1KGC2	0	Glyma.07G010200.2.p	0	Glyma.07G010200	AT1G72960.1	Root hair defective 3 GTP-binding protein (RHD3)
AmCoGF2144_2	3629	1	tr|A0A0B2S3W0|A0A0B2S3W0_GLYSO	0	A0A072TLJ4	0	I1KGC2	0	Glyma.07G010200.2.p	0	Glyma.07G010200	AT1G72960.1	Root hair defective 3 GTP-binding protein (RHD3)
AmCoGF2145_1	2811	1	tr|A0A072VFB2|A0A072VFB2_MEDTR	1e-155	A0A072VFB2	2e-157	A0A0R0GNW6	7e-156	Glyma.14G119200.3.p	2e-155	Glyma.14G119200	AT5G25800.1	Polynucleotidyl transferase, ribonuclease H-like superfamily protein
AmCoGF2145_2	3089	3	tr|A0A0R0GNW6|A0A0R0GNW6_SOYBN	3e-176	A0A072VFB2	6e-176	A0A0R0GNW6	9e-178	Glyma.14G119200.3.p	5e-177	Glyma.14G119200	AT5G25800.1	Polynucleotidyl transferase, ribonuclease H-like superfamily protein
AmCoGF2145_3	1888	1	tr|A0A0R0GNW6|A0A0R0GNW6_SOYBN	0	A0A072VFB2	0	A0A0R0GNW6	0	Glyma.14G119200.3.p	0	Glyma.14G119200	AT5G25800.1	Polynucleotidyl transferase, ribonuclease H-like superfamily protein
AmCoGF64448_1	4393	3	tr|Q9LEN5|Q9LEN5_CICAR	1e-151	A0A072UTX7	3e-144	I1LNP1	1e-136	Glyma.12G001800.2.p	1e-136	Glyma.12G001800	AT1G72160.1	Sec14p-like phosphatidylinositol transfer family protein
AmCoGF64448_2	4115	2	tr|Q9LEN5|Q9LEN5_CICAR	3e-152	A0A072UTX7	8e-145	I1LNP1	3e-137	Glyma.12G001800.2.p	3e-137	Glyma.12G001800	AT1G72160.1	Sec14p-like phosphatidylinositol transfer family protein
AmCoGF64448_3	4112	2	tr|Q9LEN5|Q9LEN5_CICAR	3e-152	A0A072UTX7	8e-145	I1LNP1	3e-137	Glyma.12G001800.2.p	3e-137	Glyma.12G001800	AT1G72160.1	Sec14p-like phosphatidylinositol transfer family protein
AmCoGF44049_1	2690	2	tr|V7CQM2|V7CQM2_PHAVU	0	A0A072UN82	0	I1KQR8	0	Glyma.08G061000.1.p	0	Glyma.08G061000	AT1G11410.1	S-locus lectin protein kinase family protein
AmCoGF44049_2	2685	1	tr|I1KQR8|I1KQR8_SOYBN	0	A0A072UN82	0	I1KQR8	0	Glyma.08G061000.1.p	0	Glyma.08G061000	AT1G11410.1	S-locus lectin protein kinase family protein
AmCoGF2161	3693	5	tr|G7LI99|G7LI99_MEDTR	0	G7LI99	0	B3TDK6	0	Glyma.15G026300.1.p	0	Glyma.15G026300	AT1G55020.1	lipoxygenase 1
AmCoGF2162_1	3110	1	tr|A0A072UVA4|A0A072UVA4_MEDTR	4e-98	A0A072UVA4	7e-100	K7MHM7	2e-84	Glyma.16G159700.1.p	2e-84	Glyma.16G159700	AT5G17680.1	disease resistance protein (TIR-NBS-LRR class), putative
AmCoGF2162_2	2965	1	tr|A0A151SF86|A0A151SF86_CAJCA	3e-120	A0A072UVA4	8e-115	K7KYE4	1e-120	Glyma.06G310000.1.p	1e-120	Glyma.06G310000	AT5G36930.2	Disease resistance protein (TIR-NBS-LRR class) family
AmCoGF2170	1975	2	tr|A0A0B2SPV9|A0A0B2SPV9_GLYSO	0	A0A072V066	0	I1KAH2	0	Glyma.06G120300.1.p	0	Glyma.06G120300	AT5G09300.1	Thiamin diphosphate-binding fold (THDP-binding) superfamily protein
AmCoGF34943	3913	2	tr|A0A0B2RYA9|A0A0B2RYA9_GLYSO	7e-134	A0A072VAY1	2e-128	I1M3B0	2e-134	Glyma.13G279100.1.p	2e-134	Glyma.13G279100	AT4G27460.1	Cystathionine beta-synthase (CBS) family protein
AmCoGF34944	4638	8	tr|I3S991|I3S991_LOTJA	1e-94	I3T426	2e-92	I1L880	8e-93	Glyma.10G030600.1.p	8e-93	Glyma.10G030600	AT3G63410.1	S-adenosyl-L-methionine-dependent methyltransferases superfamily protein
AmCoGF2177	4425	12	tr|A0A0B2SH78|A0A0B2SH78_GLYSO	0	A0A072UWP7	0	K7MQK5	0	Glyma.18G079400.1.p	0	Glyma.18G079400	AT5G55600.3	agenet domain-containing protein / bromo-adjacent homology (BAH) domain-containing protein
AmCoGF2178	2962	8	tr|A0A0B2P750|A0A0B2P750_GLYSO	2e-174	A0A072VLT9	2e-172	I1NIB0	1e-175	Glyma.20G210900.1.p	1e-175	Glyma.20G210900	AT2G26640.1	3-ketoacyl-CoA synthase 11
AmCoGF30624_1	2994	1	tr|A0A0R0LM18|A0A0R0LM18_SOYBN	1e-63	A0A072UE99	1e-64	A0A0R0LM18	4e-65	Glyma.01G231700.7.p	4e-65	Glyma.01G231700	AT4G10180.1	light-mediated development protein 1 / deetiolated1 (DET1)
AmCoGF30624_2	3653	6	tr|A0A151SCZ6|A0A151SCZ6_CAJCA	2e-177	A0A072UDA1	8e-178	A0A0R0LNM2	1e-178	Glyma.01G231700.3.p	1e-178	Glyma.01G231700	AT4G10180.1	light-mediated development protein 1 / deetiolated1 (DET1)
AmCoGF30624_3	3152	1	tr|A0A0R0LNM2|A0A0R0LNM2_SOYBN	0	A0A072UDA1	0	A0A0R0LNM2	0	Glyma.01G231700.3.p	0	Glyma.01G231700	AT4G10180.1	light-mediated development protein 1 / deetiolated1 (DET1)
AmCoGF38593_1	3006	1	tr|A0A0R0J757|A0A0R0J757_SOYBN	9e-164	G7JDU0	3e-147	A0A0R0J757	3e-165	Glyma.07G232200.5.p	3e-165	Glyma.07G232200	AT4G13970.1	zinc ion binding
AmCoGF38593_2	11354	1	tr|A0A151R5I7|A0A151R5I7_CAJCA	0	G7JDU0	0	I1KMJ0	0	Glyma.07G232200.7.p	0	Glyma.07G232200	AT4G13970.1	zinc ion binding
AmCoGF38593_3	1382	1	tr|A0A151R5I7|A0A151R5I7_CAJCA	2e-146	G7JDU0	5e-147	I1KMJ0	3e-146	Glyma.07G232200.7.p	3e-146	Glyma.07G232200	AT4G13970.1	zinc ion binding
AmCoGF38593_4	3430	8	tr|I1KMJ0|I1KMJ0_SOYBN	0	G7JDU0	0	I1KMJ0	0	Glyma.07G232200.7.p	0	Glyma.07G232200	AT4G13970.1	zinc ion binding
AmCoGF2184	2698	1	tr|G7KA22|G7KA22_MEDTR	0	G7KA22	0	I1MAQ9	0	Glyma.14G169300.1.p	0	Glyma.14G169300	AT5G10180.1	slufate transporter 2;1
AmCoGF2186	1679	1	tr|I1LI39|I1LI39_SOYBN	0	G7LB65	0	I1LI39	0	Glyma.11G079500.2.p	0	Glyma.11G079500	AT4G35920.2	PLAC8 family protein
AmCoGF34956	3012	2	tr|G7IF26|G7IF26_MEDTR	8e-111	G7IF26	1e-112	I1NJ83	1e-111	Glyma.20G243400.1.p	1e-111	Glyma.20G243400	AT2G44520.1	cytochrome c oxidase 10
AmCoGF65901_1	1573	1	tr|A0A151SFF6|A0A151SFF6_CAJCA	1e-32	B7FL43	8e-24	A0A0R0K2P6	3e-24	Glyma.04G024100.2.p	3e-24	Glyma.04G024100	AT1G19990.1
AmCoGF65901_2	2882	1	NA	NA	NA	NA	NA	NA	NA	NA	NA	NA	NA
AmCoGF2192_1	3090	1	tr|A0A0A0LVZ8|A0A0A0LVZ8_CUCSA	0	G7K4R2	0	D6C500	0	Glyma.08G332900.1.p	0	Glyma.08G332900	AT5G56000.1	HEAT SHOCK PROTEIN 81.4
AmCoGF2192_2	3389	7	tr|A0A0A0LVZ8|A0A0A0LVZ8_CUCSA	0	G7K4R2	0	D6C500	0	Glyma.08G332900.1.p	0	Glyma.08G332900	AT5G56000.1	HEAT SHOCK PROTEIN 81.4
AmCoGF2192_3	2566	1	tr|A0A0A0LVZ8|A0A0A0LVZ8_CUCSA	0	G7K4R2	0	D6C500	0	Glyma.08G332900.1.p	0	Glyma.08G332900	AT5G56000.1	HEAT SHOCK PROTEIN 81.4
AmCoGF2192_4	2907	1	tr|A0A0A0LVZ8|A0A0A0LVZ8_CUCSA	0	G7K4R2	0	D6C500	0	Glyma.08G332900.1.p	0	Glyma.08G332900	AT5G56000.1	HEAT SHOCK PROTEIN 81.4
AmCoGF2192_5	1903	1	tr|A0A0B2RH95|A0A0B2RH95_GLYSO	7e-171	G7K4R2	2e-163	D6C4Z9	3e-172	Glyma.18G074100.1.p	3e-172	Glyma.18G074100	AT5G56000.1	HEAT SHOCK PROTEIN 81.4
AmCoGF2192_6	4498	3	tr|A0A0A0LVZ8|A0A0A0LVZ8_CUCSA	0	G7K4R2	0	D6C500	0	Glyma.08G332900.1.p	0	Glyma.08G332900	AT5G56000.1	HEAT SHOCK PROTEIN 81.4
AmCoGF2192_7	3393	1	tr|A0A0A0LVZ8|A0A0A0LVZ8_CUCSA	0	G7K4R2	0	D6C500	0	Glyma.08G332900.1.p	0	Glyma.08G332900	AT5G56000.1	HEAT SHOCK PROTEIN 81.4
AmCoGF27672_1	2690	1	tr|A0A072VPW0|A0A072VPW0_MEDTR	2e-157	A0A072VPW0	4e-159	A0A0R0IRM1	8e-152	Glyma.08G238200.3.p	9e-152	Glyma.08G238200	AT1G35530.2	DEAD/DEAH box RNA helicase family protein
AmCoGF27672_2	1682	1	tr|A0A072VPW0|A0A072VPW0_MEDTR	4e-158	A0A072VPW0	9e-160	A0A0R0IRM1	6e-153	Glyma.08G238200.3.p	7e-153	Glyma.08G238200	AT1G35530.2	DEAD/DEAH box RNA helicase family protein
AmCoGF2200	1855	1	tr|A0A072UFW6|A0A072UFW6_MEDTR	0	A0A072UFW6	0	Q8S3B9	0	Glyma.02G184200.1.p	0	Glyma.02G184200	AT2G36770.1	UDP-Glycosyltransferase superfamily protein
AmCoGF2203_1	2723	1	tr|I1JWJ8|I1JWJ8_SOYBN	8e-158	A0A072UZ89	4e-158	I1JWJ8	2e-159	Glyma.20G056400.1.p	2e-159	Glyma.20G056400	AT3G58830.1	haloacid dehalogenase (HAD) superfamily protein
AmCoGF2203_2	3140	3	tr|I1JWJ8|I1JWJ8_SOYBN	3e-156	A0A072UZ89	2e-156	I1JWJ8	9e-158	Glyma.20G056400.1.p	9e-158	Glyma.20G056400	AT3G58830.1	haloacid dehalogenase (HAD) superfamily protein
AmCoGF2203_3	1647	2	tr|I1JWJ8|I1JWJ8_SOYBN	0	G7IEQ2	0	I1JWJ8	0	Glyma.20G056400.1.p	0	Glyma.20G056400	AT3G58830.1	haloacid dehalogenase (HAD) superfamily protein
AmCoGF2203_4	2639	1	tr|I1JWJ8|I1JWJ8_SOYBN	4e-158	A0A072UZ89	2e-158	I1JWJ8	1e-159	Glyma.20G056400.1.p	1e-159	Glyma.20G056400	AT3G58830.1	haloacid dehalogenase (HAD) superfamily protein
AmCoGF2203_5	2799	3	tr|I1JWJ8|I1JWJ8_SOYBN	2e-157	A0A072UZ89	9e-158	I1JWJ8	5e-159	Glyma.20G056400.1.p	5e-159	Glyma.20G056400	AT3G58830.1	haloacid dehalogenase (HAD) superfamily protein
AmCoGF2203_6	1783	1	tr|I1JWJ8|I1JWJ8_SOYBN	0	G7IEQ2	0	I1JWJ8	0	Glyma.20G056400.1.p	0	Glyma.20G056400	AT3G58830.1	haloacid dehalogenase (HAD) superfamily protein
AmCoGF2203_7	2813	2	tr|A0A072UZ89|A0A072UZ89_MEDTR	4e-134	A0A072UZ89	7e-136	I1JWJ8	2e-130	Glyma.20G056400.1.p	2e-130	Glyma.20G056400	AT3G58830.1	haloacid dehalogenase (HAD) superfamily protein
AmCoGF2205	3437	1	tr|V7BA41|V7BA41_PHAVU	0	G7IF22	0	K7N5E1	0	Glyma.20G243000.5.p	0	Glyma.20G243000	AT3G55060.1
AmCoGF2208_1	2814	6	tr|G7IT50|G7IT50_MEDTR	5e-153	G7IT50	9e-155	I1JWD2	7e-149	Glyma.04G155900.1.p	7e-149	Glyma.04G155900	AT4G30810.1	serine carboxypeptidase-like 29
AmCoGF2208_2	1848	1	tr|A0A151R4T4|A0A151R4T4_CAJCA	0	G7IT50	0	I1JWD2	0	Glyma.04G155900.1.p	0	Glyma.04G155900	AT4G30810.1	serine carboxypeptidase-like 29
AmCoGF34977	1852	2	tr|A0A072VRP6|A0A072VRP6_MEDTR	0	A0A072VRP6	0	I1NF42	0	Glyma.20G101700.1.p	0	Glyma.20G101700	AT5G08580.1	Calcium-binding EF hand family protein
AmCoGF2210	2141	4	tr|V7CJ79|V7CJ79_PHAVU	0	G7K9K8	2e-177	I1L519	0	Glyma.09G209100.1.p	0	Glyma.09G209100	AT1G32130.1	Transcription elongation factor (TFIIS) family protein
AmCoGF2211_1	3639	4	tr|A0A142G629|A0A142G629_ASTMO	0	G7JG04	0	RPOC2	0	Glyma.04G150600.1.p	4e-72	Glyma.04G150600	ATCG00170.1	DNA-directed RNA polymerase family protein
AmCoGF2211_2	2860	1	tr|A0A142G629|A0A142G629_ASTMO	0	G7JG04	0	RPOC2	0	Glyma.04G150600.1.p	8e-73	Glyma.04G150600	ATCG00170.1	DNA-directed RNA polymerase family protein
AmCoGF34982_1	2072	1	tr|A0A0L9TEQ1|A0A0L9TEQ1_PHAAN	2e-121	G7JJJ5	2e-91	K7N0H2	2e-116	Glyma.19G263000.3.p	1e-116	Glyma.19G263000	AT3G14160.1	2-oxoglutarate-dependent dioxygenase family protein
AmCoGF34982_2	2070	1	tr|A0A0L9TEQ1|A0A0L9TEQ1_PHAAN	8e-122	G7JJJ5	2e-91	K7N0H2	2e-116	Glyma.19G263000.3.p	2e-116	Glyma.19G263000	AT3G14160.1	2-oxoglutarate-dependent dioxygenase family protein
AmCoGF2215_1	2000	1	tr|I1KGH6|I1KGH6_SOYBN	0	G7LGQ5	0	I1KGH6	0	Glyma.07G014400.1.p	0	Glyma.07G014400	AT1G51980.1	Insulinase (Peptidase family M16) protein
AmCoGF2215_2	2132	4	tr|I1KV08|I1KV08_SOYBN	0	G7LGQ5	0	I1KV08	0	Glyma.08G199900.1.p	0	Glyma.08G199900	AT1G51980.1	Insulinase (Peptidase family M16) protein
AmCoGF2215_3	2139	2	tr|I1KV08|I1KV08_SOYBN	0	G7LGQ5	0	I1KV08	0	Glyma.08G199900.1.p	0	Glyma.08G199900	AT1G51980.1	Insulinase (Peptidase family M16) protein
AmCoGF2216	2828	2	tr|G7JLH4|G7JLH4_MEDTR	0	G7JLH4	0	I1L100	0	Glyma.09G044800.2.p	0	Glyma.09G044800	AT4G02500.1	UDP-xylosyltransferase 2
AmCoGF34986_1	1492	1	NA	NA	NA	NA	NA	NA	NA	NA	NA	NA	NA
AmCoGF34986_2	2915	1	tr|B7FLM3|B7FLM3_MEDTR	3e-26	B7FLM3	5e-28	I1MQD0	2e-27	Glyma.16G208700.1.p	2e-27	Glyma.16G208700	AT5G26360.1	TCP-1/cpn60 chaperonin family protein
AmCoGF2223	1460	1	tr|M5XSG0|M5XSG0_PRUPE	0	G7J5X1	0	D2D5G3	0	Glyma.04G020600.1.p	0	Glyma.04G020600	AT1G20330.1	sterol methyltransferase 2
AmCoGF2224	3580	2	tr|G7JWB3|G7JWB3_MEDTR	1e-175	G7JWB3	2e-177	I1J4Z2	2e-171	Glyma.01G021400.3.p	2e-171	Glyma.01G021400	AT2G22600.1	RNA-binding KH domain-containing protein
AmCoGF57904_1	2965	2	tr|G7JAT8|G7JAT8_MEDTR	0	G7JAT8	0	I1MYB2	0	Glyma.18G003000.1.p	0	Glyma.18G003000	AT3G23750.1	Leucine-rich repeat protein kinase family protein
AmCoGF57904_2	3221	2	tr|G7JAT8|G7JAT8_MEDTR	0	G7JAT8	0	I1MYB2	0	Glyma.18G003000.1.p	0	Glyma.18G003000	AT3G23750.1	Leucine-rich repeat protein kinase family protein
AmCoGF2232	3113	4	tr|I1JGF7|I1JGF7_SOYBN	1e-170	G7I7Z4	1e-166	I1JGF7	4e-172	Glyma.02G193700.1.p	2e-172	Glyma.02G193700	AT3G11760.1
AmCoGF35001_1	2632	2	tr|A0A0R0EKC1|A0A0R0EKC1_SOYBN	4e-156	G7KYD3	1e-155	A0A0R0EKC1	1e-157	Glyma.19G107700.2.p	1e-157	Glyma.19G107700	AT1G65450.1	HXXXD-type acyl-transferase family protein
AmCoGF35001_2	1623	1	tr|G7KYD1|G7KYD1_MEDTR	2e-75	G7KYD1	4e-77	K7MXQ9	5e-71	Glyma.19G107700.1.p	5e-71	Glyma.19G107700	AT1G65450.1	HXXXD-type acyl-transferase family protein
AmCoGF35002_1	1475	1	tr|G7I670|G7I670_MEDTR	4e-128	G7I670	6e-130	I1JRT6	3e-116	Glyma.03G251800.1.p	3e-116	Glyma.03G251800	AT3G04590.2	AT hook motif DNA-binding family protein
AmCoGF35002_2	1570	1	tr|G7I670|G7I670_MEDTR	5e-103	G7I670	8e-105	A0A0R0KPH2	8e-93	Glyma.03G251800.3.p	8e-93	Glyma.03G251800	AT3G04590.2	AT hook motif DNA-binding family protein
AmCoGF2240	2447	2	tr|G7JTU9|G7JTU9_MEDTR	4e-122	G7JTU9	7e-124	I1LS45	3e-123	Glyma.12G114900.3.p	3e-123	Glyma.12G114900	AT5G53390.1	O-acyltransferase (WSD1-like) family protein
AmCoGF2241	3163	2	tr|C6SYN4|C6SYN4_SOYBN	7e-53	G7I5W9	9e-52	C6SYN4	2e-54	Glyma.19G169600.1.p	2e-54	Glyma.19G169600	AT3G01435.1	Expressed protein
AmCoGF2244	2795	5	tr|A0A151SU64|A0A151SU64_CAJCA	3e-91	G7IME0	1e-63	C6TE37	3e-91	Glyma.15G012500.1.p	2e-91	Glyma.15G012500	AT1G80380.2	P-loop containing nucleoside triphosphate hydrolases superfamily protein
AmCoGF2245	2028	4	tr|A0A151TVU6|A0A151TVU6_CAJCA	0	I3SG73	2e-05	I1LW83	0	Glyma.13G078800.1.p	0	Glyma.13G078800	AT5G24340.1	3\'-5\' exonuclease domain-containing protein
AmCoGF35016	1469	2	tr|A0A072V4A9|A0A072V4A9_MEDTR	2e-130	A0A072V4A9	5e-132	K7MAF0	7e-124	Glyma.15G088900.1.p	5e-124	Glyma.15G088900	AT1G29670.1	GDSL-like Lipase/Acylhydrolase superfamily protein
AmCoGF2254	1532	1	tr|K7KVX8|K7KVX8_SOYBN	3e-90	B7FMD4	6e-89	K7KVX8	1e-91	Glyma.04G171400.2.p	4e-91	Glyma.04G171400	AT5G39850.1	Ribosomal protein S4
AmCoGF35024_1	3230	2	tr|G7J4M0|G7J4M0_MEDTR	0	G7J4M0	0	K7KU45	0	Glyma.06G092800.1.p	0	Glyma.06G092800	AT1G09910.1	Rhamnogalacturonate lyase family protein
AmCoGF35024_2	3238	2	tr|G7J4M0|G7J4M0_MEDTR	0	G7J4M0	0	K7KU45	0	Glyma.06G092800.1.p	0	Glyma.06G092800	AT1G09910.1	Rhamnogalacturonate lyase family protein
AmCoGF2257_1	3310	1	tr|A0A072U091|A0A072U091_MEDTR	3e-34	A0A072U091	5e-36	I1MMP5	1e-33	Glyma.07G152200.2.p	6e-33	Glyma.07G152200	AT3G08950.1	electron transport SCO1/SenC family protein
AmCoGF2257_2	3220	1	tr|V7B3W5|V7B3W5_PHAVU	8e-38	A0A072U091	1e-38	K7MTL0	1e-38	Glyma.18G203300.1.p	1e-38	Glyma.18G203300	AT3G08950.1	electron transport SCO1/SenC family protein
AmCoGF2264	1985	2	tr|I1E3D2|I1E3D2_ARAHY	0	G7ZZE4	0	A0A0R0I9A1	0	Glyma.10G274400.1.p	0	Glyma.10G274400	AT1G68530.1	3-ketoacyl-CoA synthase 6
AmCoGF35035	1564	1	tr|G7KH15|G7KH15_MEDTR	1e-153	G7KH15	2e-155	C6TG90	9e-147	Glyma.02G257400.1.p	4e-146	Glyma.02G257400	AT3G55960.1	Haloacid dehalogenase-like hydrolase (HAD) superfamily protein
AmCoGF2272_1	3404	4	tr|I1JVD3|I1JVD3_SOYBN	0	A0A072UYU5	0	I1JVD3	0	Glyma.04G101000.3.p	0	Glyma.04G101000	AT1G78230.1	Outer arm dynein light chain 1 protein
AmCoGF2272_2	1737	1	tr|I1JVD2|I1JVD2_SOYBN	0	A0A072V9U9	0	I1JVD2	0	Glyma.04G100900.1.p	0	Glyma.04G100900	AT4G08940.1	Ubiquitin carboxyl-terminal hydrolase family protein
AmCoGF2272_3	5120	5	tr|A0A072UYU5|A0A072UYU5_MEDTR	0	A0A072UYU5	0	A0A0R0K6M5	0	Glyma.04G101000.1.p	0	Glyma.04G101000	AT1G78230.1	Outer arm dynein light chain 1 protein
AmCoGF22224	3725	2	tr|A0A072UCH3|A0A072UCH3_MEDTR	1e-106	A0A072UCH3	2e-108	K7MXZ1	3e-99	Glyma.19G120100.1.p	1e-97	Glyma.19G120100	AT5G17710.2	Co-chaperone GrpE family protein
AmCoGF2274	2530	1	tr|Q9FZN9|Q9FZN9_ARATH	0	Q2HW89	3e-67	X2JK86	6e-125	Glyma.05G107100.1.p	5e-06	Glyma.05G107100
AmCoGF2275_1	3078	1	tr|A0A072UN92|A0A072UN92_MEDTR	0	A0A072UN92	0	I1LJ09	0	Glyma.11G106300.4.p	0	Glyma.11G106300	AT4G34950.1	Major facilitator superfamily protein
AmCoGF2275_2	4433	2	tr|A0A072ULD3|A0A072ULD3_MEDTR	7e-164	A0A072ULD3	1e-165	I1LJ09	3e-144	Glyma.11G106300.4.p	3e-144	Glyma.11G106300	AT4G34950.1	Major facilitator superfamily protein
AmCoGF2275_3	4595	4	tr|A0A072UN92|A0A072UN92_MEDTR	0	A0A072UN92	0	I1LJ09	5e-172	Glyma.11G106300.4.p	5e-172	Glyma.11G106300	AT4G34950.1	Major facilitator superfamily protein
AmCoGF2277_1	3070	3	tr|I1L4W3|I1L4W3_SOYBN	6e-167	G7KF50	5e-168	I1L4W3	2e-168	Glyma.09G203500.1.p	2e-168	Glyma.09G203500	AT4G37870.1	phosphoenolpyruvate carboxykinase 1
AmCoGF2277_2	3285	1	tr|I1L4W3|I1L4W3_SOYBN	0	G7KF50	0	I1L4W3	0	Glyma.09G203500.1.p	0	Glyma.09G203500	AT4G37870.1	phosphoenolpyruvate carboxykinase 1
AmCoGF2278	4682	7	tr|A0A072TQA3|A0A072TQA3_MEDTR	0	A0A072TQA3	0	A0A0R0H3D7	0	Glyma.13G281900.1.p	0	Glyma.13G281900	AT5G54280.2	myosin 2
AmCoGF12672	3441	5	tr|A0A072UER5|A0A072UER5_MEDTR	9e-136	A0A072UER5	1e-137	K7K470	2e-132	Glyma.01G163300.1.p	2e-132	Glyma.01G163300	AT4G35890.1	winged-helix DNA-binding transcription factor family protein
AmCoGF35049	1938	2	tr|A0A0S3RR96|A0A0S3RR96_PHAAN	0	G7KXR2	0	I1KZJ0	0	Glyma.08G362900.1.p	0	Glyma.08G362900	AT5G13420.1	Aldolase-type TIM barrel family protein
AmCoGF35050	2051	2	tr|A0A0L9VGU3|A0A0L9VGU3_PHAAN	0	A0A072UP94	2e-149	I1ME28	0	Glyma.15G060200.1.p	0	Glyma.15G060200	AT5G65630.1	global transcription factor group E7
AmCoGF2283_1	1753	1	tr|A0A072V2D2|A0A072V2D2_MEDTR	5e-64	A0A072V2D2	1e-65	A0A0R0K2Y7	2e-64	Glyma.04G029200.1.p	2e-64	Glyma.04G029200	AT1G75430.1	BEL1-like homeodomain 11
AmCoGF2283_2	7225	2	tr|Q2PF41|Q2PF41_TRIPR	0	A0A072VK10	0	I1JGH7	0	Glyma.02G196500.2.p	0	Glyma.02G196500	AT2G35940.2	BEL1-like homeodomain 1
AmCoGF2283_3	2850	9	tr|Q2PF41|Q2PF41_TRIPR	0	A0A072VK10	0	I1JGH7	0	Glyma.02G196500.2.p	0	Glyma.02G196500	AT2G35940.2	BEL1-like homeodomain 1
AmCoGF2283_4	2693	2	tr|Q2PF41|Q2PF41_TRIPR	0	A0A072VK10	0	I1JGH7	0	Glyma.02G196500.2.p	0	Glyma.02G196500	AT2G35940.2	BEL1-like homeodomain 1
AmCoGF2283_5	2900	1	tr|Q2PF41|Q2PF41_TRIPR	0	A0A072VK10	0	I1JGH7	0	Glyma.02G196500.2.p	0	Glyma.02G196500	AT2G35940.2	BEL1-like homeodomain 1
AmCoGF2283_6	2981	3	tr|Q2PF41|Q2PF41_TRIPR	0	A0A072VK10	0	I1JGH7	0	Glyma.02G196500.2.p	0	Glyma.02G196500	AT2G35940.2	BEL1-like homeodomain 1
AmCoGF2283_7	2591	1	tr|I1JGH7|I1JGH7_SOYBN	0	A0A072VK10	0	I1JGH7	0	Glyma.02G196500.2.p	0	Glyma.02G196500	AT2G35940.2	BEL1-like homeodomain 1
AmCoGF2283_8	2756	1	tr|Q2PF41|Q2PF41_TRIPR	0	A0A072VK10	0	I1JGH7	0	Glyma.02G196500.2.p	0	Glyma.02G196500	AT2G35940.2	BEL1-like homeodomain 1
AmCoGF2288	3586	3	tr|G7LDJ8|G7LDJ8_MEDTR	7e-177	G7LDJ8	1e-178	I1KIM7	8e-177	Glyma.07G083300.1.p	8e-177	Glyma.07G083300	AT2G45510.1	cytochrome P450, family 704, subfamily A, polypeptide 2
AmCoGF11304	4084	4	tr|A0A072TQJ8|A0A072TQJ8_MEDTR	0	A0A072TQJ8	0	I1MIW1	0	Glyma.15G240700.1.p	0	Glyma.15G240700	AT3G14720.1	MAP kinase 19
AmCoGF35060	2239	1	tr|A0A072V8Y3|A0A072V8Y3_MEDTR	3e-160	A0A072V8Y3	5e-162	K7MCM2	1e-154	Glyma.15G202000.2.p	1e-154	Glyma.15G202000	AT3G46920.1	Protein kinase superfamily protein with octicosapeptide/Phox/Bem1p domain
AmCoGF2296	1692	1	tr|A0A0B2QRE1|A0A0B2QRE1_GLYSO	1e-170	G7J3C1	6e-171	K7KVI2	3e-172	Glyma.06G166700.1.p	3e-172	Glyma.06G166700	AT3G26935.1	DHHC-type zinc finger family protein
AmCoGF2298	2063	2	tr|A0A072VCQ8|A0A072VCQ8_MEDTR	4e-131	A0A072VCQ8	7e-133	A0A0R0FFS8	3e-115	Glyma.17G204300.2.p	3e-115	Glyma.17G204300	AT4G32620.1	Enhancer of polycomb-like transcription factor protein
AmCoGF60458_1	2220	1	tr|B7FMK2|B7FMK2_MEDTR	9e-58	B7FMK2	2e-59	I1K6B7	3e-56	Glyma.05G214200.1.p	2e-56	Glyma.05G214200	AT1G64200.1	vacuolar H+-ATPase subunit E isoform 3
AmCoGF60458_2	1939	1	tr|A0A022QHI4|A0A022QHI4_ERYGU	2e-33	B7FMQ5	5e-35	C6TJU1	8e-35	Glyma.05G213800.1.p	8e-35	Glyma.05G213800	AT1G64200.1	vacuolar H+-ATPase subunit E isoform 3
AmCoGF2304	3028	3	tr|G7JDE1|G7JDE1_MEDTR	0	G7JDE1	0	K7KPV7	0	Glyma.05G125700.2.p	0	Glyma.05G125700	AT1G48050.1	Ku80 family protein
AmCoGF35073_1	3463	3	tr|A0A072TVM4|A0A072TVM4_MEDTR	7e-138	A0A072TVM4	1e-139	I1JUR5	5e-103	Glyma.04G079800.1.p	5e-103	Glyma.04G079800	AT1G64880.1	Ribosomal protein S5 family protein
AmCoGF35073_2	3360	1	tr|A0A072TVM4|A0A072TVM4_MEDTR	3e-138	A0A072TVM4	6e-140	I1JUR5	3e-103	Glyma.04G079800.1.p	3e-103	Glyma.04G079800	AT1G64880.1	Ribosomal protein S5 family protein
AmCoGF35073_3	13972	1	tr|G7LE23|G7LE23_MEDTR	0	G7LE23	0	I1JUR5	3e-175	Glyma.04G079800.1.p	3e-175	Glyma.04G079800	AT1G64880.1	Ribosomal protein S5 family protein
AmCoGF2306_1	4843	2	tr|G7J3Z0|G7J3Z0_MEDTR	2e-116	G7J3Z0	5e-118	I1JVB5	5e-116	Glyma.04G099400.1.p	5e-116	Glyma.04G099400	AT1G11870.1	Seryl-tRNA synthetase
AmCoGF2306_2	4919	6	tr|I3S0K6|I3S0K6_LOTJA	5e-124	G7J3Z0	5e-125	I1JVB6	4e-124	Glyma.04G099400.3.p	4e-124	Glyma.04G099400	AT1G11870.2	Seryl-tRNA synthetase
AmCoGF2307_1	2819	1	tr|A0A061F7Z1|A0A061F7Z1_THECC	9e-43	G7I332	2e-43	K7KX39	1e-39	Glyma.06G243300.1.p	1e-39	Glyma.06G243300	AT3G15355.1	ubiquitin-conjugating enzyme 25
AmCoGF2307_2	3412	1	tr|A0A061F7Z1|A0A061F7Z1_THECC	1e-42	G7I332	2e-43	K7KX39	2e-39	Glyma.06G243300.1.p	2e-39	Glyma.06G243300	AT3G15355.1	ubiquitin-conjugating enzyme 25
AmCoGF2307_3	1579	1	tr|A0A068UBP9|A0A068UBP9_COFCA	4e-21	A0A072TRN1	2e-21	I1LV04	7e-20	Glyma.12G224200.1.p	6e-20	Glyma.12G224200	AT3G15355.1	ubiquitin-conjugating enzyme 25
AmCoGF2307_4	1750	1	tr|G7I332|G7I332_MEDTR	1e-25	G7I332	2e-27	A0A0R0H669	1e-24	Glyma.12G153900.1.p	1e-24	Glyma.12G153900	AT3G15355.1	ubiquitin-conjugating enzyme 25
AmCoGF2307_5	3570	3	tr|A0A067JSX2|A0A067JSX2_JATCU	1e-27	A0A072TRN1	4e-26	I1M385	5e-25	Glyma.13G277400.3.p	5e-25	Glyma.13G277400	AT3G15355.1	ubiquitin-conjugating enzyme 25
AmCoGF2310	2844	1	tr|A0A0B2QIT1|A0A0B2QIT1_GLYSO	2e-114	Q2HU07	2e-24	K7MDV1	5e-38	Glyma.15G251200.1.p	9e-38	Glyma.15G251200	AT5G48050.1
AmCoGF33153_1	2741	1	tr|A0A068BD38|A0A068BD38_BATMA	2e-10	NA	NA	NA	NA	NA	NA	NA	NA	NA
AmCoGF33153_2	3032	1	tr|A0A068BD38|A0A068BD38_BATMA	2e-10	NA	NA	NA	NA	NA	NA	NA	NA	NA
AmCoGF2314	1770	2	tr|A0A072VLM7|A0A072VLM7_MEDTR	1e-166	A0A072VLM7	2e-168	K7LHA2	2e-162	Glyma.10G037200.1.p	2e-162	Glyma.10G037200	AT1G30690.1	Sec14p-like phosphatidylinositol transfer family protein
AmCoGF35083	1873	1	tr|A0A072UVY4|A0A072UVY4_MEDTR	0	A0A072UVY4	0	I1LJS4	0	Glyma.11G129900.1.p	0	Glyma.11G129900	AT2G44480.1	beta glucosidase 17
AmCoGF65922_1	3452	3	tr|V7BWK7|V7BWK7_PHAVU	2e-09	A0A072VDE3	2e-09	I1MDE7	1e-10	Glyma.15G037600.1.p	1e-10	Glyma.15G037600	AT2G29050.1	RHOMBOID-like 1
AmCoGF65922_2	2734	5	tr|V7BWK7|V7BWK7_PHAVU	1e-09	A0A072VDE3	2e-09	I1MDE7	1e-10	Glyma.15G037600.1.p	1e-10	Glyma.15G037600	AT2G29050.1	RHOMBOID-like 1
AmCoGF65922_3	3457	1	tr|V7BWK7|V7BWK7_PHAVU	2e-09	A0A072VDE3	2e-09	I1MDE7	1e-10	Glyma.15G037600.1.p	1e-10	Glyma.15G037600	AT2G29050.1	RHOMBOID-like 1
AmCoGF65922_4	3149	3	tr|A0A151SUQ7|A0A151SUQ7_CAJCA	9e-10	A0A072VDE3	2e-10	I1MDE7	2e-10	Glyma.15G037600.1.p	2e-10	Glyma.15G037600	AT2G29050.1	RHOMBOID-like 1
AmCoGF65922_5	2911	3	tr|A0A151SUQ7|A0A151SUQ7_CAJCA	4e-10	A0A072VDE3	5e-11	I1MDE7	7e-11	Glyma.15G037600.1.p	6e-11	Glyma.15G037600	AT2G29050.1	RHOMBOID-like 1
AmCoGF65922_6	2890	1	tr|V7BWK7|V7BWK7_PHAVU	1e-09	A0A072VDE3	2e-09	I1MDE7	1e-10	Glyma.15G037600.1.p	1e-10	Glyma.15G037600	AT2G29050.1	RHOMBOID-like 1
AmCoGF2320_1	2293	1	tr|I1LP00|I1LP00_SOYBN	8e-120	G7JVV7	3e-112	I1LP00	2e-121	Glyma.12G011400.2.p	2e-121	Glyma.12G011400	AT3G63440.1	cytokinin oxidase/dehydrogenase 6
AmCoGF2320_2	2445	2	tr|A0A151QR30|A0A151QR30_CAJCA	5e-160	G7JVV7	3e-157	K7LSE0	4e-158	Glyma.12G011400.1.p	4e-158	Glyma.12G011400	AT3G63440.1	cytokinin oxidase/dehydrogenase 6
AmCoGF2329	2886	3	tr|A0A072U3C2|A0A072U3C2_MEDTR	1e-101	A0A072U3C2	2e-103	A0A0R0IXH4	1e-56	Glyma.08G352900.1.p	1e-56	Glyma.08G352900	AT3G06240.1	F-box family protein
AmCoGF2331	3203	2	tr|A0A0S3RNZ6|A0A0S3RNZ6_PHAAN	0	G7I6Z2	0	K7MN10	0	Glyma.17G209600.1.p	0	Glyma.17G209600	AT2G25530.1	AFG1-like ATPase family protein
AmCoGF2332	664	1	tr|Q7Y066|Q7Y066_SESRO	4e-71	A0A072URD6	6e-70	I1MTP0	2e-68	Glyma.17G096100.1.p	2e-68	Glyma.17G096100	AT5G62670.1	H(+)-ATPase 11
AmCoGF35101	3264	2	tr|A0A151SXE4|A0A151SXE4_CAJCA	0	A0A072TVP8	0	I1N5C3	0	Glyma.18G297200.1.p	0	Glyma.18G297200	AT5G38450.1	cytochrome P450, family 735, subfamily A, polypeptide 1
AmCoGF35104	1601	1	tr|G7L179|G7L179_MEDTR	5e-105	G7L179	8e-107	I1KZ60	3e-59	Glyma.08G350400.1.p	4e-59	Glyma.08G350400	AT3G06240.1	F-box family protein
AmCoGF2339	2930	2	tr|I3T8A1|I3T8A1_LOTJA	8e-72	B7FME7	2e-71	C6TL24	4e-72	Glyma.18G030900.2.p	4e-72	Glyma.18G030900	AT3G55770.4	GATA type zinc finger transcription factor family protein
AmCoGF2341	1659	1	tr|G7KJZ8|G7KJZ8_MEDTR	7e-18	G7KJZ8	1e-19	K7MVZ6	7e-18	Glyma.19G017200.1.p	7e-18	Glyma.19G017200	AT5G42740.1	Sugar isomerase (SIS) family protein
AmCoGF44081	4394	3	tr|G7K2D9|G7K2D9_MEDTR	3e-140	G7K2D9	4e-142	I1LFY5	2e-125	Glyma.11G009700.1.p	2e-125	Glyma.11G009700	AT5G16810.1	Protein kinase superfamily protein
AmCoGF17536	2135	4	tr|I1K3D6|I1K3D6_SOYBN	0	B7FKR4	1e-73	I1K3D6	0	Glyma.05G139400.2.p	0	Glyma.05G139400	AT3G18240.1	Ribosomal protein S24/S35, mitochondrial
AmCoGF2347_1	2708	1	tr|A0A061F9L8|A0A061F9L8_THECC	4e-88	A0A072VIL9	2e-70	Q84ZV5	1e-26	NA	NA	NA	NA	NA
AmCoGF2347_2	1675	1	NA	NA	NA	NA	NA	NA	NA	NA	NA	NA	NA
AmCoGF16776	3196	1	tr|G7JJ56|G7JJ56_MEDTR	0	G7JJ56	0	I1MRF8	0	Glyma.17G024100.1.p	0	Glyma.17G024100	AT4G22760.1	Tetratricopeptide repeat (TPR)-like superfamily protein
AmCoGF2354	1987	1	tr|A0A0S3SLH1|A0A0S3SLH1_PHAAN	0	A0A072VRS6	0	Q84SM7	0	Glyma.10G281400.1.p	0	Glyma.10G281400	AT1G68010.1	hydroxypyruvate reductase
AmCoGF35130	1990	2	tr|A0A0R0FYU2|A0A0R0FYU2_SOYBN	2e-78	A0A072UGE2	6e-76	A0A0R0FYU2	5e-80	Glyma.15G101700.1.p	5e-80	Glyma.15G101700	AT3G23880.1	F-box and associated interaction domains-containing protein
AmCoGF2365_1	2971	1	tr|G7KGD1|G7KGD1_MEDTR	0	G7KGD1	0	K7LNI2	1e-140	Glyma.11G074400.1.p	1e-140	Glyma.11G074400	AT3G51120.1	DNA binding;zinc ion binding;nucleic acid binding;nucleic acid binding
AmCoGF2365_2	1813	1	tr|V7CIB8|V7CIB8_PHAVU	1e-32	G7KGD4	3e-26	K7LNI3	2e-31	Glyma.11G074600.1.p	2e-31	Glyma.11G074600	AT3G51120.1	DNA binding;zinc ion binding;nucleic acid binding;nucleic acid binding
AmCoGF2366_1	1405	1	tr|V7BJN7|V7BJN7_PHAVU	6e-85	I3SRS1	1e-83	I1LZF7	3e-85	Glyma.13G151300.1.p	3e-85	Glyma.13G151300	AT3G23620.1	Ribosomal RNA processing Brix domain protein
AmCoGF2366_2	840	1	tr|I1LZF7|I1LZF7_SOYBN	3e-149	I3SRS1	2e-141	I1LZF7	8e-151	Glyma.13G151300.1.p	8e-151	Glyma.13G151300	AT3G23620.1	Ribosomal RNA processing Brix domain protein
AmCoGF2368_1	3118	1	tr|G7JCB0|G7JCB0_MEDTR	0	G7JCB0	0	K7KTN3	0	Glyma.06G075000.1.p	0	Glyma.06G075000	AT4G31160.1	DDB1-CUL4 associated factor 1
AmCoGF2368_2	3005	1	tr|G7JCB0|G7JCB0_MEDTR	0	G7JCB0	0	K7KTN3	0	Glyma.06G075000.1.p	0	Glyma.06G075000	AT4G31160.1	DDB1-CUL4 associated factor 1
AmCoGF2368_3	3502	2	tr|G7JCB0|G7JCB0_MEDTR	0	G7JCB0	0	I1K926	0	Glyma.06G075000.2.p	0	Glyma.06G075000	AT4G31160.1	DDB1-CUL4 associated factor 1
AmCoGF2369	3690	4	tr|G7JJ74|G7JJ74_MEDTR	0	G7JJ74	0	I1KNC8	0	Glyma.07G260400.1.p	0	Glyma.07G260400	AT4G04670.1	Met-10+ like family protein / kelch repeat-containing protein
AmCoGF2370	3676	7	tr|V7BQA9|V7BQA9_PHAVU	2e-94	A0A072VS79	9e-92	K7N063	7e-90	Glyma.19G247700.1.p	7e-90	Glyma.19G247700	AT3G04460.1	peroxin-12
AmCoGF35139	3341	10	tr|G7K989|G7K989_MEDTR	0	G7K989	0	I1JAF9	0	Glyma.01G227200.1.p	0	Glyma.01G227200	AT5G12440.2	CCCH-type zinc fingerfamily protein with RNA-binding domain
AmCoGF35143_1	4524	2	tr|W9QKJ3|W9QKJ3_9ROSA	5e-144	A0A072U5I3	4e-135	A0A0R0IFL7	3e-141	Glyma.08G017400.1.p	3e-141	Glyma.08G017400	AT4G01370.1	MAP kinase 4
AmCoGF35143_2	5184	1	tr|W9QKJ3|W9QKJ3_9ROSA	6e-144	G7LHB5	2e-127	A0A0R0JVQ5	5e-118	Glyma.05G149500.1.p	5e-118	Glyma.05G149500	AT4G34880.1	Amidase family protein
AmCoGF35143_3	4928	1	tr|F6I120|F6I120_VITVI	3e-172	G7LHB5	7e-153	A0A0R0JVQ5	4e-141	Glyma.05G149500.1.p	4e-141	Glyma.05G149500	AT4G34880.1	Amidase family protein
AmCoGF35143_4	5105	2	tr|W9QKJ3|W9QKJ3_9ROSA	5e-144	G7LHB5	2e-127	A0A0R0JVQ5	5e-118	Glyma.05G149500.1.p	5e-118	Glyma.05G149500	AT4G34880.1	Amidase family protein
AmCoGF35143_5	3087	1	tr|B7FK53|B7FK53_MEDTR	4e-89	B7FK53	7e-91	A0A0R0K541	4e-82	Glyma.05G211000.3.p	4e-82	Glyma.05G211000	AT4G01370.1	MAP kinase 4
AmCoGF35143_6	1731	1	tr|W9QKJ3|W9QKJ3_9ROSA	0	G7LHB5	0	A0A0R0JVQ5	0	Glyma.05G149500.1.p	0	Glyma.05G149500	AT4G34880.1	Amidase family protein
AmCoGF2377	1014	2	tr|K7KSG8|K7KSG8_SOYBN	6e-21	G7JHA8	2e-22	K7KSG8	2e-22	Glyma.06G012600.3.p	2e-22	Glyma.06G012600	AT4G39260.3	cold, circadian rhythm, and RNA binding 1
AmCoGF35148	1722	1	tr|G7JB59|G7JB59_MEDTR	6e-37	G7JB59	1e-38	I1JI60	3e-31	Glyma.02G254600.1.p	3e-31	Glyma.02G254600	AT2G39980.1	HXXXD-type acyl-transferase family protein
AmCoGF38626_1	3251	1	tr|G7JZ57|G7JZ57_MEDTR	0	G7JZ57	0	K7K7W0	0	Glyma.02G120800.1.p	0	Glyma.02G120800	AT3G24240.1	Leucine-rich repeat receptor-like protein kinase family protein
AmCoGF38626_2	3182	3	tr|G7JZ57|G7JZ57_MEDTR	0	G7JZ57	0	K7K7W0	0	Glyma.02G120800.1.p	0	Glyma.02G120800	AT3G24240.1	Leucine-rich repeat receptor-like protein kinase family protein
AmCoGF2383	1748	3	tr|A0A0R0ILH6|A0A0R0ILH6_SOYBN	0	G7J3Q2	0	A0A0R0ILH6	0	Glyma.08G134400.2.p	0	Glyma.08G134400	AT2G22360.1	DNAJ heat shock family protein
AmCoGF35152	2517	1	tr|I1N480|I1N480_SOYBN	0	A2Q2T1	0	I1N480	0	Glyma.18G252800.1.p	0	Glyma.18G252800	AT2G44880.1	Pentatricopeptide repeat (PPR-like) superfamily protein
AmCoGF2393	4830	2	tr|G7IUB7|G7IUB7_MEDTR	5e-42	G7IUB7	9e-44	A0A0R0FWA7	5e-42	Glyma.15G034100.1.p	5e-42	Glyma.15G034100	AT3G57650.1	lysophosphatidyl acyltransferase 2
AmCoGF35162	2425	1	tr|A0A151SPC9|A0A151SPC9_CAJCA	0	A0A072UQS0	0	I1JZI1	0	Glyma.05G020600.4.p	0	Glyma.05G020600	AT5G08020.1	RPA70-kDa subunit B
AmCoGF2399_1	3199	2	tr|G7LGE3|G7LGE3_MEDTR	0	G7LGE3	0	I1K1T0	0	Glyma.05G090500.1.p	0	Glyma.05G090500	AT3G50590.1	Transducin/WD40 repeat-like superfamily protein
AmCoGF2399_2	2953	1	tr|G7LGE3|G7LGE3_MEDTR	0	G7LGE3	0	I1K1T0	9e-171	Glyma.05G090500.1.p	9e-171	Glyma.05G090500	AT3G50590.1	Transducin/WD40 repeat-like superfamily protein
AmCoGF2399_3	1109	1	tr|G7LGE3|G7LGE3_MEDTR	2e-97	G7LGE3	3e-99	I1MVZ2	7e-93	Glyma.17G176300.1.p	7e-93	Glyma.17G176300	AT3G50590.1	Transducin/WD40 repeat-like superfamily protein
AmCoGF35168	2770	4	tr|G7LHG9|G7LHG9_MEDTR	2e-107	G7LHG9	3e-109	I1KGB5	7e-98	Glyma.07G009100.2.p	7e-98	Glyma.07G009100	AT1G55110.1	indeterminate(ID)-domain 7
AmCoGF35169	3222	3	tr|G7JC72|G7JC72_MEDTR	3e-113	G7JC72	5e-115	I1JXY3	2e-110	Glyma.04G209100.1.p	2e-110	Glyma.04G209100	AT5G09220.1	amino acid permease 2
AmCoGF2402	1703	1	tr|B6EBS5|B6EBS5_9FABA	0	G7I492	0	I1NHL5	0	Glyma.20G186200.1.p	0	Glyma.20G186200	AT1G25560.1	AP2/B3 transcription factor family protein
AmCoGF33169	2909	3	tr|G7I673|G7I673_MEDTR	2e-54	G7I673	3e-56	A0A0R4J499	1e-53	Glyma.10G167200.1.p	1e-53	Glyma.10G167200	AT1G54650.1	Methyltransferase family protein
AmCoGF35176	4285	3	tr|G7JXE3|G7JXE3_MEDTR	0	G7JXE3	0	I1J9T6	0	Glyma.01G207400.1.p	0	Glyma.01G207400	AT2G39810.1	ubiquitin-protein ligases
AmCoGF35178_1	4231	2	tr|A0A0S3SD33|A0A0S3SD33_PHAAN	0	Q2HSE6	0	K7LPL5	0	Glyma.11G135300.1.p	0	Glyma.11G135300	AT4G01570.1	Tetratricopeptide repeat (TPR)-like superfamily protein
AmCoGF35178_2	4222	2	tr|A0A0S3SD33|A0A0S3SD33_PHAAN	0	Q2HSE6	0	K7LPL5	0	Glyma.11G135300.1.p	0	Glyma.11G135300	AT4G01570.1	Tetratricopeptide repeat (TPR)-like superfamily protein
AmCoGF2411_1	2564	1	tr|A0A078HC73|A0A078HC73_BRANA	0	G7JAJ0	0	I1K8U2	0	Glyma.06G067800.1.p	0	Glyma.06G067800	AT2G25430.1	epsin N-terminal homology (ENTH) domain-containing protein / clathrin assembly protein-related
AmCoGF2411_2	2913	5	tr|G7JAJ0|G7JAJ0_MEDTR	0	G7JAJ0	0	I1K8U2	0	Glyma.06G067800.1.p	0	Glyma.06G067800	AT2G25430.1	epsin N-terminal homology (ENTH) domain-containing protein / clathrin assembly protein-related
AmCoGF35184	1573	2	tr|A0A0R0J537|A0A0R0J537_SOYBN	9e-92	I3SLV7	4e-92	A0A0R0J537	3e-93	Glyma.07G020900.3.p	3e-93	Glyma.07G020900	AT1G16080.1
AmCoGF2423	1960	1	tr|A0A151T2M3|A0A151T2M3_CAJCA	8e-13	A0A072VFT9	0.0007	H9CDQ2	7e-11	Glyma.08G092000.1.p	7e-11	Glyma.08G092000	AT2G01980.1	sodium proton exchanger, putative (NHX7) (SOS1)
AmCoGF2424_1	2021	1	tr|G7IVI0|G7IVI0_MEDTR	0	G7IVI0	0	A0A0R0GQH5	0	Glyma.13G186600.2.p	0	Glyma.13G186600	AT5G13750.1	zinc induced facilitator-like 1
AmCoGF2424_2	2001	1	tr|G7IVI0|G7IVI0_MEDTR	0	G7IVI0	0	A0A0R0GQH5	0	Glyma.13G186600.2.p	0	Glyma.13G186600	AT5G13750.1	zinc induced facilitator-like 1
AmCoGF2432_1	2729	2	tr|I1MDQ8|I1MDQ8_SOYBN	9e-149	G7IK10	2e-137	I1MDQ8	3e-150	Glyma.15G048100.1.p	4e-150	Glyma.15G048100	AT4G22970.1	homolog of separase
AmCoGF2432_2	2722	1	tr|I1MDQ8|I1MDQ8_SOYBN	0	G7IK10	0	I1MDQ8	0	Glyma.15G048100.1.p	0	Glyma.15G048100	AT4G22970.1	homolog of separase
AmCoGF2432_3	2697	2	tr|V7BV76|V7BV76_PHAVU	0	G7IK10	2e-148	I1MDQ8	7e-161	Glyma.15G048100.1.p	7e-161	Glyma.15G048100	AT4G22970.1	homolog of separase
AmCoGF2432_4	2722	1	tr|V4V0E7|V4V0E7_9ROSI	0	A2Q484	4e-161	I1MDQ8	2e-166	Glyma.15G048100.1.p	2e-166	Glyma.15G048100	AT4G22970.1	homolog of separase
AmCoGF2432_5	2543	1	tr|A0A0B2R3A0|A0A0B2R3A0_GLYSO	0	G7IK10	0	K7L7G8	0	Glyma.08G184200.1.p	0	Glyma.08G184200	AT4G22970.1	homolog of separase
AmCoGF2432_6	3105	4	tr|A0A0R0FW02|A0A0R0FW02_SOYBN	9e-132	G7IK10	6e-121	A0A0R0FW02	3e-133	Glyma.15G048100.1.p	3e-133	Glyma.15G048100	AT4G22970.1	homolog of separase
AmCoGF2432_7	1563	1	tr|A0A0B2RNP0|A0A0B2RNP0_GLYSO	2e-111	G7IK10	1e-103	I1MDQ8	7e-113	Glyma.15G048100.1.p	8e-113	Glyma.15G048100	AT4G22970.1	homolog of separase
AmCoGF2433_1	3635	3	tr|G7JAC3|G7JAC3_MEDTR	0	G7JAC3	0	C6FF79	0	Glyma.04G218300.1.p	0	Glyma.04G218300	AT4G39400.1	Leucine-rich receptor-like protein kinase family protein
AmCoGF2433_2	3292	1	tr|G7JAC3|G7JAC3_MEDTR	0	G7JAC3	0	C6FF79	0	Glyma.04G218300.1.p	0	Glyma.04G218300	AT4G39400.1	Leucine-rich receptor-like protein kinase family protein
AmCoGF2433_3	3251	1	tr|G7JAC3|G7JAC3_MEDTR	0	G7JAC3	0	C6FF79	0	Glyma.04G218300.1.p	0	Glyma.04G218300	AT4G39400.1	Leucine-rich receptor-like protein kinase family protein
AmCoGF2433_4	3126	1	tr|Q76FZ8|Q76FZ8_PEA	0	G7JAC3	0	I1KBD1	0	Glyma.06G147600.1.p	0	Glyma.06G147600	AT4G39400.1	Leucine-rich receptor-like protein kinase family protein
AmCoGF2434_1	2727	1	tr|K7N583|K7N583_SOYBN	2e-60	G7K7P3	1e-42	K7N583	6e-62	Glyma.20G234000.3.p	6e-62	Glyma.20G234000	AT5G27560.1	Domain of unknown function (DUF1995)
AmCoGF2434_2	3732	9	tr|A0A0B2S1Z3|A0A0B2S1Z3_GLYSO	0	G7K7P3	0	I1JIR6	0	Glyma.02G275300.1.p	0	Glyma.02G275300	AT5G21160.3	LA RNA-binding protein
AmCoGF2439	3153	6	tr|A0A072UZ49|A0A072UZ49_MEDTR	0	A0A072UZ49	0	K7MPR6	0	Glyma.18G037700.1.p	0	Glyma.18G037700	AT3G12380.1	actin-related protein 5
AmCoGF2440	3267	3	tr|G7LH57|G7LH57_MEDTR	1e-150	G7LH57	2e-152	K4FZF8	1e-148	Glyma.05G152100.3.p	3e-148	Glyma.05G152100	AT4G13930.1	serine hydroxymethyltransferase 4
AmCoGF35210_1	4584	3	tr|A0A0L9TJI9|A0A0L9TJI9_PHAAN	3e-134	A0A072TVB6	7e-131	K7L6H1	2e-132	Glyma.08G134600.4.p	2e-132	Glyma.08G134600	AT5G10290.1	leucine-rich repeat transmembrane protein kinase family protein
AmCoGF35210_2	4722	1	tr|A0A0L9TJI9|A0A0L9TJI9_PHAAN	5e-134	A0A072TVB6	1e-130	K7L6H1	4e-132	Glyma.08G134600.4.p	3e-132	Glyma.08G134600	AT5G10290.1	leucine-rich repeat transmembrane protein kinase family protein
AmCoGF35210_3	4605	1	tr|A0A0L9TJI9|A0A0L9TJI9_PHAAN	3e-134	A0A072TVB6	8e-131	K7L6H1	3e-132	Glyma.08G134600.4.p	2e-132	Glyma.08G134600	AT5G10290.1	leucine-rich repeat transmembrane protein kinase family protein
AmCoGF60482_1	1565	1	tr|K7KGD3|K7KGD3_SOYBN	0	A0A072VJB5	7e-48	K7KGD3	0	Glyma.03G217200.1.p	0	Glyma.03G217200	AT4G02210.2
AmCoGF60482_2	1670	1	tr|A0A0B2QKG7|A0A0B2QKG7_GLYSO	0	A0A072VJB5	6e-64	K7KGD3	0	Glyma.03G217200.1.p	0	Glyma.03G217200	AT4G02210.2
AmCoGF35216_1	1819	1	tr|I1JGM4|I1JGM4_SOYBN	1e-26	A0A072VJ01	2e-24	I1JGM4	4e-28	Glyma.02G201800.1.p	4e-28	Glyma.02G201800	AT3G46790.1	Tetratricopeptide repeat (TPR)-like superfamily protein
AmCoGF35216_2	1707	1	tr|A0A072VJ01|A0A072VJ01_MEDTR	5e-19	A0A072VJ01	9e-21	I1JGM4	4e-17	Glyma.02G201800.1.p	4e-17	Glyma.02G201800	AT3G46790.1	Tetratricopeptide repeat (TPR)-like superfamily protein
AmCoGF35217	2729	1	tr|A0A0R0FIC1|A0A0R0FIC1_SOYBN	0	A0A072VPS4	1e-167	A0A0R0FIC1	0	Glyma.17G250400.1.p	0	Glyma.17G250400	AT1G75200.1	flavodoxin family protein / radical SAM domain-containing protein
AmCoGF35220	1014	1	tr|A0A0B2RW69|A0A0B2RW69_GLYSO	6e-127	G7IB16	1e-125	I1LFK7	2e-128	Glyma.10G297300.1.p	1e-128	Glyma.10G297300	AT2G43080.1	P4H isoform 1
AmCoGF35221_1	3541	3	tr|G7IHH9|G7IHH9_MEDTR	1e-68	G7IHH9	2e-70	K7LVS5	5e-69	Glyma.12G186600.1.p	5e-69	Glyma.12G186600	AT1G08370.1	decapping 1
AmCoGF35221_2	2740	1	tr|Q0KIN0|Q0KIN0_SOLDE	1e-38	G7IHH9	4e-36	C6T9S3	3e-35	Glyma.13G314900.1.p	3e-35	Glyma.13G314900	AT1G08370.1	decapping 1
AmCoGF35222	719	1	tr|G7IMH4|G7IMH4_MEDTR	5e-101	G7IMH4	8e-103	C6SXY3	4e-99	Glyma.13G363100.1.p	2e-99	Glyma.13G363100	AT3G15660.2	glutaredoxin 4
AmCoGF35224	1212	1	tr|C6T843|C6T843_SOYBN	4e-25	G7KHY6	2e-25	C6T843	1e-26	Glyma.07G126400.3.p	1e-25	Glyma.07G126400	AT4G26270.1	phosphofructokinase 3
AmCoGF2457_1	877	1	NA	NA	NA	NA	NA	NA	NA	NA	NA	NA	NA
AmCoGF2457_2	2647	1	NA	NA	A0A072V8I6	0.0004	NA	NA	NA	NA	NA	NA	NA
AmCoGF2457_3	2045	1	tr|A0A072V8I6|A0A072V8I6_MEDTR	8e-26	A0A072V8I6	1e-27	K7MVX6	3e-25	Glyma.19G013200.2.p	3e-25	Glyma.19G013200	AT5G14930.2	senescence-associated gene 101
AmCoGF2457_4	1742	1	NA	NA	A0A072UXG4	0.0003	A0A0R0LDF2	0.0009	Glyma.01G050000.1.p	0.0008	Glyma.01G050000	AT2G03060.2	AGAMOUS-like 30
AmCoGF2459	1823	1	tr|V7D0L8|V7D0L8_PHAVU	0	G7L0P0	0	I1NA36	0	Glyma.19G176600.1.p	0	Glyma.19G176600	AT3G12620.2	Protein phosphatase 2C family protein
AmCoGF60485_1	2784	1	tr|A0A151SKY9|A0A151SKY9_CAJCA	0	A0A072UQN6	0	K7MKF6	0	Glyma.17G076400.1.p	0	Glyma.17G076400
AmCoGF60485_2	2576	1	tr|K7KMG9|K7KMG9_SOYBN	0	A0A072UQN6	0	K7KMG9	0	Glyma.05G023300.1.p	0	Glyma.05G023300
AmCoGF2464_1	6451	1	tr|A1E2T9|A1E2T9_MEDTR	9e-66	A1E2T9	1e-67	C6T8J3	4e-65	Glyma.04G026300.2.p	5e-65	Glyma.04G026300	AT5G42520.1	basic pentacysteine 6
AmCoGF2464_2	2231	7	tr|G7I6G1|G7I6G1_MEDTR	0	G7I6G1	0	C6T8J3	0	Glyma.04G026300.2.p	0	Glyma.04G026300	AT5G42520.1	basic pentacysteine 6
AmCoGF2464_3	3255	1	tr|G7I6G1|G7I6G1_MEDTR	0	G7I6G1	0	C6T8J3	0	Glyma.04G026300.2.p	0	Glyma.04G026300	AT5G42520.1	basic pentacysteine 6
AmCoGF2466	2553	6	tr|Q9AT08|Q9AT08_CICAR	0	G7JI05	0	I1KNB0	0	Glyma.07G258500.3.p	0	Glyma.07G258500	AT5G19220.1	ADP glucose pyrophosphorylase large subunit 1
AmCoGF2471	3375	1	tr|K7MZ41|K7MZ41_SOYBN	1e-41	G7L4W3	7e-41	K7MZ41	4e-43	Glyma.19G186900.1.p	3e-43	Glyma.19G186900	AT2G36810.1	ARM repeat superfamily protein
AmCoGF2472	2936	2	tr|G7IPG7|G7IPG7_MEDTR	3e-53	G7IPG7	6e-55	I1KUN0	2e-49	Glyma.08G187500.1.p	2e-49	Glyma.08G187500	AT1G71220.2	UDP-glucose:glycoprotein glucosyltransferases;transferases, transferring hexosyl groups;transferases, transferring glycosyl groups
AmCoGF25985_1	3744	4	tr|A0A151SF13|A0A151SF13_CAJCA	0	A0A072VIF3	0	I1JG73	0	Glyma.02G181500.1.p	0	Glyma.02G181500	AT3G57630.1	exostosin family protein
AmCoGF25985_2	2145	1	tr|A0A0R0I0A9|A0A0R0I0A9_SOYBN	2e-77	A0A072VIF3	1e-76	A0A0R0I0A9	7e-79	Glyma.10G099600.1.p	7e-79	Glyma.10G099600	AT3G57630.1	exostosin family protein
AmCoGF2477	3031	6	tr|A0A151SUM0|A0A151SUM0_CAJCA	9e-53	B7FGP6	5e-51	C6TC03	1e-48	Glyma.15G033400.1.p	1e-48	Glyma.15G033400	AT1G51200.2	A20/AN1-like zinc finger family protein
AmCoGF38272	3594	6	tr|A0A072TLH1|A0A072TLH1_MEDTR	0	A0A072TLH1	0	I1KGC4	0	Glyma.07G010400.1.p	0	Glyma.07G010400	AT3G13750.1	beta galactosidase 1
AmCoGF2483	1948	2	tr|A0A0K8WMG7|A0A0K8WMG7_9FABA	2e-69	G7K8W9	1e-59	I1KA71	2e-60	Glyma.06G110600.1.p	2e-60	Glyma.06G110600	AT5G08640.2	flavonol synthase 1
AmCoGF2489_1	3050	1	NA	NA	NA	NA	NA	NA	NA	NA	NA	NA	NA
AmCoGF2489_2	3051	2	NA	NA	NA	NA	NA	NA	NA	NA	NA	NA	NA
AmCoGF2490_1	3313	1	tr|G7KPZ5|G7KPZ5_MEDTR	0	G7KPZ5	0	A0A0R0ER79	0	Glyma.19G004700.1.p	0	Glyma.19G004700	AT3G27670.1	ARM repeat superfamily protein
AmCoGF2490_2	3207	1	tr|G7KPZ5|G7KPZ5_MEDTR	0	G7KPZ5	0	K7MVP7	0	Glyma.19G004700.2.p	0	Glyma.19G004700	AT3G27670.1	ARM repeat superfamily protein
AmCoGF35261	3962	3	tr|A2Q3K9|A2Q3K9_MEDTR	0	A2Q3K9	0	I1JNE4	0	Glyma.03G138200.4.p	0	Glyma.03G138200	AT3G57550.1	guanylate kinase
AmCoGF35264	3446	4	tr|G7JFF3|G7JFF3_MEDTR	8e-115	G7JFF3	1e-116	C6ZRV1	3e-104	Glyma.13G161700.3.p	3e-104	Glyma.13G161700	AT2G11520.1	calmodulin-binding receptor-like cytoplasmic kinase 3
AmCoGF49568	1689	1	tr|I1JQE7|I1JQE7_SOYBN	0	G8A197	0	I1JQE7	0	Glyma.03G207000.1.p	0	Glyma.03G207000	AT3G58490.1	Phosphatidic acid phosphatase (PAP2) family protein
AmCoGF35266_1	1772	1	tr|S8CGN4|S8CGN4_9LAMI	6e-12	A0A097PQB9	4e-12	A0A097PQ75	8e-12	Glyma.11G235500.1.p	1e-11	Glyma.11G235500	AT3G10970.1	Haloacid dehalogenase-like hydrolase (HAD) superfamily protein
AmCoGF35266_2	2111	1	tr|I3SKS6|I3SKS6_LOTJA	2e-13	A0A097PQB9	3e-13	A0A097PQ75	4e-13	Glyma.18G021400.1.p	5e-13	Glyma.18G021400	AT3G10970.1	Haloacid dehalogenase-like hydrolase (HAD) superfamily protein
AmCoGF35266_3	2888	2	tr|A0A151U963|A0A151U963_CAJCA	1e-18	G7J2Z6	9e-17	I1LMX7	2e-18	Glyma.11G235500.1.p	2e-18	Glyma.11G235500	AT3G10970.1	Haloacid dehalogenase-like hydrolase (HAD) superfamily protein
AmCoGF35266_4	3039	5	tr|S8CGN4|S8CGN4_9LAMI	1e-11	A0A097PQB9	7e-12	A0A097PQ75	2e-11	Glyma.11G235500.1.p	3e-11	Glyma.11G235500	AT3G10970.1	Haloacid dehalogenase-like hydrolase (HAD) superfamily protein
AmCoGF35267	4871	9	tr|G7I4V2|G7I4V2_MEDTR	0	G7I4V2	0	K7LK56	0	Glyma.10G182300.1.p	0	Glyma.10G182300	AT5G43310.4	COP1-interacting protein-related
AmCoGF417	3272	1	tr|A0A0B2P6Y0|A0A0B2P6Y0_GLYSO	1e-23	G7JJ56	9e-23	I1MRF8	4e-25	Glyma.17G024100.1.p	4e-25	Glyma.17G024100	AT4G22760.1	Tetratricopeptide repeat (TPR)-like superfamily protein
AmCoGF2505	3029	2	tr|A0A0D9SUF6|A0A0D9SUF6_MEDTR	0	A0A0D9SUF6	0	I1JMM6	0	Glyma.03G107300.1.p	0	Glyma.03G107300	AT1G18450.1	actin-related protein 4
AmCoGF35276	2818	2	tr|G7KUJ1|G7KUJ1_MEDTR	0	G7KUJ1	0	I1NBG9	0	Glyma.19G220200.1.p	0	Glyma.19G220200	AT4G01850.1	S-adenosylmethionine synthetase 2
AmCoGF35277_1	1732	1	tr|G7KD37|G7KD37_MEDTR	0	G7KD37	0	I1JJ30	0	Glyma.02G285200.1.p	0	Glyma.02G285200	AT5G50890.1	alpha/beta-Hydrolases superfamily protein
AmCoGF35277_2	1757	1	tr|G7KD37|G7KD37_MEDTR	0	G7KD37	0	I1JJ30	0	Glyma.02G285200.1.p	0	Glyma.02G285200	AT5G50890.1	alpha/beta-Hydrolases superfamily protein
AmCoGF2510	2581	1	tr|A0A0B2PXC3|A0A0B2PXC3_GLYSO	5e-28	Q1SN17	4e-16	I1L581	4e-25	NA	NA	NA	NA	NA
AmCoGF2512	1788	1	tr|A0A072VF27|A0A072VF27_MEDTR	0	A0A072VF27	0	I1MC57	0	Glyma.14G217600.1.p	0	Glyma.14G217600	AT3G27230.1	S-adenosyl-L-methionine-dependent methyltransferases superfamily protein
AmCoGF2514	1615	1	tr|Q2HW87|Q2HW87_MEDTR	0	Q2HW87	0	Q84ZV5	3e-43	Glyma.18G084500.1.p	1e-12	Glyma.18G084500
AmCoGF35288	3373	3	tr|K7MU46|K7MU46_SOYBN	0	A0A072TQH9	5e-110	K7MU46	0	Glyma.18G226300.1.p	0	Glyma.18G226300	AT4G26090.1	NB-ARC domain-containing disease resistance protein
AmCoGF2525	2626	1	tr|I1MFE1|I1MFE1_SOYBN	0	A0A072UR81	0	I1MFE1	0	Glyma.15G103900.1.p	0	Glyma.15G103900	AT5G19060.1
AmCoGF2528_1	1871	1	tr|A0A0R0HRQ0|A0A0R0HRQ0_SOYBN	2e-86	G7J4K6	1e-54	A0A0R0HRQ0	8e-88	Glyma.10G104500.2.p	8e-88	Glyma.10G104500	AT5G03730.1	Protein kinase superfamily protein
AmCoGF2528_2	4344	5	tr|G7I7V3|G7I7V3_MEDTR	0	G7I7V3	0	K7K8Z6	2e-175	Glyma.02G165800.2.p	2e-175	Glyma.02G165800	AT5G03730.1	Protein kinase superfamily protein
AmCoGF2528_3	681	1	tr|K7LIK0|K7LIK0_SOYBN	4e-57	G7I7V3	5e-52	K7LIK0	1e-58	Glyma.10G104500.2.p	9e-57	Glyma.10G104500	AT5G03730.1	Protein kinase superfamily protein
AmCoGF2528_4	2774	1	tr|K7K8Z6|K7K8Z6_SOYBN	2e-89	G7I7V3	4e-85	K7K8Z6	6e-91	Glyma.02G165800.2.p	6e-91	Glyma.02G165800	AT5G03730.1	Protein kinase superfamily protein
AmCoGF35299	3505	4	tr|I3SKL6|I3SKL6_LOTJA	6e-171	G7LES9	4e-169	C6TKS2	5e-168	Glyma.02G057200.1.p	5e-168	Glyma.02G057200	AT4G36640.1	Sec14p-like phosphatidylinositol transfer family protein
AmCoGF15360	2906	4	tr|A0A068V209|A0A068V209_COFCA	3e-166	A6Y950	2e-167	I1NF84	2e-166	Glyma.20G106500.1.p	2e-166	Glyma.20G106500	AT4G38510.5	ATPase, V1 complex, subunit B protein
AmCoGF60497	1903	1	tr|G7KC88|G7KC88_MEDTR	3e-170	G7KC88	5e-172	K7LNE3	3e-152	Glyma.11G065900.1.p	3e-152	Glyma.11G065900	AT4G16580.1	Protein phosphatase 2C family protein
AmCoGF2536	956	1	tr|I1KKI1|I1KKI1_SOYBN	1e-23	A0A072UST0	7e-15	I1KKI1	3e-25	Glyma.07G153700.2.p	2e-25	Glyma.07G153700	AT3G51780.1	BCL-2-associated athanogene 4
AmCoGF35306_1	2794	1	tr|G7L7H7|G7L7H7_MEDTR	0	G7L7H7	0	I1LG12	0	Glyma.11G011600.1.p	0	Glyma.11G011600	AT1G52640.1	Pentatricopeptide repeat (PPR) superfamily protein
AmCoGF35306_2	2836	1	tr|G7L7H7|G7L7H7_MEDTR	0	G7L7H7	0	I1LG12	0	Glyma.11G011600.1.p	0	Glyma.11G011600	AT1G52640.1	Pentatricopeptide repeat (PPR) superfamily protein
AmCoGF38274_1	2764	1	tr|J7FDE7|J7FDE7_MEDTR	0	J7FDE7	0	I1KXR9	0	Glyma.08G298500.1.p	0	Glyma.08G298500	AT2G02860.1	sucrose transporter 2
AmCoGF38274_2	2797	1	tr|J7FDE7|J7FDE7_MEDTR	0	J7FDE7	0	I1KXR9	0	Glyma.08G298500.1.p	0	Glyma.08G298500	AT2G02860.1	sucrose transporter 2
AmCoGF38274_3	1968	1	tr|K7L9S5|K7L9S5_SOYBN	0	J7FDE7	0	K7L9S5	0	Glyma.08G298500.3.p	0	Glyma.08G298500	AT2G02860.2	sucrose transporter 2
AmCoGF35311	1518	1	NA	NA	NA	NA	NA	NA	NA	NA	NA	NA	NA
AmCoGF35313	2984	2	NA	NA	NA	NA	NA	NA	NA	NA	NA	NA	NA
AmCoGF2546_1	2108	1	tr|A0A151RUN7|A0A151RUN7_CAJCA	5e-86	A0A072UBB4	1e-82	A0A0R0J9K2	5e-59	Glyma.07G145600.1.p	5e-59	Glyma.07G145600	AT5G04110.1	DNA GYRASE B3
AmCoGF2546_2	1863	1	tr|A0A151RUN7|A0A151RUN7_CAJCA	2e-86	A0A072UBB4	7e-83	A0A0R0J9K2	2e-59	Glyma.07G145600.1.p	2e-59	Glyma.07G145600	AT5G04110.1	DNA GYRASE B3
AmCoGF27732_1	4126	2	tr|G7IPX8|G7IPX8_MEDTR	1e-109	G7IPX8	2e-111	I1M1E7	3e-97	Glyma.13G217600.1.p	2e-97	Glyma.13G217600	AT5G46250.1	RNA-binding protein
AmCoGF27732_2	5420	14	tr|G7IPX8|G7IPX8_MEDTR	3e-38	G7IPX8	5e-40	I1M1E9	4e-39	Glyma.13G217600.3.p	4e-39	Glyma.13G217600	AT5G46250.1	RNA-binding protein
AmCoGF2560_1	3154	5	tr|A0A0S3R5B0|A0A0S3R5B0_PHAAN	0	G7K3U5	0	I1K2D2	0	Glyma.17G161600.3.p	0	Glyma.17G161600	AT2G14820.1	Phototropic-responsive NPH3 family protein
AmCoGF2560_2	2814	1	tr|A0A0S3R5B0|A0A0S3R5B0_PHAAN	0	G7K3U5	0	I1K2D2	0	Glyma.17G161600.3.p	0	Glyma.17G161600	AT2G14820.1	Phototropic-responsive NPH3 family protein
AmCoGF2560_3	3160	1	tr|A0A0B2PES2|A0A0B2PES2_GLYSO	0	G7K3U5	0	I1K2D2	0	Glyma.05G105000.3.p	0	Glyma.05G105000	AT2G14820.1	Phototropic-responsive NPH3 family protein
AmCoGF2561_1	1578	1	tr|A0A072UZ55|A0A072UZ55_MEDTR	1e-77	A0A072UZ55	2e-79	A0A0R0JJW1	8e-62	Glyma.06G111100.2.p	8e-62	Glyma.06G111100	AT1G21920.1	Histone H3 K4-specific methyltransferase SET7/9 family protein
AmCoGF2561_2	1860	1	tr|G7J328|G7J328_MEDTR	0	G7J328	0	I1KA76	5e-171	Glyma.06G111100.1.p	5e-171	Glyma.06G111100	AT1G21920.1	Histone H3 K4-specific methyltransferase SET7/9 family protein
AmCoGF35330	3631	2	tr|G7J9T7|G7J9T7_MEDTR	0	G7J9T7	0	K7KTD3	0	Glyma.06G061000.1.p	0	Glyma.06G061000	AT4G31850.1	proton gradient regulation 3
AmCoGF35331_1	2084	1	tr|G7KUM8|G7KUM8_MEDTR	0	G7KUM8	0	I1NBI6	0	Glyma.19G221600.1.p	0	Glyma.19G221600	AT3G62110.1	Pectin lyase-like superfamily protein
AmCoGF35331_2	2218	5	tr|G7KUM8|G7KUM8_MEDTR	0	G7KUM8	0	I1NBI6	0	Glyma.19G221600.1.p	0	Glyma.19G221600	AT3G62110.1	Pectin lyase-like superfamily protein
AmCoGF35332_1	6995	5	tr|A0A072U3Z3|A0A072U3Z3_MEDTR	3e-123	A0A072U3Z3	5e-125	A0A0R0JVK7	4e-114	Glyma.05G145900.2.p	4e-114	Glyma.05G145900	AT1G67570.1	Protein of unknown function (DUF3537)
AmCoGF35332_2	6904	1	tr|A0A072U3Z3|A0A072U3Z3_MEDTR	3e-123	A0A072U3Z3	4e-125	A0A0R0JVK7	4e-114	Glyma.05G145900.2.p	4e-114	Glyma.05G145900	AT1G67570.1	Protein of unknown function (DUF3537)
AmCoGF35333_1	5084	1	tr|G7JHD8|G7JHD8_MEDTR	3e-69	G7JHD8	6e-71	I1LQ21	5e-70	Glyma.12G042000.1.p	5e-70	Glyma.12G042000	AT2G17080.1	Arabidopsis protein of unknown function (DUF241)
AmCoGF35333_2	4699	8	tr|G7JHD8|G7JHD8_MEDTR	3e-69	G7JHD8	4e-71	I1LQ21	4e-70	Glyma.12G042000.1.p	4e-70	Glyma.12G042000	AT2G17080.1	Arabidopsis protein of unknown function (DUF241)
AmCoGF35333_3	3634	2	tr|G7JHD9|G7JHD9_MEDTR	2e-54	G7JHD9	3e-56	I1LQ21	1e-53	Glyma.12G042000.1.p	1e-53	Glyma.12G042000	AT2G17080.1	Arabidopsis protein of unknown function (DUF241)
AmCoGF35333_4	4820	2	tr|I1LQ21|I1LQ21_SOYBN	1e-56	G7JHD9	5e-59	I1LQ21	4e-58	Glyma.12G042000.1.p	4e-58	Glyma.12G042000	AT2G17080.1	Arabidopsis protein of unknown function (DUF241)
AmCoGF35333_5	1789	1	tr|G7JHD9|G7JHD9_MEDTR	2e-56	G7JHD9	3e-58	I1LQ21	2e-55	Glyma.12G042000.1.p	2e-55	Glyma.12G042000	AT2G17080.1	Arabidopsis protein of unknown function (DUF241)
AmCoGF35333_6	3348	4	tr|G7JHD9|G7JHD9_MEDTR	5e-49	G7JHD9	8e-51	I1LQ21	2e-50	Glyma.12G042000.1.p	2e-50	Glyma.12G042000	AT2G17080.1	Arabidopsis protein of unknown function (DUF241)
AmCoGF35333_7	4124	1	tr|B0BLH3|B0BLH3_LOTJA	1e-58	G7J752	3e-48	I1LQ22	4e-60	Glyma.12G042100.1.p	4e-60	Glyma.12G042100	AT2G17080.1	Arabidopsis protein of unknown function (DUF241)
AmCoGF5889	2981	2	tr|A0A072U945|A0A072U945_MEDTR	0	A0A072U945	0	I1MNQ6	0	Glyma.16G149500.1.p	0	Glyma.16G149500	AT3G26670.1	Protein of unknown function (DUF803)
AmCoGF35336	1898	1	tr|B7FM11|B7FM11_MEDTR	0	B7FM11	0	C6TEG3	0	Glyma.09G001700.3.p	0	Glyma.09G001700	AT1G16390.1	organic cation/carnitine transporter 3
AmCoGF2569	3046	2	tr|A0A072VPI7|A0A072VPI7_MEDTR	0	A0A072VPI7	0	A0A0R0EN99	0	Glyma.20G157600.2.p	0	Glyma.20G157600	AT4G25540.1	homolog of DNA mismatch repair protein MSH3
AmCoGF2573	1690	1	tr|A0A072V145|A0A072V145_MEDTR	0	A0A072V145	0	I1LGL4	0	Glyma.11G029800.1.p	0	Glyma.11G029800	AT4G12130.1	Glycine cleavage T-protein family
AmCoGF2576	3084	5	tr|A0A072UA44|A0A072UA44_MEDTR	0	A0A072UA44	0	A0A0R0IJU7	4e-149	Glyma.08G102000.1.p	4e-149	Glyma.08G102000	AT2G04620.1	Cation efflux family protein
AmCoGF35345	2517	3	tr|A0A072V1H4|A0A072V1H4_MEDTR	2e-117	A0A072V1H4	3e-119	K7KLN7	2e-101	Glyma.04G222600.2.p	2e-101	Glyma.04G222600	AT5G05230.1	RING/U-box superfamily protein
AmCoGF35346	2037	2	tr|G7I667|G7I667_MEDTR	0	G7I667	0	I1LBS6	0	Glyma.10G168100.1.p	0	Glyma.10G168100	AT1G64780.1	ammonium transporter 1;2
AmCoGF38659_1	3654	18	tr|A0A072VTX6|A0A072VTX6_MEDTR	2e-44	A0A072VTX6	3e-46	I1JG31	1e-43	Glyma.02G175700.1.p	1e-43	Glyma.02G175700	AT2G42280.1	basic helix-loop-helix (bHLH) DNA-binding superfamily protein
AmCoGF38659_2	3413	4	tr|A0A072VTX6|A0A072VTX6_MEDTR	1e-77	A0A072VTX6	2e-79	I1JG31	9e-77	Glyma.02G175700.1.p	9e-77	Glyma.02G175700	AT2G42280.1	basic helix-loop-helix (bHLH) DNA-binding superfamily protein
AmCoGF38659_3	2481	2	tr|A0A151T142|A0A151T142_CAJCA	1e-36	A0A072TK60	1e-37	K7N4N4	2e-34	Glyma.20G201600.1.p	2e-34	Glyma.20G201600	AT1G76520.1	Auxin efflux carrier family protein
AmCoGF32096	1686	1	tr|V7CHS3|V7CHS3_PHAVU	4e-169	B7FJG6	4e-126	I1KCP0	6e-167	Glyma.06G189700.1.p	4e-167	Glyma.06G189700	AT3G47940.1	DNAJ heat shock family protein
AmCoGF52929	3106	1	tr|A0A0B2SGB4|A0A0B2SGB4_GLYSO	4e-137	G7J7E0	3e-128	K7KN57	2e-138	Glyma.05G060900.1.p	2e-138	Glyma.05G060900	AT2G26790.1	Pentatricopeptide repeat (PPR) superfamily protein
AmCoGF2584_1	3313	3	tr|G7KFW7|G7KFW7_MEDTR	0	G7KFW7	0	I1KU82	0	Glyma.08G174800.1.p	0	Glyma.08G174800	AT1G73710.1	Pentatricopeptide repeat (PPR) superfamily protein
AmCoGF2584_2	3030	1	tr|G7KFW7|G7KFW7_MEDTR	0	G7KFW7	0	I1KU82	0	Glyma.08G174800.1.p	0	Glyma.08G174800	AT1G73710.1	Pentatricopeptide repeat (PPR) superfamily protein
AmCoGF22276	2102	2	tr|G7JJ84|G7JJ84_MEDTR	3e-179	G7JJ84	0	I1MR49	3e-177	Glyma.17G012600.2.p	5e-178	Glyma.17G012600	AT1G11790.1	arogenate dehydratase 1
AmCoGF35360	1701	1	tr|I1M903|I1M903_SOYBN	4e-140	G7IBA6	5e-140	I1M903	1e-142	Glyma.14G093200.1.p	1e-142	Glyma.14G093200	AT2G25970.1	KH domain-containing protein
AmCoGF35361	2623	2	tr|I1N8R9|I1N8R9_SOYBN	0	G7L7L2	0	I1N8R9	0	Glyma.19G130100.1.p	0	Glyma.19G130100	AT1G68060.1	microtubule-associated proteins 70-1
AmCoGF35362_1	2880	1	tr|V7AZE9|V7AZE9_PHAVU	4e-53	A0A072VG76	1e-54	I1MGP9	1e-53	Glyma.15G152700.1.p	1e-53	Glyma.15G152700	AT4G16070.1	Mono-/di-acylglycerol lipase, N-terminal;Lipase, class 3
AmCoGF35362_2	1870	1	tr|A0A072VG76|A0A072VG76_MEDTR	0	A0A072VG76	0	I1MGP9	0	Glyma.15G152700.1.p	0	Glyma.15G152700	AT4G16070.1	Mono-/di-acylglycerol lipase, N-terminal;Lipase, class 3
AmCoGF2596_1	1688	1	tr|A0A072TZ44|A0A072TZ44_MEDTR	2e-164	A0A072TZ44	3e-166	I1KI49	2e-148	Glyma.07G066000.1.p	3e-148	Glyma.07G066000	AT1G01500.1	Erythronate-4-phosphate dehydrogenase family protein
AmCoGF2596_2	2705	1	tr|A0A0B2R4K2|A0A0B2R4K2_GLYSO	7e-45	A0A072TZ44	3e-46	A0A0R0J091	4e-45	Glyma.07G066300.1.p	5e-45	Glyma.07G066300	AT1G01500.1	Erythronate-4-phosphate dehydrogenase family protein
AmCoGF35365	221	1	NA	NA	NA	NA	NA	NA	NA	NA	NA	NA	NA
AmCoGF35368	2957	1	tr|A0A072UMY5|A0A072UMY5_MEDTR	0	A0A072UMY5	0	K7LUI6	3e-133	Glyma.12G132000.1.p	3e-133	Glyma.12G132000	AT5G17680.1	disease resistance protein (TIR-NBS-LRR class), putative
AmCoGF2601	2123	2	tr|G7LF67|G7LF67_MEDTR	0	G7LF67	0	I1KZ22	0	Glyma.08G346800.1.p	0	Glyma.08G346800	AT3G07320.1	O-Glycosyl hydrolases family 17 protein
AmCoGF37185_1	3663	2	tr|G7I611|G7I611_MEDTR	0	G7I611	0	K7N2D1	0	Glyma.20G086700.5.p	0	Glyma.20G086700	AT1G04300.3	TRAF-like superfamily protein
AmCoGF37185_2	3015	1	tr|G7I611|G7I611_MEDTR	0	G7I611	0	A0A0R0EJ65	0	Glyma.20G086700.4.p	0	Glyma.20G086700	AT1G04300.1	TRAF-like superfamily protein
AmCoGF37185_3	3052	1	tr|G7I611|G7I611_MEDTR	0	G7I611	0	A0A0R0EJ65	0	Glyma.20G086700.4.p	0	Glyma.20G086700	AT1G04300.1	TRAF-like superfamily protein
AmCoGF35376	2631	2	tr|I3SFH9|I3SFH9_LOTJA	8e-129	D2CGQ1	3e-130	C6T715	5e-123	Glyma.16G178700.1.p	5e-123	Glyma.16G178700	AT5G52660.2	Homeodomain-like superfamily protein
AmCoGF22280	1555	1	tr|G7JEN0|G7JEN0_MEDTR	3e-53	G7JEN0	6e-55	A0A0R0LJ20	3e-54	Glyma.01G140600.10.p	3e-54	Glyma.01G140600	AT1G71820.1	SEC6
AmCoGF2610	2116	2	tr|G7L592|G7L592_MEDTR	2e-136	G7L592	3e-138	I1N4J1	2e-136	Glyma.18G265700.1.p	2e-136	Glyma.18G265700	AT3G02100.1	UDP-Glycosyltransferase superfamily protein
AmCoGF2611	2515	2	tr|A0A151U5C5|A0A151U5C5_CAJCA	0	G7LF19	0	I1LBM1	0	Glyma.10G162500.1.p	0	Glyma.10G162500	AT5G60960.1	Pentatricopeptide repeat (PPR) superfamily protein
AmCoGF35387	763	1	tr|I3SZM1|I3SZM1_MEDTR	1e-69	I3SZM1	2e-71	I1KI04	1e-65	Glyma.07G060700.1.p	1e-65	Glyma.07G060700	AT4G01150.1
AmCoGF2624	3195	1	tr|G7I4B1|G7I4B1_MEDTR	0	G7I4B1	0	I1JYS9	0	Glyma.19G066800.1.p	0	Glyma.19G066800	AT4G27910.1	SET domain protein 16
AmCoGF2627	3041	3	tr|G7L414|G7L414_MEDTR	1e-107	G7L414	3e-109	I1NCI2	5e-106	Glyma.19G253200.1.p	3e-106	Glyma.19G253200	AT2G46320.1	Mitochondrial substrate carrier family protein
AmCoGF2628_1	1620	1	tr|K7LB58|K7LB58_SOYBN	1e-16	A0A072V4L5	5e-17	K7LB58	3e-18	Glyma.09G007100.1.p	4e-18	Glyma.09G007100	AT4G04320.1	malonyl-CoA decarboxylase family protein
AmCoGF2628_2	2691	5	tr|K7MAT4|K7MAT4_SOYBN	0	A0A072VFK8	0	K7MAT4	0	Glyma.15G111500.1.p	0	Glyma.15G111500	AT4G04320.1	malonyl-CoA decarboxylase family protein
AmCoGF35399	2895	1	tr|A0A072U6H2|A0A072U6H2_MEDTR	0	A0A072U6H2	0	K7LXF9	0	Glyma.13G065500.16.p	0	Glyma.13G065500	AT5G15070.1	Phosphoglycerate mutase-like family protein
AmCoGF35401_1	3383	1	tr|A0A061GYQ9|A0A061GYQ9_THECC	2e-97	A0A072UDX7	2e-70	I1JPN1	8e-77	Glyma.03G181800.1.p	7e-77	Glyma.03G181800	AT5G44800.1	chromatin remodeling 4
AmCoGF35401_2	2472	1	tr|A0A0R0HJ96|A0A0R0HJ96_SOYBN	4e-75	A0A072VMM6	3e-60	A0A0R0HJ96	1e-76	Glyma.12G175400.1.p	1e-76	Glyma.12G175400	AT1G08060.2	ATP-dependent helicase family protein
AmCoGF35401_3	2494	1	tr|A0A061GYQ9|A0A061GYQ9_THECC	9e-90	A0A072UDX7	4e-63	A0A0R0HJ96	4e-77	Glyma.12G175400.1.p	4e-77	Glyma.12G175400	AT1G08060.2	ATP-dependent helicase family protein
AmCoGF35401_4	3220	2	tr|A0A0R0HF29|A0A0R0HF29_SOYBN	3e-74	A0A072VBK5	1e-52	A0A0R0HF29	1e-75	Glyma.12G175400.8.p	1e-75	Glyma.12G175400	AT1G08060.2	ATP-dependent helicase family protein
AmCoGF2634_1	4102	5	tr|I1JF40|I1JF40_SOYBN	0	A0A072VKQ7	0	I1JF40	0	Glyma.02G141600.1.p	0	Glyma.02G141600	AT1G06780.1	galacturonosyltransferase 6
AmCoGF2634_2	2790	1	tr|A0A072VKQ7|A0A072VKQ7_MEDTR	7e-30	A0A072VKQ7	1e-31	I1JF40	6e-22	Glyma.02G141600.1.p	6e-22	Glyma.02G141600	AT1G06780.1	galacturonosyltransferase 6
AmCoGF35408	2785	2	tr|G7J353|G7J353_MEDTR	0	G7J353	0	I1LNF8	0	Glyma.11G243900.1.p	0	Glyma.11G243900	AT3G55270.1	mitogen-activated protein kinase phosphatase 1
AmCoGF2649_1	1954	1	tr|A0A072UV09|A0A072UV09_MEDTR	0	A0A072UV09	0	I1JZM5	0	Glyma.05G024800.1.p	0	Glyma.05G024800	AT5G07720.1	Galactosyl transferase GMA12/MNN10 family protein
AmCoGF2649_2	2493	1	tr|A0A072UV09|A0A072UV09_MEDTR	0	A0A072UV09	0	I1JZM5	0	Glyma.05G024800.1.p	0	Glyma.05G024800	AT5G07720.1	Galactosyl transferase GMA12/MNN10 family protein
AmCoGF2656_1	2864	1	tr|A0A151TS62|A0A151TS62_CAJCA	2e-126	G7J6U8	2e-126	I1KAR3	1e-120	Glyma.06G127700.4.p	1e-120	Glyma.06G127700	AT5G53450.1	OBP3-responsive gene 1
AmCoGF2656_2	3614	2	tr|V7AWD5|V7AWD5_PHAVU	0	G7J6U8	0	I1KAR3	2e-179	Glyma.06G127700.4.p	2e-179	Glyma.06G127700	AT5G53450.1	OBP3-responsive gene 1
AmCoGF2656_3	2982	3	tr|V7AWD5|V7AWD5_PHAVU	0	G7J6U8	0	I1KAR3	1e-179	Glyma.06G127700.4.p	1e-179	Glyma.06G127700	AT5G53450.1	OBP3-responsive gene 1
AmCoGF2657	1684	1	tr|G7L5N3|G7L5N3_MEDTR	0	G7L5N3	0	I1N4C0	3e-169	Glyma.18G257900.1.p	3e-169	Glyma.18G257900	AT3G49190.1	O-acyltransferase (WSD1-like) family protein
AmCoGF35439	1637	3	tr|G7LIV2|G7LIV2_MEDTR	1e-93	G7LIV2	2e-95	I1J6H0	2e-58	Glyma.01G077900.1.p	1e-58	Glyma.01G077900	AT2G37400.1	Tetratricopeptide repeat (TPR)-like superfamily protein
AmCoGF2683	2516	1	tr|A0A151RM85|A0A151RM85_CAJCA	0	G7KK18	0	I1N614	0	Glyma.19G018600.1.p	0	Glyma.19G018600	AT5G40010.1	AAA-ATPase 1
AmCoGF2688	2017	3	tr|G7LIM7|G7LIM7_MEDTR	0	G7LIM7	0	I1K3W8	0	Glyma.05G156300.1.p	0	Glyma.05G156300	AT4G25650.1	ACD1-like
AmCoGF448_1	3691	6	tr|A0A072TXR9|A0A072TXR9_MEDTR	0	A0A072TXR9	0	A0A0R0IXS5	0	Glyma.07G011600.1.p	0	Glyma.07G011600	AT3G21250.2	multidrug resistance-associated protein 6
AmCoGF448_2	2861	1	tr|W9RV12|W9RV12_9ROSA	0	A0A072TXQ7	0	A0A0R0ISS6	0	Glyma.08G190700.2.p	0	Glyma.08G190700	AT3G21250.2	multidrug resistance-associated protein 6
AmCoGF47008	3274	6	tr|G7IYP7|G7IYP7_MEDTR	7e-126	G7IYP7	1e-127	I1JW29	4e-111	Glyma.04G133900.1.p	3e-111	Glyma.04G133900	AT3G12270.1	protein arginine methyltransferase 3
AmCoGF2692	3240	2	tr|A0A072VPJ1|A0A072VPJ1_MEDTR	2e-150	A0A072VPJ1	3e-152	C6TC46	3e-141	Glyma.10G217600.1.p	6e-141	Glyma.10G217600	AT1G35620.1	PDI-like 5-2
AmCoGF2706	3518	1	tr|I1MY83|I1MY83_SOYBN	0	G7JA39	0	I1MY83	0	Glyma.18G000500.1.p	0	Glyma.18G000500	AT1G04860.1	ubiquitin-specific protease 2
AmCoGF35482_1	2518	1	tr|A0A072UAH3|A0A072UAH3_MEDTR	4e-89	A0A072UAH3	7e-91	K7LEF0	5e-77	Glyma.09G170600.1.p	1e-58	Glyma.09G170600	AT3G17770.1	Dihydroxyacetone kinase
AmCoGF35482_2	2687	3	tr|A0A072UAH3|A0A072UAH3_MEDTR	5e-95	A0A072UAH3	1e-96	K7LEF0	4e-82	Glyma.09G170600.2.p	9e-59	Glyma.09G170600	AT3G17770.1	Dihydroxyacetone kinase
AmCoGF35488	1893	1	tr|G7ICW4|G7ICW4_MEDTR	2e-176	G7ICW4	4e-178	I1L7N5	1e-161	Glyma.10G011800.1.p	1e-161	Glyma.10G011800	AT1G02370.1	Tetratricopeptide repeat (TPR)-like superfamily protein
AmCoGF35489	3142	4	tr|G7L1Q5|G7L1Q5_MEDTR	0	G7L1Q5	0	K7MYY7	0	Glyma.19G178600.2.p	0	Glyma.19G178600	AT3G09660.1	minichromosome maintenance 8
AmCoGF2722_1	5250	2	tr|V7CX84|V7CX84_PHAVU	3e-78	I3T0I9	1e-68	A0A0R0KL34	5e-77	Glyma.03G177300.1.p	5e-77	Glyma.03G177300	AT3G09600.1	Homeodomain-like superfamily protein
AmCoGF2722_2	3841	1	tr|V7CX84|V7CX84_PHAVU	4e-79	I3T0I9	3e-69	A0A0R0KL34	8e-78	Glyma.03G177300.1.p	8e-78	Glyma.03G177300	AT3G09600.1	Homeodomain-like superfamily protein
AmCoGF2722_3	3768	3	tr|V7CX84|V7CX84_PHAVU	3e-79	I3T0I9	3e-69	A0A0R0KL34	7e-78	Glyma.03G177300.1.p	7e-78	Glyma.03G177300	AT3G09600.1	Homeodomain-like superfamily protein
AmCoGF2723	3044	2	tr|A0A072VML3|A0A072VML3_MEDTR	0	A0A072VML3	0	A0A0R0EG91	0	Glyma.20G234500.4.p	0	Glyma.20G234500	AT3G21430.2	DNA binding
AmCoGF60529	1949	3	tr|G7IR44|G7IR44_MEDTR	0	G7IR44	0	I1M3D5	0	Glyma.13G281400.1.p	0	Glyma.13G281400	AT5G54310.1	ARF-GAP domain 5
AmCoGF2728_1	2442	2	tr|G7IYF6|G7IYF6_MEDTR	0	G7IYF6	0	I1KFY7	0	Glyma.06G324300.1.p	0	Glyma.06G324300	AT4G24010.1	cellulose synthase like G1
AmCoGF2728_2	2558	1	tr|G7IYF6|G7IYF6_MEDTR	0	G7IYF6	0	I1KFY7	0	Glyma.06G324300.1.p	0	Glyma.06G324300	AT4G24010.1	cellulose synthase like G1
AmCoGF2730	3825	3	tr|C6FF70|C6FF70_SOYBN	0	G7KGF1	0	C6FF70	0	Glyma.01G168100.1.p	0	Glyma.01G168100	AT4G36180.1	Leucine-rich receptor-like protein kinase family protein
AmCoGF35500_1	3023	1	tr|I1KJP7|I1KJP7_SOYBN	0	G7LAR7	0	I1KJP7	0	Glyma.07G108700.2.p	0	Glyma.07G108700	AT1G02080.2	transcription regulators
AmCoGF35500_2	3343	3	tr|I1KJP7|I1KJP7_SOYBN	0	G7LAR7	0	I1KJP7	0	Glyma.07G108700.2.p	0	Glyma.07G108700	AT1G02080.2	transcription regulators
AmCoGF2733	12763	1	tr|K7MZE0|K7MZE0_SOYBN	2e-84	A0A072U4N4	9e-82	K7MZE0	6e-86	Glyma.19G203400.1.p	1e-85	Glyma.19G203400	AT3G54720.1	Peptidase M28 family protein
AmCoGF35504_1	2372	2	tr|A0A072VD74|A0A072VD74_MEDTR	0	A0A072VD74	0	I1M8Y5	0	Glyma.14G091600.1.p	0	Glyma.14G091600	AT5G11710.1	ENTH/VHS family protein
AmCoGF35504_2	2165	1	tr|A0A072VD74|A0A072VD74_MEDTR	0	A0A072VD74	0	I1M8Y5	0	Glyma.14G091600.1.p	0	Glyma.14G091600	AT5G11710.1	ENTH/VHS family protein
AmCoGF35504_3	2174	1	tr|A0A072VD74|A0A072VD74_MEDTR	0	A0A072VD74	0	I1M8Y5	0	Glyma.14G091600.1.p	0	Glyma.14G091600	AT5G11710.1	ENTH/VHS family protein
AmCoGF2737_1	4368	3	tr|A0A059XV79|A0A059XV79_CICAR	0	G7I9H7	0	I1NEZ7	0	Glyma.20G097700.1.p	0	Glyma.20G097700	AT5G26860.1	lon protease 1
AmCoGF2737_2	3149	1	tr|A0A059XV79|A0A059XV79_CICAR	4e-68	G7I9H7	4e-59	I1NEZ7	7e-59	Glyma.20G097700.1.p	7e-59	Glyma.20G097700	AT5G26860.1	lon protease 1
AmCoGF2738_1	3287	1	tr|A0A072TXB2|A0A072TXB2_MEDTR	0	A0A072TXB2	0	K7MVJ7	0	Glyma.18G297900.1.p	0	Glyma.18G297900	AT1G67140.3	HEAT repeat-containing protein
AmCoGF2738_2	1473	1	tr|A0A072TXB2|A0A072TXB2_MEDTR	1e-34	A0A072TXB2	2e-36	K7MVJ8	5e-31	Glyma.18G297900.2.p	3e-31	Glyma.18G297900	AT1G67140.3	HEAT repeat-containing protein
AmCoGF2738_3	2946	1	tr|B9RSL1|B9RSL1_RICCO	1e-156	A0A072TXB2	3e-151	K7MVJ8	7e-149	Glyma.18G297900.2.p	7e-149	Glyma.18G297900	AT1G67140.3	HEAT repeat-containing protein
AmCoGF2738_4	3220	1	tr|R9R653|R9R653_9FABA	0	A0A072TXB2	0	K7MVJ7	2e-176	Glyma.18G297900.1.p	2e-176	Glyma.18G297900	AT1G67140.3	HEAT repeat-containing protein
AmCoGF2745	521	1	tr|Q6UY59|Q6UY59_MEDTR	1e-69	Q6UY59	2e-71	I1N2K7	3e-67	Glyma.18G185400.1.p	3e-67	Glyma.18G185400	AT2G37710.1	receptor lectin kinase
AmCoGF35515_1	2834	3	tr|G7ITK1|G7ITK1_MEDTR	0	G7ITK1	0	K7M2F0	0	Glyma.13G283200.1.p	0	Glyma.13G283200	AT4G27290.1	S-locus lectin protein kinase family protein
AmCoGF35515_2	1471	1	tr|G7ITK1|G7ITK1_MEDTR	3e-58	G7ITK1	6e-60	K7M2F2	1e-50	Glyma.13G283300.2.p	3e-38	Glyma.13G283300	AT1G61390.2	S-locus lectin protein kinase family protein
AmCoGF35515_3	2430	1	tr|A0A151SVK7|A0A151SVK7_CAJCA	1e-131	G7ITJ8	1e-130	I1JWI1	1e-87	Glyma.13G283200.2.p	1e-87	Glyma.13G283200	AT4G27290.1	S-locus lectin protein kinase family protein
AmCoGF35520_1	5253	9	tr|A0A072UGQ1|A0A072UGQ1_MEDTR	0	A0A072UGQ1	0	I1KG56	0	Glyma.07G004100.1.p	0	Glyma.07G004100	AT4G31480.1	Coatomer, beta subunit
AmCoGF35520_2	3641	1	tr|A0A072UGQ1|A0A072UGQ1_MEDTR	2e-159	A0A072UGQ1	4e-161	I1KG56	6e-160	Glyma.07G004100.1.p	6e-160	Glyma.07G004100	AT4G31480.1	Coatomer, beta subunit
AmCoGF2754_1	2974	2	tr|A0A0R0IF33|A0A0R0IF33_SOYBN	0	G7LGJ8	0	A0A0R0IF33	0	Glyma.08G006500.1.p	0	Glyma.08G006500	AT5G61790.1	calnexin 1
AmCoGF2754_2	1806	1	tr|A0A0R0IF33|A0A0R0IF33_SOYBN	0	G7LGJ8	0	A0A0R0IF33	0	Glyma.08G006500.1.p	0	Glyma.08G006500	AT5G61790.1	calnexin 1
AmCoGF35523_1	3646	5	tr|A0A151T0S2|A0A151T0S2_CAJCA	2e-90	A0A072VN21	8e-92	K7LKG4	7e-90	Glyma.10G200700.1.p	7e-90	Glyma.10G200700	AT5G04500.1	glycosyltransferase family protein 47
AmCoGF35523_2	3107	1	tr|A0A151T0S2|A0A151T0S2_CAJCA	3e-90	A0A072VN21	2e-91	K7LKG4	5e-90	Glyma.10G200700.1.p	5e-90	Glyma.10G200700	AT5G04500.1	glycosyltransferase family protein 47
AmCoGF2757	783	1	tr|M4CP76|M4CP76_BRARP	9e-98	G7KLK6	4e-90	C0J3I3	3e-87	Glyma.10G267200.1.p	8e-63	Glyma.10G267200	AT5G08680.1	ATP synthase alpha/beta family protein
AmCoGF38689	3531	7	tr|A0A072VGF4|A0A072VGF4_MEDTR	5e-154	A0A072VGF4	9e-156	I1MA92	3e-144	Glyma.14G156500.1.p	3e-144	Glyma.14G156500	AT1G77260.1	S-adenosyl-L-methionine-dependent methyltransferases superfamily protein
AmCoGF2760	2526	2	tr|A0A072U3T7|A0A072U3T7_MEDTR	3e-149	A0A072U3T7	5e-151	I1MW17	2e-148	Glyma.17G180400.1.p	2e-148	Glyma.17G180400	AT5G66920.1	SKU5 similar 17
AmCoGF2761_1	1956	2	tr|G7LHC1|G7LHC1_MEDTR	0	G7LHC1	0	I1K6J0	0	Glyma.05G207700.1.p	0	Glyma.05G207700	AT4G11570.1	Haloacid dehalogenase-like hydrolase (HAD) superfamily protein
AmCoGF2761_2	1881	1	tr|G7LHC1|G7LHC1_MEDTR	0	G7LHC1	0	I1K6J0	0	Glyma.05G207700.1.p	0	Glyma.05G207700	AT4G11570.1	Haloacid dehalogenase-like hydrolase (HAD) superfamily protein
AmCoGF35008	3497	5	tr|A0A059B5Z6|A0A059B5Z6_EUCGR	1e-08	A0A072UFK2	1e-09	A0A0R0ERT7	2e-09	Glyma.20G226500.3.p	2e-09	Glyma.20G226500	AT5G28640.1	SSXT family protein
AmCoGF35538	2724	4	tr|G7K4V1|G7K4V1_MEDTR	0	G7K4V1	0	I1JJN6	0	Glyma.02G304000.3.p	0	Glyma.02G304000	AT1G51350.1	ARM repeat superfamily protein
AmCoGF40464_1	2509	1	tr|G7K5D2|G7K5D2_MEDTR	2e-46	G7K5D2	4e-48	A0A0R0JT11	5e-47	Glyma.05G087100.2.p	5e-47	Glyma.05G087100	AT1G31660.1
AmCoGF40464_2	3075	1	tr|G7K5D2|G7K5D2_MEDTR	3e-16	G7K5D2	5e-18	A0A0R0JT11	1e-17	Glyma.05G087100.2.p	1e-17	Glyma.05G087100	AT1G31660.1
AmCoGF2776	3564	4	tr|A0A072VEV9|A0A072VEV9_MEDTR	0	A0A072VEV9	0	I1MXW3	5e-180	Glyma.17G250700.1.p	4e-180	Glyma.17G250700	AT1G75210.1	HAD-superfamily hydrolase, subfamily IG, 5\'-nucleotidase
AmCoGF2780	2506	2	tr|A0A072VJU0|A0A072VJU0_MEDTR	3e-72	A0A072VJU0	6e-74	I1LYY5	5e-66	Glyma.13G135300.2.p	5e-66	Glyma.13G135300	AT3G12620.2	Protein phosphatase 2C family protein
AmCoGF2782	2429	1	tr|W9SCZ3|W9SCZ3_9ROSA	0	Q2HU08	1e-113	C0JJI2	3e-99	Glyma.06G165300.1.p	4e-18	Glyma.06G165300	AT5G23720.3	dual specificity protein phosphatase family protein
AmCoGF2784	1879	2	tr|A0A072U137|A0A072U137_MEDTR	0	A0A072U137	0	K7MUM8	0	Glyma.18G252000.1.p	0	Glyma.18G252000	AT1G02100.1	Leucine carboxyl methyltransferase
AmCoGF2785_1	1802	2	tr|G7J6H8|G7J6H8_MEDTR	0	G7J6H8	0	I1JSQ4	0	Glyma.04G014000.1.p	0	Glyma.04G014000	AT3G18830.1	polyol/monosaccharide transporter 5
AmCoGF2785_2	1593	1	tr|A0A072UM27|A0A072UM27_MEDTR	5e-174	A0A072UM27	9e-176	A0A0R0H1C7	2e-175	Glyma.12G044700.1.p	2e-175	Glyma.12G044700	AT3G18830.1	polyol/monosaccharide transporter 5
AmCoGF35554	2147	2	tr|G7I9U4|G7I9U4_MEDTR	8e-166	G7I9U4	1e-167	K7MNE8	8e-153	Glyma.17G226600.1.p	8e-153	Glyma.17G226600	AT2G26310.1	Chalcone-flavanone isomerase family protein
AmCoGF2792	2834	3	tr|I1LFF7|I1LFF7_SOYBN	0	G7IF21	0	I1LFF7	0	Glyma.20G242900.1.p	0	Glyma.20G242900	AT3G04680.2	CLP-similar protein 3
AmCoGF2793	2516	3	tr|A0A0S3R9P0|A0A0S3R9P0_PHAAN	0	G7JBP7	0	K7KNQ7	0	Glyma.05G001800.1.p	0	Glyma.05G001800	AT4G38270.2	galacturonosyltransferase 3
AmCoGF2794	3301	1	tr|G7IDS5|G7IDS5_MEDTR	0	G7IDS5	0	K7LIJ4	0	Glyma.10G105200.1.p	0	Glyma.10G105200	AT5G04040.1	Patatin-like phospholipase family protein
AmCoGF2800_1	1580	1	tr|A0A072U1P3|A0A072U1P3_MEDTR	0	A0A072U1P3	0	I1N8U7	0	Glyma.19G132400.1.p	0	Glyma.19G132400	AT3G57030.1	Calcium-dependent phosphotriesterase superfamily protein
AmCoGF2800_2	1933	1	tr|A0A072U1P3|A0A072U1P3_MEDTR	1e-164	A0A072U1P3	2e-166	I1N8U7	8e-157	Glyma.19G132400.1.p	6e-157	Glyma.19G132400	AT3G57030.1	Calcium-dependent phosphotriesterase superfamily protein
AmCoGF2801	2522	2	tr|A0A151RWB9|A0A151RWB9_CAJCA	0	G7IP74	0	I1M1G3	0	Glyma.13G218800.1.p	0	Glyma.13G218800	AT1G30090.1	Galactose oxidase/kelch repeat superfamily protein
AmCoGF35571	1883	1	tr|G7L060|G7L060_MEDTR	0	G7L060	0	I1N1Z6	2e-177	Glyma.18G158800.2.p	2e-177	Glyma.18G158800	AT4G13030.1	P-loop containing nucleoside triphosphate hydrolases superfamily protein
AmCoGF35572_1	2663	1	tr|G7KGV3|G7KGV3_MEDTR	0	G7KGV3	0	I1MZ96	0	Glyma.18G034800.1.p	0	Glyma.18G034800	AT2G39750.1	S-adenosyl-L-methionine-dependent methyltransferases superfamily protein
AmCoGF35572_2	2597	1	tr|G7KGV3|G7KGV3_MEDTR	0	G7KGV3	0	I1MZ96	0	Glyma.18G034800.1.p	0	Glyma.18G034800	AT2G39750.1	S-adenosyl-L-methionine-dependent methyltransferases superfamily protein
AmCoGF56832_1	2854	5	tr|A0A151U117|A0A151U117_CAJCA	3e-90	A0A072UBQ7	7e-90	I1N3A4	8e-89	Glyma.18G215500.1.p	8e-89	Glyma.18G215500	AT5G01920.1	Protein kinase superfamily protein
AmCoGF56832_2	1871	1	tr|A0A151U117|A0A151U117_CAJCA	1e-93	A0A072UBQ7	6e-93	I1N3A4	5e-92	Glyma.18G215500.1.p	5e-92	Glyma.18G215500	AT5G01920.1	Protein kinase superfamily protein
AmCoGF56832_3	1559	1	tr|I1N3A5|I1N3A5_SOYBN	0	A0A072U0R9	0	I1N3A5	0	Glyma.18G215600.1.p	0	Glyma.18G215600	AT5G01930.1	Glycosyl hydrolase superfamily protein
AmCoGF5929	3189	1	tr|I1L4D4|I1L4D4_SOYBN	0	A0A072UC64	0	I1L4D4	0	Glyma.09G185800.1.p	0	Glyma.09G185800	AT1G62830.1	LSD1-like 1
AmCoGF2808_1	3207	3	tr|G7IHQ9|G7IHQ9_MEDTR	0	G7IHQ9	0	I1M541	0	Glyma.13G342900.1.p	0	Glyma.13G342900	AT3G20780.1	topoisomerase 6 subunit B
AmCoGF2808_2	3687	1	tr|G7IHQ9|G7IHQ9_MEDTR	1e-108	G7IHQ9	2e-110	I1M541	7e-92	Glyma.13G342900.1.p	7e-92	Glyma.13G342900	AT3G20780.1	topoisomerase 6 subunit B
AmCoGF2809	1540	1	tr|B0BLH3|B0BLH3_LOTJA	4e-117	G7J752	3e-105	I1LQ22	3e-114	Glyma.12G042100.1.p	3e-114	Glyma.12G042100	AT2G17080.1	Arabidopsis protein of unknown function (DUF241)
AmCoGF2810_1	1854	1	tr|A0A151RYX2|A0A151RYX2_CAJCA	6e-50	G7L3D0	5e-16	K7L1W5	9e-19	Glyma.07G153000.2.p	9e-19	Glyma.07G153000
AmCoGF2810_2	2463	1	tr|A0A151RYX2|A0A151RYX2_CAJCA	3e-51	G7L3D0	1e-15	K7L1W5	5e-18	Glyma.07G153000.2.p	5e-18	Glyma.07G153000
AmCoGF2810_3	2407	1	tr|A0A151U9A5|A0A151U9A5_CAJCA	2e-75	Q2HU07	6e-44	A0A0R0KQM4	1e-54	Glyma.03G126500.1.p	1e-54	Glyma.03G126500	AT1G21280.1
AmCoGF2810_4	2990	1	tr|A0A151RYX2|A0A151RYX2_CAJCA	5e-26	A0A072V781	8e-09	K7L1W5	3e-10	Glyma.07G153000.2.p	3e-10	Glyma.07G153000
AmCoGF35584_1	5891	8	tr|G7JD18|G7JD18_MEDTR	2e-122	G7JD18	4e-124	I1MST4	4e-123	Glyma.17G065600.2.p	4e-123	Glyma.17G065600	AT4G30310.2	FGGY family of carbohydrate kinase
AmCoGF35584_2	6414	1	tr|G7JD18|G7JD18_MEDTR	0	G7JD18	0	I1MST3	0	Glyma.17G065600.1.p	0	Glyma.17G065600	AT4G30310.2	FGGY family of carbohydrate kinase
AmCoGF2817_1	4636	1	tr|A0A072UM66|A0A072UM66_MEDTR	1e-69	A0A072UM66	2e-71	I1LJY4	1e-57	Glyma.11G136000.1.p	9e-58	Glyma.11G136000	AT2G29210.1	splicing factor PWI domain-containing protein
AmCoGF2817_2	4510	2	tr|V7AGQ0|V7AGQ0_PHAVU	1e-99	G7JCF1	3e-98	I1LQL7	3e-98	Glyma.12G059700.1.p	4e-98	Glyma.12G059700	AT2G29210.1	splicing factor PWI domain-containing protein
AmCoGF2817_3	4082	3	tr|A0A072UM66|A0A072UM66_MEDTR	1e-69	A0A072UM66	2e-71	I1LJY4	1e-57	Glyma.11G136000.1.p	8e-58	Glyma.11G136000	AT2G29210.1	splicing factor PWI domain-containing protein
AmCoGF2817_4	4879	6	tr|V7AGQ0|V7AGQ0_PHAVU	3e-104	A0A072UKA5	2e-105	I1LQL7	1e-104	Glyma.12G059700.1.p	1e-104	Glyma.12G059700	AT2G29210.1	splicing factor PWI domain-containing protein
AmCoGF2817_5	3849	1	tr|V7AGQ0|V7AGQ0_PHAVU	2e-87	A0A072UM66	2e-71	I1LQL7	6e-87	Glyma.12G059700.1.p	6e-87	Glyma.12G059700	AT2G29210.1	splicing factor PWI domain-containing protein
AmCoGF2817_6	703	1	tr|I1LQL7|I1LQL7_SOYBN	6e-69	A0A072UKA5	1e-69	I1LQL7	2e-70	Glyma.12G059700.1.p	2e-70	Glyma.12G059700	AT2G29210.1	splicing factor PWI domain-containing protein
AmCoGF35587	2692	2	tr|A0A151RD84|A0A151RD84_CAJCA	7e-75	A0A072UBI1	4e-56	K7M593	8e-73	Glyma.14G064700.1.p	8e-73	Glyma.14G064700	AT5G59100.1	Subtilisin-like serine endopeptidase family protein
AmCoGF2820_1	3163	10	tr|A0A072VAE0|A0A072VAE0_MEDTR	0	A0A072VAE0	0	A7LCD5	0	Glyma.07G034800.1.p	0	Glyma.07G034800	AT1G55020.1	lipoxygenase 1
AmCoGF2820_2	1621	1	tr|A0A072VAE0|A0A072VAE0_MEDTR	7e-117	A0A072VAE0	1e-118	A0A0R0J818	6e-118	Glyma.07G034800.2.p	6e-118	Glyma.07G034800	AT1G55020.1	lipoxygenase 1
AmCoGF2820_3	3168	6	tr|A0A072VAE0|A0A072VAE0_MEDTR	0	A0A072VAE0	0	A7LCD5	0	Glyma.07G034800.1.p	0	Glyma.07G034800	AT1G55020.1	lipoxygenase 1
AmCoGF2820_4	3060	1	tr|A0A072VAE0|A0A072VAE0_MEDTR	0	A0A072VAE0	0	A7LCD5	0	Glyma.07G034800.1.p	0	Glyma.07G034800	AT1G55020.1	lipoxygenase 1
AmCoGF35590_1	3326	2	tr|K7KVT9|K7KVT9_SOYBN	0	A0A072U5H4	6e-110	K7KVT9	0	Glyma.06G184600.1.p	0	Glyma.06G184600	AT3G48050.2	BAH domain ;TFIIS helical bundle-like domain
AmCoGF35590_2	3526	1	tr|K7KVT9|K7KVT9_SOYBN	0	A0A072U5H4	2e-109	K7KVT9	0	Glyma.06G184600.1.p	0	Glyma.06G184600	AT3G48050.2	BAH domain ;TFIIS helical bundle-like domain
AmCoGF35590_3	2864	1	tr|K7KVT9|K7KVT9_SOYBN	0	A0A072U5H4	8e-89	K7KVT9	0	Glyma.06G184600.1.p	0	Glyma.06G184600	AT3G48050.2	BAH domain ;TFIIS helical bundle-like domain
AmCoGF60545	2573	1	tr|G7I367|G7I367_MEDTR	0	G7I367	0	I1NHM3	0	Glyma.20G186800.3.p	0	Glyma.20G186800	AT3G10770.1	Single-stranded nucleic acid binding R3H protein
AmCoGF2824	3000	2	tr|G7K723|G7K723_MEDTR	5e-162	G7K723	1e-163	I1MHN6	4e-75	Glyma.15G186800.1.p	5e-75	Glyma.15G186800	AT3G14470.1	NB-ARC domain-containing disease resistance protein
AmCoGF2825	1674	2	tr|G7JKC7|G7JKC7_MEDTR	5e-144	G7JKC7	8e-146	I1KN11	5e-142	Glyma.07G249300.1.p	5e-142	Glyma.07G249300	AT5G07900.1	Mitochondrial transcription termination factor family protein
AmCoGF60546	1945	2	tr|I1NHQ5|I1NHQ5_SOYBN	0	A0A072VPQ9	0	I1NHQ5	0	Glyma.20G190200.1.p	0	Glyma.20G190200	AT3G10530.1	Transducin/WD40 repeat-like superfamily protein
AmCoGF2832	2927	4	tr|G7KJ70|G7KJ70_MEDTR	2e-177	G7KJ70	3e-179	K7LG76	4e-174	Glyma.09G263300.1.p	3e-174	Glyma.09G263300	AT4G00550.1	digalactosyl diacylglycerol deficient 2
AmCoGF35603	2696	2	tr|K7KHP1|K7KHP1_SOYBN	0	A0A072VFL3	1e-139	K7KHP1	0	Glyma.04G020100.1.p	0	Glyma.04G020100	AT4G38470.1	ACT-like protein tyrosine kinase family protein
AmCoGF38208	3003	3	tr|G7LHM1|G7LHM1_MEDTR	4e-59	G7LHM1	7e-61	K7MDA5	6e-44	Glyma.15G229400.1.p	6e-44	Glyma.15G229400	AT3G12320.1
AmCoGF35612	2643	2	tr|I3SK68|I3SK68_MEDTR	2e-35	I3SK68	3e-37	I1M2Q3	1e-34	Glyma.13G259900.1.p	1e-34	Glyma.13G259900	AT1G32370.2	tobamovirus multiplication 2B
AmCoGF35615	3731	3	tr|G7JX54|G7JX54_MEDTR	0	G7JX54	0	K7K2R7	0	Glyma.01G087700.1.p	0	Glyma.01G087700	AT1G25570.1	Di-glucose binding protein with Leucine-rich repeat domain
AmCoGF2848_1	4871	1	tr|R4ITY7|R4ITY7_VICFA	7e-115	G7JVL4	1e-09	K7L0C7	7e-05	Glyma.07G079300.1.p	7e-05	Glyma.07G079300
AmCoGF2848_2	1919	1	tr|A0A151U9A5|A0A151U9A5_CAJCA	8e-69	Q2HT49	7e-21	A0A0D5NST3	3e-41	Glyma.02G180600.1.p	5e-37	Glyma.02G180600	AT1G21280.1
AmCoGF2848_3	1149	1	tr|A0A0R0GHU7|A0A0R0GHU7_SOYBN	2e-115	A0A072TJF5	6e-111	A0A0R0GHU7	4e-117	Glyma.16G174400.1.p	1e-116	Glyma.16G174400	AT4G28650.1	Leucine-rich repeat transmembrane protein kinase family protein
AmCoGF2848_4	3132	1	tr|A0A072V9I1|A0A072V9I1_MEDTR	1e-128	A0A072V9I1	2e-130	I1N1N3	1e-127	Glyma.04G144300.1.p	1e-127	Glyma.04G144300	AT1G74030.1	enolase 1
[truncated: 25,976 more rows]

## Sheet: root
UniTransModel ID	Length (nt)	Number of isoforms	UniProtKB_viridiplantae hit	E-value of UniProtKB_viridiplantae hit	UniProtKB_MEDTR hit	E-value of UniProtKB_MEDTR hit	UniProtKB_SOYBN hit	E-value of UniProtKB_SOYBN hit	Gmax reference protein hit	E-value of Gmax reference protein hit	Gene locus of Gmax reference protein hit	Best hit in Arabidopsis of Gmax gene locus	Gene description of best hit in Arabidopsis
AmCoGF0_1	2739	1	tr|G7I413|G7I413_MEDTR	1e-36	G7I413	2e-38	I1NHT9	5e-38	Glyma.20G194100.1.p	6e-38	Glyma.20G194100	AT5G03540.1	exocyst subunit exo70 family protein A1
AmCoGF0_2	2028	1	tr|G7K9J9|G7K9J9_MEDTR	9e-24	G7K9J9	2e-25	I1L532	4e-25	Glyma.09G210200.1.p	4e-25	Glyma.09G210200	AT1G31940.1
AmCoGF0_3	2859	2	tr|G7K9J9|G7K9J9_MEDTR	6e-06	G7K9J9	1e-07	I1L532	3e-07	Glyma.09G210200.1.p	3e-07	Glyma.09G210200	AT1G31940.1
AmCoGF0_4	3103	1	tr|A0A072U9B5|A0A072U9B5_MEDTR	0.0009	A0A072U9B5	2e-05	NA	NA	NA	NA	NA	NA	NA
AmCoGF1_1	5106	2	tr|A0A199VT29|A0A199VT29_ANACO	4e-161	G7IVG6	4e-159	A0A0R0E752	2e-138	Glyma.20G052500.3.p	2e-138	Glyma.20G052500	AT2G27040.1	Argonaute family protein
AmCoGF1_2	5942	2	tr|A0A151TKW1|A0A151TKW1_CAJCA	5e-165	A0A072VA82	5e-166	K7N1Q0	4e-161	Glyma.20G052500.1.p	4e-161	Glyma.20G052500	AT2G27040.1	Argonaute family protein
AmCoGF1_3	5664	4	tr|A0A072VA82|A0A072VA82_MEDTR	8e-99	A0A072UAD3	6e-113	K7N1Q0	3e-99	Glyma.20G052500.1.p	3e-99	Glyma.20G052500	AT2G27040.1	Argonaute family protein
AmCoGF1_4	4947	1	tr|V7BME3|V7BME3_PHAVU	2e-64	A0A072VA82	4e-64	K7N1Q0	4e-65	Glyma.20G052500.1.p	3e-65	Glyma.20G052500	AT2G27040.1	Argonaute family protein
AmCoGF1_5	5331	12	tr|A0A072VA82|A0A072VA82_MEDTR	0	A0A072VA82	0	K7N1Q0	0	Glyma.20G052500.1.p	0	Glyma.20G052500	AT2G27040.1	Argonaute family protein
AmCoGF1_6	5472	4	tr|A0A072VA82|A0A072VA82_MEDTR	0	A0A072VA82	0	K7N1Q0	0	Glyma.20G052500.1.p	0	Glyma.20G052500	AT2G27040.1	Argonaute family protein
AmCoGF2_1	3070	4	tr|A0A072UP92|A0A072UP92_MEDTR	0	A0A072UP92	0	A0A0R0K0B7	0	Glyma.05G098800.1.p	0	Glyma.05G098800	AT4G37270.1	heavy metal atpase 1
AmCoGF2_2	1640	1	tr|A0A0R0K0B7|A0A0R0K0B7_SOYBN	8e-159	A0A072UP92	2e-135	A0A0R0K0B7	3e-160	Glyma.05G098800.1.p	3e-160	Glyma.05G098800	AT4G37270.1	heavy metal atpase 1
AmCoGF2_3	2563	1	tr|I1K282|I1K282_SOYBN	2e-42	A0A072UP92	6e-43	I1K282	7e-44	Glyma.05G098800.1.p	1e-43	Glyma.05G098800	AT4G37270.1	heavy metal atpase 1
AmCoGF3	3137	3	tr|I1JJL9|I1JJL9_SOYBN	4e-46	G7K4S5	1e-47	I1JJL9	1e-47	Glyma.02G302700.2.p	1e-47	Glyma.02G302700	AT3G13226.1	regulatory protein RecX family protein
AmCoGF32773_1	2274	4	tr|I1JEZ6|I1JEZ6_SOYBN	1e-59	G7JNL3	2e-57	I1JEZ6	3e-61	Glyma.02G137400.2.p	3e-61	Glyma.02G137400	AT1G05710.2	basic helix-loop-helix (bHLH) DNA-binding superfamily protein
AmCoGF32773_2	2908	3	tr|I1JEZ6|I1JEZ6_SOYBN	4e-59	G7JNL3	8e-57	I1JEZ6	1e-60	Glyma.02G137400.2.p	1e-60	Glyma.02G137400	AT1G05710.2	basic helix-loop-helix (bHLH) DNA-binding superfamily protein
AmCoGF6	3577	2	NA	NA	NA	NA	NA	NA	NA	NA	NA	NA	NA
AmCoGF16_1	3783	1	tr|A0A072V8U6|A0A072V8U6_MEDTR	3e-176	A0A072V8U6	5e-178	I1MHR7	1e-173	Glyma.15G191600.1.p	1e-173	Glyma.15G191600	AT1G30810.1	Transcription factor jumonji (jmj) family protein / zinc finger (C5HC2 type) family protein
AmCoGF16_2	3135	1	tr|A0A072V8U6|A0A072V8U6_MEDTR	1e-178	A0A072V8U6	2e-180	K7MCE7	1e-175	Glyma.15G191600.2.p	1e-175	Glyma.15G191600	AT1G30810.2	Transcription factor jumonji (jmj) family protein / zinc finger (C5HC2 type) family protein
AmCoGF38232_1	1869	1	tr|A0A151UAS2|A0A151UAS2_CAJCA	4e-62	G7ISD2	6e-61	I1MEK8	3e-61	Glyma.15G076000.1.p	2e-61	Glyma.15G076000	AT1G28310.2	Dof-type zinc finger DNA-binding family protein
AmCoGF38232_2	1957	1	tr|V7BQA0|V7BQA0_PHAVU	7e-71	G7ISD2	3e-68	I1MEK8	5e-68	Glyma.15G076000.1.p	4e-68	Glyma.15G076000	AT1G28310.2	Dof-type zinc finger DNA-binding family protein
AmCoGF21	2923	2	tr|A0A0S3SU76|A0A0S3SU76_PHAAN	5e-12	A0A072VHN1	2e-11	K7LIB2	1e-11	Glyma.10G094300.1.p	1e-11	Glyma.10G094300	AT3G49740.1	Tetratricopeptide repeat (TPR)-like superfamily protein
AmCoGF32790	1805	1	tr|G7IR00|G7IR00_MEDTR	0.0001	G7IR00	2e-06	NA	NA	NA	NA	NA	NA	NA
AmCoGF24	3104	1	tr|A0A151TFA8|A0A151TFA8_CAJCA	0	Q2HU08	0	A0A0D5NSE1	0	Glyma.06G165300.1.p	1e-27	Glyma.06G165300	AT5G23720.3	dual specificity protein phosphatase family protein
AmCoGF25	2720	1	tr|A0A0A0L6R8|A0A0A0L6R8_CUCSA	2e-72	A0A072UTS6	6e-70	I1MQT7	2e-69	Glyma.17G002000.1.p	2e-69	Glyma.17G002000	AT2G02560.2	cullin-associated and neddylation dissociated
AmCoGF32795	3146	3	tr|I1M399|I1M399_SOYBN	0	A0A072VAC4	0	I1M399	0	Glyma.13G278300.2.p	0	Glyma.13G278300	AT3G15380.1	Plasma-membrane choline transporter family protein
AmCoGF28_1	1731	1	tr|G7LE36|G7LE36_MEDTR	2e-22	G7LE36	3e-24	K7KR69	2e-21	Glyma.05G192600.1.p	1e-21	Glyma.05G192600	AT4G33470.1	histone deacetylase 14
AmCoGF28_2	1619	1	tr|B7FK70|B7FK70_MEDTR	8e-41	B7FK70	1e-42	K7M1A1	3e-41	Glyma.04G063600.1.p	1e-39	Glyma.04G063600	AT4G18710.1	Protein kinase superfamily protein
AmCoGF30	1534	1	tr|G7J3A3|G7J3A3_MEDTR	1e-86	G7J3A3	3e-88	I1JXQ5	5e-87	Glyma.04G200900.1.p	5e-87	Glyma.04G200900	AT5G13980.1	Glycosyl hydrolase family 38 protein
AmCoGF33	1461	1	tr|A0A151R2S1|A0A151R2S1_CAJCA	6e-13	NA	NA	K7KCJ5	0.0004	NA	NA	NA	NA	NA
AmCoGF32802_1	1329	2	tr|A0A0S3RPN4|A0A0S3RPN4_PHAAN	1e-26	A0A072UR78	3e-28	C6SVT6	3e-28	Glyma.08G108500.1.p	3e-29	Glyma.08G108500	AT4G21110.1	G10 family protein
AmCoGF32802_2	1833	1	tr|A0A151SJB4|A0A151SJB4_CAJCA	3e-58	G7LH30	6e-58	I1K3S1	1e-59	Glyma.08G108500.1.p	2e-58	Glyma.08G108500	AT4G21110.1	G10 family protein
AmCoGF32802_3	3851	2	tr|A0A151SJB4|A0A151SJB4_CAJCA	2e-56	G7LH30	4e-56	I1K3S1	9e-58	Glyma.08G108500.1.p	1e-56	Glyma.08G108500	AT4G21110.1	G10 family protein
AmCoGF32802_4	3635	1	tr|A0A151SJB4|A0A151SJB4_CAJCA	2e-56	G7LH30	3e-56	I1K3S1	8e-58	Glyma.08G108500.1.p	1e-56	Glyma.08G108500	AT4G21110.1	G10 family protein
AmCoGF32802_5	3479	1	tr|A0A0S3RPN4|A0A0S3RPN4_PHAAN	2e-71	G7LH30	1e-72	C6SVT6	6e-73	Glyma.08G108500.1.p	6e-73	Glyma.08G108500	AT4G21110.1	G10 family protein
AmCoGF32802_6	3695	1	tr|A0A0S3RPN4|A0A0S3RPN4_PHAAN	2e-84	G7LH30	2e-85	C6SVT6	6e-86	Glyma.08G108500.1.p	5e-86	Glyma.08G108500	AT4G21110.1	G10 family protein
AmCoGF37	3203	4	tr|A0A0R0KL56|A0A0R0KL56_SOYBN	4e-28	I3SQR8	1e-28	A0A0R0KL56	1e-29	Glyma.03G175600.6.p	8e-30	Glyma.03G175600	AT3G53500.2	RNA-binding (RRM/RBD/RNP motifs) family protein with retrovirus zinc finger-like domain
AmCoGF32807	1713	1	tr|A0A0S3SQJ9|A0A0S3SQJ9_PHAAN	1e-116	A2Q158	1e-115	I1NJ40	2e-117	Glyma.20G238500.1.p	2e-117	Glyma.20G238500	AT2G40650.1	PRP38 family protein
AmCoGF40_1	1772	1	tr|G7JCM1|G7JCM1_MEDTR	0	G7JCM1	0	I1KEM9	0	Glyma.06G276900.1.p	0	Glyma.06G276900	AT3G58640.1	Mitogen activated protein kinase kinase kinase-related
AmCoGF40_2	3271	1	tr|G7JCM1|G7JCM1_MEDTR	0	G7JCM1	0	K7LUH0	0	Glyma.12G128700.1.p	0	Glyma.12G128700	AT3G58640.2	Mitogen activated protein kinase kinase kinase-related
AmCoGF32809	3166	3	tr|A0A072UC59|A0A072UC59_MEDTR	0	A0A072UC59	0	I1M2R5	0	Glyma.09G184900.1.p	0	Glyma.09G184900	AT1G51740.1	syntaxin of plants 81
AmCoGF48	3183	1	tr|A0A151SV00|A0A151SV00_CAJCA	0	G7IU50	0	I1M4P0	0	Glyma.13G329100.2.p	0	Glyma.13G329100	AT2G28520.1	vacuolar proton ATPase A1
AmCoGF32818	2776	1	tr|A0A0S3TC07|A0A0S3TC07_PHAAN	5e-74	G7KPS2	3e-70	I1L464	2e-75	Glyma.09G177100.1.p	2e-75	Glyma.09G177100	AT1G48570.1	zinc finger (Ran-binding) family protein
AmCoGF54_1	2422	4	tr|A0A072UBN0|A0A072UBN0_MEDTR	0	A0A072UBN0	0	I1MQL7	0	Glyma.16G217700.1.p	0	Glyma.16G217700	AT1G18330.1	Homeodomain-like superfamily protein
AmCoGF54_2	2703	1	tr|A0A072UBN0|A0A072UBN0_MEDTR	0	A0A072UBN0	0	I1MQL7	0	Glyma.16G217700.1.p	0	Glyma.16G217700	AT1G18330.1	Homeodomain-like superfamily protein
AmCoGF32824	2146	2	tr|A0A072VQI0|A0A072VQI0_MEDTR	0	A0A072VQI0	0	I1LEZ5	0	Glyma.10G277100.1.p	0	Glyma.10G277100	AT5G03470.1	Protein phosphatase 2A regulatory B subunit family protein
AmCoGF58_1	3001	1	tr|G7J4A8|G7J4A8_MEDTR	2e-161	G7J4A8	3e-163	I1JXC0	4e-159	Glyma.04G188400.2.p	4e-159	Glyma.04G188400	AT4G24710.1	P-loop containing nucleoside triphosphate hydrolases superfamily protein
AmCoGF58_2	2699	2	tr|G7J4A8|G7J4A8_MEDTR	3e-77	G7J4A8	7e-79	I1KCB2	4e-76	Glyma.06G177400.1.p	4e-76	Glyma.06G177400	AT4G24710.1	P-loop containing nucleoside triphosphate hydrolases superfamily protein
AmCoGF32828	1725	2	tr|G7LEY2|G7LEY2_MEDTR	0	G7LEY2	0	I1K519	0	Glyma.05G194600.1.p	0	Glyma.05G194600	AT5G09220.1	amino acid permease 2
AmCoGF32832_1	3612	2	tr|G7JHH8|G7JHH8_MEDTR	0	G7JHH8	0	I1KMD4	0	Glyma.07G226100.1.p	0	Glyma.07G226100	AT2G03480.1	QUASIMODO2 LIKE 2
AmCoGF32832_2	3994	7	tr|A0A151UBA2|A0A151UBA2_CAJCA	0	G7JHH8	0	I1KMD4	0	Glyma.07G226100.1.p	0	Glyma.07G226100	AT2G03480.1	QUASIMODO2 LIKE 2
AmCoGF32832_3	3770	3	tr|A0A0R0L7B7|A0A0R0L7B7_SOYBN	0	G7JHH8	0	A0A0R0L7B7	0	Glyma.01G057500.1.p	0	Glyma.01G057500	AT1G13860.4	QUASIMODO2 LIKE 1
AmCoGF66	1866	2	tr|G7JGK7|G7JGK7_MEDTR	0	G7JGK7	0	I1LZU0	0	Glyma.13G162900.5.p	0	Glyma.13G162900	AT5G20380.1	phosphate transporter 4;5
AmCoGF68	3389	2	tr|A0A072U8C1|A0A072U8C1_MEDTR	0	A0A072U8C1	0	I1ML79	0	Glyma.16G046200.1.p	0	Glyma.16G046200	AT3G02050.1	K+ uptake transporter 3
AmCoGF69_1	2880	1	tr|A0A072UYW8|A0A072UYW8_MEDTR	0	A0A072UYW8	0	K7KL40	0	Glyma.04G193000.1.p	0	Glyma.04G193000	AT3G48470.1	embryo defective 2423
AmCoGF69_2	4068	7	tr|A0A072UYW8|A0A072UYW8_MEDTR	0	A0A072UYW8	0	K7KL40	0	Glyma.04G193000.1.p	0	Glyma.04G193000	AT3G48470.1	embryo defective 2423
AmCoGF72	2523	2	tr|G7JHL0|G7JHL0_MEDTR	0	G7JHL0	0	I1KMB9	0	Glyma.07G224600.1.p	0	Glyma.07G224600	AT5G56360.1	calmodulin-binding protein
AmCoGF73	2338	3	tr|G7LED0|G7LED0_MEDTR	0	G7LED0	0	I1MM63	0	Glyma.16G083800.1.p	0	Glyma.16G083800	AT3G07420.1	asparaginyl-tRNA synthetase 2
AmCoGF32842_1	1875	1	tr|I1MBQ8|I1MBQ8_SOYBN	2e-106	G7KFS1	2e-105	I1MBQ8	6e-108	Glyma.14G209800.2.p	6e-108	Glyma.14G209800	AT5G17240.1	SET domain group 40
AmCoGF32842_2	1923	2	tr|V7B812|V7B812_PHAVU	0	G7KFS1	0	I1MBQ7	0	Glyma.14G209800.1.p	0	Glyma.14G209800	AT5G17240.1	SET domain group 40
AmCoGF32843	2884	4	tr|A0A0S3SKH1|A0A0S3SKH1_PHAAN	4e-111	G7IWU8	8e-111	K7LI80	1e-110	Glyma.10G089600.1.p	1e-110	Glyma.10G089600	AT5G47970.2	Aldolase-type TIM barrel family protein
AmCoGF80_1	3205	1	tr|A0A072UU44|A0A072UU44_MEDTR	0	A0A072UU44	0	I1K4U7	0	Glyma.05G187300.1.p	0	Glyma.05G187300	AT5G64740.1	cellulose synthase 6
AmCoGF80_2	3284	1	tr|A0A072UU44|A0A072UU44_MEDTR	0	A0A072UU44	0	A0A0R0KHQ4	0	Glyma.04G153700.2.p	0	Glyma.04G153700	AT5G17420.1	Cellulose synthase family protein
AmCoGF32849_1	639	1	tr|A0A151RG72|A0A151RG72_CAJCA	2e-72	B8YLY5	1e-22	A0A0D5NST3	4e-30	NA	NA	NA	NA	NA
AmCoGF32849_2	1941	1	tr|A0A151UCF6|A0A151UCF6_CAJCA	1e-123	Q2HU07	3e-53	A0A0D5NST3	3e-68	Glyma.16G125200.1.p	0.0002	Glyma.16G125200	AT2G34930.1	disease resistance family protein / LRR family protein
AmCoGF43705_1	1036	1	tr|G7ITL0|G7ITL0_MEDTR	5e-166	G7ITL0	8e-168	C6TI83	1e-150	Glyma.12G217400.1.p	8e-151	Glyma.12G217400	AT5G25610.1	BURP domain-containing protein
AmCoGF43705_2	1401	1	tr|G7ITL0|G7ITL0_MEDTR	1e-137	G7ITL0	2e-139	C6TI83	1e-122	Glyma.12G217400.1.p	6e-123	Glyma.12G217400	AT5G25610.1	BURP domain-containing protein
AmCoGF5476_1	2013	4	tr|A0A072VK42|A0A072VK42_MEDTR	5e-74	A0A072VK42	8e-76	A0A0R0H0V4	4e-75	Glyma.13G263800.1.p	4e-75	Glyma.13G263800	AT1G17020.1	senescence-related gene 1
AmCoGF5476_2	2641	1	tr|A0A0B2QDV0|A0A0B2QDV0_GLYSO	7e-52	A0A072VK42	8e-46	C6TJH7	7e-53	Glyma.12G235100.1.p	7e-53	Glyma.12G235100	AT1G17020.1	senescence-related gene 1
AmCoGF5476_3	1487	1	tr|A0A0L9UE77|A0A0L9UE77_PHAAN	2e-15	G7L3D0	5e-10	NA	NA	NA	NA	NA	NA	NA
AmCoGF32860	2546	2	tr|G7IBM1|G7IBM1_MEDTR	3e-17	G7IBM1	5e-19	I1L8L7	4e-14	Glyma.10G044600.1.p	4e-14	Glyma.10G044600	AT3G62450.1
AmCoGF96_1	16608	1	tr|I1LY10|I1LY10_SOYBN	2e-80	A0A072V6N9	1e-81	I1LY10	7e-82	Glyma.13G105600.6.p	7e-82	Glyma.13G105600	AT2G19480.1	nucleosome assembly protein 1;2
AmCoGF96_2	14102	4	tr|V7CBA4|V7CBA4_PHAVU	2e-63	A0A072V6N9	1e-63	I1MSG0	2e-64	Glyma.17G053800.2.p	2e-64	Glyma.17G053800	AT2G19480.1	nucleosome assembly protein 1;2
AmCoGF96_3	1171	1	tr|I3T5B9|I3T5B9_MEDTR	6e-180	I3T5B9	0	I1LY75	2e-165	Glyma.13G111700.1.p	2e-165	Glyma.13G111700	AT1G19140.1
AmCoGF96_4	13493	5	tr|I1LY10|I1LY10_SOYBN	2e-80	A0A072V6N9	1e-81	I1LY10	5e-82	Glyma.13G105600.6.p	5e-82	Glyma.13G105600	AT2G19480.1	nucleosome assembly protein 1;2
AmCoGF96_5	13642	1	tr|I3T5B9|I3T5B9_MEDTR	3e-133	I3T5B9	5e-135	C6TNR9	2e-129	Glyma.17G048000.1.p	4e-129	Glyma.17G048000	AT1G19140.1
AmCoGF97_1	2056	2	tr|A0A072TUX3|A0A072TUX3_MEDTR	2e-35	A0A072TUX3	3e-37	I1K564	1e-28	Glyma.05G199000.5.p	1e-28	Glyma.05G199000	AT5G07360.1	Amidase family protein
AmCoGF97_2	2290	1	tr|A0A072TUX3|A0A072TUX3_MEDTR	8e-44	A0A072TUX3	1e-45	C6ZRT7	3e-34	Glyma.20G245600.1.p	3e-34	Glyma.20G245600	AT3G59350.1	Protein kinase superfamily protein
AmCoGF97_3	2573	2	tr|A0A072TUX3|A0A072TUX3_MEDTR	6e-35	A0A072TUX3	1e-36	I1K564	6e-28	Glyma.05G199000.5.p	6e-28	Glyma.05G199000	AT5G07360.1	Amidase family protein
AmCoGF97_4	3869	6	tr|A0A072VSY1|A0A072VSY1_MEDTR	2e-28	A0A072VSY1	4e-30	C6TCB9	1e-29	Glyma.10G295700.2.p	1e-29	Glyma.10G295700	AT3G59350.3	Protein kinase superfamily protein
AmCoGF98	2630	4	tr|A0A167SVP3|A0A167SVP3_9FABA	9e-133	A2Q5W0	5e-134	I1ML11	5e-134	Glyma.16G040100.1.p	5e-134	Glyma.16G040100	AT5G19780.1	tubulin alpha-5
AmCoGF99	2813	1	tr|A0A0B2RRI1|A0A0B2RRI1_GLYSO	4e-34	G7JKF2	2e-35	I1KNH5	7e-35	Glyma.07G263800.2.p	7e-35	Glyma.07G263800	AT1G12000.1	Phosphofructokinase family protein
AmCoGF100_1	1975	1	tr|A0A072UX38|A0A072UX38_MEDTR	0	A0A072UX38	0	A0A0R0EXU4	0	Glyma.18G080900.4.p	0	Glyma.18G080900	AT3G13080.1	multidrug resistance-associated protein 3
AmCoGF100_2	3218	2	tr|A0A151R8L4|A0A151R8L4_CAJCA	0	A0A072UW05	0	A0A0R0EXU4	0	Glyma.18G080900.4.p	0	Glyma.18G080900	AT3G13080.1	multidrug resistance-associated protein 3
AmCoGF100_3	3354	2	tr|A0A151R8L4|A0A151R8L4_CAJCA	0	A0A072UW05	0	A0A0R0EXU4	0	Glyma.18G080900.4.p	0	Glyma.18G080900	AT3G13080.1	multidrug resistance-associated protein 3
AmCoGF100_4	2249	1	tr|A0A072UX38|A0A072UX38_MEDTR	0	A0A072UX38	0	A0A0R0EXU4	0	Glyma.18G080900.4.p	0	Glyma.18G080900	AT3G13080.1	multidrug resistance-associated protein 3
AmCoGF101_1	2673	4	tr|G7INA2|G7INA2_MEDTR	3e-105	G7INA2	5e-107	I1LTD1	2e-95	Glyma.12G167500.1.p	2e-95	Glyma.12G167500	AT4G24330.1	Protein of unknown function (DUF1682)
AmCoGF101_2	2482	1	tr|G7INA2|G7INA2_MEDTR	8e-106	G7INA2	1e-107	I1LTD1	6e-96	Glyma.12G167500.1.p	6e-96	Glyma.12G167500	AT4G24330.1	Protein of unknown function (DUF1682)
AmCoGF102_1	1867	2	tr|G7JXC3|G7JXC3_MEDTR	1e-65	G7JXC3	3e-67	K7LMT6	5e-61	Glyma.11G033600.2.p	5e-61	Glyma.11G033600	AT4G17330.1	G2484-1 protein
AmCoGF102_2	4203	2	tr|G7JXC3|G7JXC3_MEDTR	5e-168	G7JXC3	8e-170	A0A0R0LI21	3e-109	Glyma.01G208600.1.p	3e-109	Glyma.01G208600	AT4G17330.1	G2484-1 protein
AmCoGF102_3	3817	1	tr|K7K4Z9|K7K4Z9_SOYBN	6e-156	G7JXC3	8e-125	K7K4Z9	2e-157	Glyma.01G208600.1.p	5e-157	Glyma.01G208600	AT4G17330.1	G2484-1 protein
AmCoGF102_4	1867	1	tr|K7K4Z9|K7K4Z9_SOYBN	7e-164	G7JXC3	4e-135	K7K4Z9	2e-165	Glyma.01G208600.1.p	5e-165	Glyma.01G208600	AT4G17330.1	G2484-1 protein
AmCoGF105_1	3660	2	tr|A0A072UMH8|A0A072UMH8_MEDTR	0	A0A072UMH8	0	I1M066	0	Glyma.13G174900.1.p	0	Glyma.13G174900	AT1G28440.1	HAESA-like 1
AmCoGF105_2	3926	2	tr|A0A072UMH8|A0A072UMH8_MEDTR	0	A0A072UMH8	0	I1M066	0	Glyma.13G174900.1.p	0	Glyma.13G174900	AT1G28440.1	HAESA-like 1
AmCoGF32880_1	2931	1	tr|A0A0B2PAJ9|A0A0B2PAJ9_GLYSO	0	A0A072VKG1	0	K7L0D4	0	Glyma.07G080600.1.p	0	Glyma.07G080600	AT1G47890.1	receptor like protein 7
AmCoGF32880_2	3064	1	tr|A0A0L9VQP9|A0A0L9VQP9_PHAAN	0	A0A072UIL3	0	K7K392	0	Glyma.01G117000.1.p	0	Glyma.01G117000	AT1G47890.1	receptor like protein 7
AmCoGF120	3354	3	tr|A0A151TA86|A0A151TA86_CAJCA	0	G7JWK2	0	K7K7Q1	0	Glyma.02G111600.1.p	0	Glyma.02G111600	AT1G69440.1	Argonaute family protein
AmCoGF121_1	2056	1	tr|G7KSB9|G7KSB9_MEDTR	0	G7KSB9	0	K7LW75	6e-161	Glyma.12G212500.1.p	6e-161	Glyma.12G212500	AT5G17680.1	disease resistance protein (TIR-NBS-LRR class), putative
AmCoGF121_2	2652	1	tr|A0A0L9UMP2|A0A0L9UMP2_PHAAN	1e-131	A0A072U0A0	1e-118	C6ZS41	8e-116	Glyma.12G212500.1.p	2e-115	Glyma.12G212500	AT5G17680.1	disease resistance protein (TIR-NBS-LRR class), putative
AmCoGF121_3	3527	1	tr|G7KSB9|G7KSB9_MEDTR	0	G7KSB9	0	K7LW75	5e-155	Glyma.12G212500.1.p	5e-155	Glyma.12G212500	AT5G17680.1	disease resistance protein (TIR-NBS-LRR class), putative
AmCoGF121_4	1223	1	tr|A0A072U176|A0A072U176_MEDTR	4e-11	A0A072U176	6e-13	K7LW75	2e-07	Glyma.12G212500.1.p	2e-07	Glyma.12G212500	AT5G17680.1	disease resistance protein (TIR-NBS-LRR class), putative
AmCoGF32890	2672	3	tr|A0A0S3RJU1|A0A0S3RJU1_PHAAN	2e-170	A0A072UGZ8	8e-170	I1JIU4	7e-169	Glyma.02G277300.1.p	7e-169	Glyma.02G277300	AT2G44060.2	Late embryogenesis abundant protein, group 2
AmCoGF32891_1	1594	1	tr|A0A067XTV5|A0A067XTV5_CICAR	0	G7JD22	1e-119	I1M2L8	0	Glyma.13G255800.1.p	0	Glyma.13G255800	AT5G17050.1	UDP-glucosyl transferase 78D2
AmCoGF32891_2	2626	2	tr|A0A067XTV5|A0A067XTV5_CICAR	0	G7JD22	3e-118	I1M2L8	0	Glyma.13G255800.1.p	0	Glyma.13G255800	AT5G17050.1	UDP-glucosyl transferase 78D2
AmCoGF32892	1706	1	tr|V7BUD8|V7BUD8_PHAVU	5e-15	A0A072VAC9	8e-14	I1M3A8	1e-15	Glyma.13G278800.2.p	1e-15	Glyma.13G278800	AT3G15410.1	Leucine-rich repeat (LRR) family protein
AmCoGF128_1	2881	1	tr|A0A151U7T1|A0A151U7T1_CAJCA	0	A0A072VQQ5	0	K7N342	0	Glyma.20G126100.2.p	0	Glyma.20G126100	AT1G56290.1	CwfJ-like family protein
AmCoGF128_2	1695	1	tr|K7N341|K7N341_SOYBN	0	A0A072VQQ5	0	K7N341	0	Glyma.20G126100.4.p	0	Glyma.20G126100	AT1G56290.1	CwfJ-like family protein
AmCoGF129	1639	2	tr|B7FKK9|B7FKK9_MEDTR	6e-81	B7FKK9	1e-82	Q8GT55	5e-70	Glyma.20G144800.1.p	5e-70	Glyma.20G144800	AT2G32150.1	Haloacid dehalogenase-like hydrolase (HAD) superfamily protein
AmCoGF130_1	3266	4	tr|I1KSU0|I1KSU0_SOYBN	0	G7L9M1	0	I1KSU0	0	Glyma.05G171400.1.p	0	Glyma.05G171400	AT4G05420.1	damaged DNA binding protein 1A
AmCoGF130_2	3871	1	tr|I1K4D0|I1K4D0_SOYBN	0	G7L9M1	0	I1K4D0	0	Glyma.12G078400.1.p	0	Glyma.12G078400	AT4G05420.2	damaged DNA binding protein 1A
AmCoGF130_3	1581	1	tr|V7CQR8|V7CQR8_PHAVU	0	G7L9M1	0	I1K4D0	0	Glyma.05G171400.1.p	0	Glyma.05G171400	AT4G05420.1	damaged DNA binding protein 1A
AmCoGF130_4	3088	3	tr|A0A0L9TEV9|A0A0L9TEV9_PHAAN	3e-160	G7L9M1	7e-155	I1K4D0	9e-161	Glyma.05G171400.1.p	2e-160	Glyma.05G171400	AT4G05420.1	damaged DNA binding protein 1A
AmCoGF130_5	1840	1	tr|A0A103WSV0|A0A103WSV0_CYNCS	1e-173	G7L9M1	5e-168	I1K4D0	3e-169	Glyma.12G078400.1.p	3e-152	Glyma.12G078400	AT4G05420.2	damaged DNA binding protein 1A
AmCoGF32899_1	2506	1	tr|A0A0B0PUC9|A0A0B0PUC9_GOSAR	0	A0A072TEE3	0	A0A0R0GDY6	0	Glyma.14G004600.1.p	0	Glyma.14G004600	AT5G47720.4	Thiolase family protein
AmCoGF32899_2	1819	1	tr|A9ZMZ4|A9ZMZ4_HEVBR	0	G7K0L3	9e-175	I1M669	1e-178	Glyma.02G308500.1.p	1e-178	Glyma.02G308500	AT5G48230.2	acetoacetyl-CoA thiolase 2
AmCoGF32899_3	2711	4	tr|A0A067EIA2|A0A067EIA2_CITSI	2e-126	A0A072TEE3	8e-116	A0A0R0GDY6	9e-122	Glyma.14G004600.1.p	9e-122	Glyma.14G004600	AT5G47720.4	Thiolase family protein
AmCoGF32900	2507	1	tr|A0A0S3RYR8|A0A0S3RYR8_PHAAN	0.0008	B3GN62	8e-05	K7KFT2	4e-05	Glyma.03G181400.4.p	3e-05	Glyma.03G181400	AT5G03280.1	NRAMP metal ion transporter family protein
AmCoGF10945	3637	2	NA	NA	NA	NA	NA	NA	NA	NA	NA	NA	NA
AmCoGF32904_1	4287	1	tr|A0A151UAK4|A0A151UAK4_CAJCA	8e-55	A0A072UMS0	1e-53	I1M057	2e-54	Glyma.13G174200.1.p	2e-54	Glyma.13G174200	AT5G46070.1	Guanylate-binding family protein
AmCoGF32904_2	3355	1	tr|A0A151R5F9|A0A151R5F9_CAJCA	1e-52	A0A072VB68	6e-51	K7KM40	2e-53	Glyma.04G242800.1.p	2e-53	Glyma.04G242800	AT1G76990.2	ACT domain repeat 3
AmCoGF32904_3	1861	2	tr|M0TY22|M0TY22_MUSAM	2e-48	A0A072UMS0	2e-36	I1M057	5e-36	Glyma.13G174200.1.p	5e-36	Glyma.13G174200	AT5G46070.1	Guanylate-binding family protein
AmCoGF32904_4	2541	1	tr|M0TY22|M0TY22_MUSAM	7e-52	A0A072VB68	6e-51	K7KM40	4e-51	Glyma.04G242800.1.p	4e-51	Glyma.04G242800	AT1G76990.2	ACT domain repeat 3
AmCoGF32904_5	2717	1	tr|A0A151UAK4|A0A151UAK4_CAJCA	5e-55	A0A072UMS0	6e-54	I1M057	1e-54	Glyma.13G174200.1.p	1e-54	Glyma.13G174200	AT5G46070.1	Guanylate-binding family protein
AmCoGF32904_6	4004	3	tr|A0A151UAK4|A0A151UAK4_CAJCA	8e-55	A0A072UMS0	9e-54	I1M057	2e-54	Glyma.13G174200.1.p	2e-54	Glyma.13G174200	AT5G46070.1	Guanylate-binding family protein
AmCoGF32904_7	2316	1	tr|A0A151R5F9|A0A151R5F9_CAJCA	3e-52	A0A072VB68	6e-52	K7KM40	6e-52	Glyma.04G242800.1.p	6e-52	Glyma.04G242800	AT1G76990.2	ACT domain repeat 3
AmCoGF32904_8	3812	1	tr|A0A151UAK4|A0A151UAK4_CAJCA	7e-55	A0A072UMS0	9e-54	I1M057	2e-54	Glyma.13G174200.1.p	2e-54	Glyma.13G174200	AT5G46070.1	Guanylate-binding family protein
AmCoGF32904_9	2774	1	tr|V7CGT1|V7CGT1_PHAVU	4e-44	A0A072UMS0	4e-44	I1M057	1e-43	Glyma.13G174200.1.p	1e-43	Glyma.13G174200	AT5G46070.1	Guanylate-binding family protein
AmCoGF32904_10	2612	1	tr|M0TY22|M0TY22_MUSAM	1e-52	A0A072UMS0	2e-44	I1M057	4e-45	Glyma.13G174200.1.p	4e-45	Glyma.13G174200	AT5G46070.1	Guanylate-binding family protein
AmCoGF32904_11	3460	1	tr|A0A151UAK4|A0A151UAK4_CAJCA	7e-55	A0A072UMS0	8e-54	I1M057	2e-54	Glyma.13G174200.1.p	2e-54	Glyma.13G174200	AT5G46070.1	Guanylate-binding family protein
AmCoGF32904_12	4691	1	tr|A0A151UAK4|A0A151UAK4_CAJCA	8e-55	A0A072UMS0	5e-54	I1M057	2e-54	Glyma.13G174200.1.p	2e-54	Glyma.13G174200	AT5G46070.1	Guanylate-binding family protein
AmCoGF32904_13	2569	3	tr|A0A0S3R1G1|A0A0S3R1G1_PHAAN	2e-42	A0A072UMS0	7e-42	I1M1Y5	4e-42	Glyma.13G234600.1.p	4e-42	Glyma.13G234600	AT5G46070.1	Guanylate-binding family protein
AmCoGF32904_14	4624	2	tr|A0A151UAK4|A0A151UAK4_CAJCA	9e-55	A0A072UMS0	1e-53	I1M057	2e-54	Glyma.13G174200.1.p	2e-54	Glyma.13G174200	AT5G46070.1	Guanylate-binding family protein
AmCoGF32904_15	1533	1	tr|M0TY22|M0TY22_MUSAM	9e-49	A0A072UMS0	2e-37	I1M057	1e-36	Glyma.13G174200.1.p	1e-36	Glyma.13G174200	AT5G46070.1	Guanylate-binding family protein
AmCoGF137	2958	1	tr|G7JJ56|G7JJ56_MEDTR	0	G7JJ56	0	I1MRF8	0	Glyma.17G024100.1.p	0	Glyma.17G024100	AT4G22760.1	Tetratricopeptide repeat (TPR)-like superfamily protein
AmCoGF32906	2416	3	tr|A0A151RRZ2|A0A151RRZ2_CAJCA	0	G7JCG0	0	I1LQM5	0	Glyma.12G059900.1.p	0	Glyma.12G059900	AT5G59250.1	Major facilitator superfamily protein
AmCoGF144	1761	1	tr|A0A0S3SS32|A0A0S3SS32_PHAAN	0	Q1RSJ8	0	I1JFC9	0	Glyma.02G149800.1.p	0	Glyma.02G149800	AT1G63900.1	E3 Ubiquitin ligase family protein
AmCoGF32914	3437	2	tr|G7JUC1|G7JUC1_MEDTR	0	G7JUC1	0	A0A0R0GXG7	0	Glyma.13G099600.3.p	0	Glyma.13G099600	AT4G30110.1	heavy metal atpase 2
AmCoGF147	3021	4	tr|V7BPS8|V7BPS8_PHAVU	0	G7J209	0	I1N0D3	0	Glyma.18G081200.1.p	0	Glyma.18G081200	AT4G26640.2	WRKY family transcription factor family protein
AmCoGF149_1	2424	1	tr|A0A072V5I1|A0A072V5I1_MEDTR	5e-42	A0A072V5I1	8e-44	A0A0R0JEH0	4e-42	Glyma.07G248700.2.p	6e-42	Glyma.07G248700	AT5G48970.1	Mitochondrial substrate carrier family protein
AmCoGF149_2	2564	1	tr|A0A072URH3|A0A072URH3_MEDTR	3e-82	A0A072URH3	4e-84	I1KN06	3e-81	Glyma.07G248700.1.p	3e-81	Glyma.07G248700	AT5G48970.1	Mitochondrial substrate carrier family protein
AmCoGF43650_1	1561	1	tr|I1K861|I1K861_SOYBN	9e-113	A0A072V1D1	9e-113	I1K861	3e-114	Glyma.06G046000.1.p	3e-114	Glyma.06G046000	AT1G27770.1	autoinhibited Ca2+-ATPase 1
AmCoGF43650_2	3287	1	tr|D3YBB1|D3YBB1_TRIRP	0	A0A072V395	0	Q9FVE7	0	Glyma.06G046000.1.p	0	Glyma.06G046000	AT1G27770.1	autoinhibited Ca2+-ATPase 1
AmCoGF32920_1	368	1	NA	NA	NA	NA	NA	NA	NA	NA	NA	NA	NA
AmCoGF32920_2	344	1	NA	NA	NA	NA	NA	NA	NA	NA	NA	NA	NA
AmCoGF32920_3	347	1	NA	NA	NA	NA	NA	NA	NA	NA	NA	NA	NA
AmCoGF160_1	3298	1	tr|G7JMQ4|G7JMQ4_MEDTR	0	G7JMQ4	0	I1NJ39	0	Glyma.20G238400.1.p	0	Glyma.20G238400	AT5G27030.1	TOPLESS-related 3
AmCoGF160_2	4330	1	tr|G7JMQ4|G7JMQ4_MEDTR	0	G7JMQ4	0	A0A0R0EGP5	0	Glyma.20G238400.1.p	0	Glyma.20G238400	AT5G27030.1	TOPLESS-related 3
AmCoGF161_1	2833	1	tr|M0U991|M0U991_MUSAM	5e-20	G7I5C6	1e-20	A0A0R0FIH7	4e-21	Glyma.17G253900.2.p	4e-21	Glyma.17G253900	AT5G57960.1	GTP-binding protein, HflX
AmCoGF161_2	3153	3	tr|G7I5C6|G7I5C6_MEDTR	0	G7I5C6	0	I1MXZ3	0	Glyma.17G253900.1.p	0	Glyma.17G253900	AT5G57960.1	GTP-binding protein, HflX
AmCoGF32931_1	3679	7	tr|A0A0R0K0F9|A0A0R0K0F9_SOYBN	0	A0A072UZQ6	0	A0A0R0K0F9	0	Glyma.05G144400.2.p	0	Glyma.05G144400	AT1G67720.1	Leucine-rich repeat protein kinase family protein
AmCoGF32931_2	2009	1	tr|C6ZRP7|C6ZRP7_SOYBN	0	G7J2J5	0	C6ZRP7	0	Glyma.08G100800.1.p	0	Glyma.08G100800	AT1G67720.1	Leucine-rich repeat protein kinase family protein
AmCoGF32934_1	1488	1	tr|A0A0B2Q5J0|A0A0B2Q5J0_GLYSO	3e-169	G7JMQ3	9e-160	K7L4Y3	2e-169	Glyma.08G043700.2.p	2e-169	Glyma.08G043700	AT4G13070.1	RNA-binding CRS1 / YhbY (CRM) domain protein
AmCoGF32934_2	1497	1	tr|A0A0B2Q5J0|A0A0B2Q5J0_GLYSO	3e-169	G7JMQ3	2e-159	K7L4Y3	2e-169	Glyma.08G043700.2.p	2e-169	Glyma.08G043700	AT4G13070.1	RNA-binding CRS1 / YhbY (CRM) domain protein
AmCoGF170	2592	2	tr|I3T2A2|I3T2A2_LOTJA	2e-05	A0A072V3S7	4e-07	C6T596	1e-05	Glyma.06G323500.1.p	2e-05	Glyma.06G323500	AT4G10080.1
AmCoGF37104	1504	1	tr|G7JTA4|G7JTA4_MEDTR	4e-99	G7JTA4	6e-101	A0A0R0F8F4	3e-56	Glyma.17G058000.3.p	2e-56	Glyma.17G058000	AT5G57120.1
AmCoGF177_1	3115	3	tr|A0A0S3SVJ1|A0A0S3SVJ1_PHAAN	1e-50	G7IAS2	2e-46	C6TG27	1e-51	Glyma.02G173000.2.p	2e-51	Glyma.02G173000	AT5G04600.1	RNA-binding (RRM/RBD/RNP motifs) family protein
AmCoGF177_2	3059	1	tr|A0A0S3SVJ1|A0A0S3SVJ1_PHAAN	1e-50	G7IAS2	2e-46	C6TG27	9e-52	Glyma.02G173000.2.p	2e-51	Glyma.02G173000	AT5G04600.1	RNA-binding (RRM/RBD/RNP motifs) family protein
AmCoGF34922_1	3985	4	tr|A0A151TNF7|A0A151TNF7_CAJCA	1e-152	B7FIP1	4e-152	I1LL11	2e-152	Glyma.11G194000.1.p	2e-152	Glyma.11G194000	AT1G08125.1	S-adenosyl-L-methionine-dependent methyltransferases superfamily protein
AmCoGF34922_2	2666	1	tr|C6TLH7|C6TLH7_SOYBN	2e-40	I3SWS3	4e-42	C6TLH7	6e-42	Glyma.11G194000.1.p	6e-41	Glyma.11G194000	AT1G08125.1	S-adenosyl-L-methionine-dependent methyltransferases superfamily protein
AmCoGF32952_1	2939	1	tr|Q53VM1|Q53VM1_LOTJA	0	A0A072TP39	0	I1KIG9	0	Glyma.07G076700.1.p	0	Glyma.07G076700	AT4G00720.1	shaggy-like protein kinase 32
AmCoGF32952_2	2143	1	tr|Q53VM1|Q53VM1_LOTJA	0	A0A072TP39	0	I1KIG9	0	Glyma.07G076700.1.p	0	Glyma.07G076700	AT4G00720.1	shaggy-like protein kinase 32
AmCoGF192_1	2707	2	tr|A0A072VGJ1|A0A072VGJ1_MEDTR	3e-153	A0A072VGJ1	6e-155	K7MBH9	9e-129	Glyma.15G153500.1.p	9e-129	Glyma.15G153500	AT5G07900.1	Mitochondrial transcription termination factor family protein
AmCoGF192_2	2718	1	tr|A0A072VGJ1|A0A072VGJ1_MEDTR	9e-152	A0A072VGJ1	2e-153	K7MBH9	2e-126	Glyma.15G153500.1.p	2e-126	Glyma.15G153500	AT5G07900.1	Mitochondrial transcription termination factor family protein
AmCoGF32961	1985	4	tr|I1LCD4|I1LCD4_SOYBN	4e-76	A0A072VM41	2e-77	I1LCD4	1e-77	Glyma.10G188400.1.p	8e-78	Glyma.10G188400	AT4G14465.1	AT-hook motif nuclear-localized protein 20
AmCoGF32964_1	3708	1	tr|I1MKQ1|I1MKQ1_SOYBN	6e-129	A0A072TMQ8	1e-123	I1MKQ1	2e-130	Glyma.16G030600.1.p	2e-130	Glyma.16G030600	AT2G46180.1	golgin candidate 4
AmCoGF32964_2	3952	2	tr|I1MKQ1|I1MKQ1_SOYBN	0	A0A072TPK8	2e-176	I1MKQ1	0	Glyma.16G030600.1.p	0	Glyma.16G030600	AT2G46180.1	golgin candidate 4
AmCoGF32964_3	3473	2	tr|I1MKQ1|I1MKQ1_SOYBN	5e-132	A0A072TMQ8	5e-124	I1MKQ1	2e-133	Glyma.16G030600.1.p	2e-133	Glyma.16G030600	AT2G46180.1	golgin candidate 4
AmCoGF197	2277	2	tr|G7KCY5|G7KCY5_MEDTR	0	G7KCY5	0	A0A0R4J2R4	0	Glyma.02G281200.1.p	0	Glyma.02G281200	AT3G22330.1	putative mitochondrial RNA helicase 2
AmCoGF32801	4393	7	tr|A0A072UEH3|A0A072UEH3_MEDTR	4e-155	A0A072UEH3	6e-157	A0A0R0H753	2e-133	Glyma.12G188300.5.p	2e-133	Glyma.12G188300	AT2G03070.1	mediator subunit 8
AmCoGF32968	1804	2	tr|A0A151TIR4|A0A151TIR4_CAJCA	4e-98	G7L3L0	2e-95	I1MN72	2e-98	Glyma.16G129700.1.p	2e-98	Glyma.16G129700	AT4G36130.1	Ribosomal protein L2 family
AmCoGF201	2648	2	tr|A0A072UPM9|A0A072UPM9_MEDTR	0	A0A072UPM9	0	I1MTD0	0	Glyma.17G085100.2.p	0	Glyma.17G085100	AT5G50160.1	ferric reduction oxidase 8
AmCoGF32970_1	1826	1	tr|A0A072TWK5|A0A072TWK5_MEDTR	1e-111	A0A072TWK5	2e-113	I1NEA7	1e-105	Glyma.20G066500.1.p	1e-105	Glyma.20G066500	AT4G10850.1	Nodulin MtN3 family protein
AmCoGF32970_2	1551	1	tr|A0A072TWK5|A0A072TWK5_MEDTR	4e-132	A0A072TWK5	8e-134	I1NEA7	1e-123	Glyma.20G066500.1.p	1e-123	Glyma.20G066500	AT4G10850.1	Nodulin MtN3 family protein
AmCoGF34	1983	1	tr|V7BBM1|V7BBM1_PHAVU	0	G7IE29	0	K7LLB1	0	Glyma.10G250400.3.p	0	Glyma.10G250400	AT5G19320.1	RAN GTPase activating protein 2
AmCoGF10957	3272	2	tr|A0A072U5G5|A0A072U5G5_MEDTR	0	A0A072U5G5	0	I1NCK8	0	Glyma.19G255300.1.p	0	Glyma.19G255300	AT5G53130.1	cyclic nucleotide gated channel 1
AmCoGF208_1	2326	3	tr|A0A072UPN7|A0A072UPN7_MEDTR	1e-137	A0A072UPN7	2e-139	I1K7V4	2e-131	Glyma.06G035200.1.p	2e-131	Glyma.06G035200	AT4G31940.1	cytochrome P450, family 82, subfamily C, polypeptide 4
AmCoGF208_2	1843	1	tr|A0A072UPN7|A0A072UPN7_MEDTR	0	A0A072UPN7	0	I1K7V4	0	Glyma.06G035200.1.p	0	Glyma.06G035200	AT4G31940.1	cytochrome P450, family 82, subfamily C, polypeptide 4
AmCoGF209_1	1400	1	tr|Q06A75|Q06A75_SOYBN	1e-134	A0A072UTR5	3e-128	Q06A75	4e-136	Glyma.07G271400.1.p	2e-135	Glyma.07G271400	AT2G02470.1	alfin-like 6
AmCoGF209_2	1553	1	tr|Q06A75|Q06A75_SOYBN	7e-134	A0A072UTR5	2e-127	Q06A75	2e-135	Glyma.07G271400.1.p	1e-134	Glyma.07G271400	AT2G02470.1	alfin-like 6
AmCoGF209_3	1466	1	tr|Q06A75|Q06A75_SOYBN	2e-85	A0A072UTR5	1e-81	Q06A75	5e-87	Glyma.07G271400.1.p	3e-86	Glyma.07G271400	AT2G02470.1	alfin-like 6
AmCoGF211	1690	2	tr|A0A0S3RRS6|A0A0S3RRS6_PHAAN	8e-59	G7L472	1e-58	I1KWC5	6e-60	Glyma.08G242300.1.p	5e-60	Glyma.08G242300	AT5G15460.1	membrane-anchored ubiquitin-fold protein 2
AmCoGF216	3586	3	tr|I3SUJ2|I3SUJ2_LOTJA	6e-87	G7I294	5e-88	I1JM96	3e-75	Glyma.03G089700.1.p	3e-75	Glyma.03G089700	AT5G48470.1
AmCoGF217	3233	2	tr|K7K770|K7K770_SOYBN	0	A0A072VHV7	0	K7K770	0	Glyma.02G087500.1.p	0	Glyma.02G087500	AT5G02950.1	Tudor/PWWP/MBT superfamily protein
AmCoGF224_1	1850	1	tr|A0A0S3S2H7|A0A0S3S2H7_PHAAN	0	G7ILC5	0	I1M2C3	0	Glyma.13G245900.1.p	0	Glyma.13G245900	AT4G32010.1	HSI2-like 1
AmCoGF224_2	3349	3	tr|A0A0S3S2H7|A0A0S3S2H7_PHAAN	0	G7ILC5	0	I1M2C3	0	Glyma.13G245900.1.p	0	Glyma.13G245900	AT4G32010.1	HSI2-like 1
AmCoGF225	3700	3	tr|A2Q5K6|A2Q5K6_MEDTR	1e-97	A2Q5K6	2e-99	K7KFM6	2e-89	Glyma.03G170400.1.p	2e-89	Glyma.03G170400	AT5G51160.1	Ankyrin repeat family protein
AmCoGF228_1	995	NA	tr|V7ASI8|V7ASI8_PHAVU	3e-21	A0A072TM33	6e-21	K7L7P8	1e-21	Glyma.08G196700.2.p	1e-21	Glyma.08G196700	AT1G73020.2
AmCoGF228_2	953	1	tr|V7ASI8|V7ASI8_PHAVU	2e-21	A0A072TM33	5e-21	K7L7P8	1e-21	Glyma.08G196700.2.p	1e-21	Glyma.08G196700	AT1G73020.2
AmCoGF32997_1	1983	1	tr|G7K9W5|G7K9W5_MEDTR	6e-141	G7K9W5	1e-142	I1MAN0	6e-141	Glyma.14G166100.1.p	4e-141	Glyma.14G166100	AT1G36990.1
AmCoGF32997_2	3208	1	tr|A0A151RY93|A0A151RY93_CAJCA	0	G7K9W5	0	I1LW30	0	Glyma.13G084300.1.p	0	Glyma.13G084300	AT1G36990.1
AmCoGF32997_3	3466	5	tr|A0A151RY93|A0A151RY93_CAJCA	0	G7K9W5	0	I1LW30	0	Glyma.13G084300.1.p	0	Glyma.13G084300	AT1G36990.1
AmCoGF232	3012	2	tr|G7JYS0|G7JYS0_MEDTR	0	G7JYS0	0	I1LI58	0	Glyma.11G081500.1.p	0	Glyma.11G081500	AT4G35790.2	phospholipase D delta
AmCoGF233_1	2056	1	tr|A0A0B2QP17|A0A0B2QP17_GLYSO	1e-61	Q2HSE6	5e-60	K7LPL5	1e-58	Glyma.11G135300.1.p	1e-58	Glyma.11G135300	AT4G01570.1	Tetratricopeptide repeat (TPR)-like superfamily protein
AmCoGF233_2	2096	1	tr|A0A0B2QP17|A0A0B2QP17_GLYSO	2e-61	Q2HSE6	6e-60	K7LPL5	2e-58	Glyma.11G135300.1.p	1e-58	Glyma.11G135300	AT4G01570.1	Tetratricopeptide repeat (TPR)-like superfamily protein
AmCoGF44744	3600	3	tr|I1MCY0|I1MCY0_SOYBN	0	G7IUL0	0	I1MCY0	0	Glyma.15G022900.2.p	0	Glyma.15G022900	AT1G17720.2	Protein phosphatase 2A, regulatory subunit PR55
AmCoGF237	2784	1	tr|G7J365|G7J365_MEDTR	4e-151	G7J365	7e-153	I1LNH0	1e-119	Glyma.11G242900.1.p	1e-119	Glyma.11G242900	AT4G40080.1	ENTH/ANTH/VHS superfamily protein
AmCoGF242_1	2375	1	tr|A0A072V7D9|A0A072V7D9_MEDTR	0	A0A072V7D9	0	I1MGL5	0	Glyma.15G148200.1.p	0	Glyma.15G148200	AT3G06930.1	protein arginine methyltransferase 4B
AmCoGF242_2	3307	1	tr|I1MGL5|I1MGL5_SOYBN	3e-171	A0A072V7D9	1e-172	I1MGL5	1e-172	Glyma.15G148200.1.p	1e-172	Glyma.15G148200	AT3G06930.1	protein arginine methyltransferase 4B
AmCoGF33011	2072	1	tr|A0A0B2PMS3|A0A0B2PMS3_GLYSO	0	G7JN29	0	C6T7L5	0	Glyma.03G056700.1.p	0	Glyma.03G056700	AT5G05580.1	fatty acid desaturase 8
AmCoGF244	1005	1	tr|A0A072VPV6|A0A072VPV6_MEDTR	1e-143	A0A072VPV6	2e-145	K7MBV6	8e-138	Glyma.15G167400.1.p	4e-138	Glyma.15G167400	AT3G13580.1	Ribosomal protein L30/L7 family protein
AmCoGF250	5223	1	tr|A0A0U2IHX1|A0A0U2IHX1_9FABA	0	G7JH57	0	RPOA	0	Glyma.01G058600.1.p	4e-58	Glyma.01G058600	ATCG00720.1	photosynthetic electron transfer B
AmCoGF256_1	5294	2	tr|A0A0R0EFC2|A0A0R0EFC2_SOYBN	0	G7I6U2	0	A0A0R0EFC2	0	Glyma.20G227200.1.p	0	Glyma.20G227200	AT1G08600.2	P-loop containing nucleoside triphosphate hydrolases superfamily protein
AmCoGF256_2	3054	1	tr|G7I6U2|G7I6U2_MEDTR	0	G7I6U2	0	K7LJT7	1e-163	Glyma.20G227200.4.p	6e-157	Glyma.20G227200	AT1G08600.4	P-loop containing nucleoside triphosphate hydrolases superfamily protein
AmCoGF33025_1	2741	1	tr|D0UIX2|D0UIX2_CUCME	1e-151	V9Q4P4	6e-88	A0A0R0FPF7	6e-109	Glyma.17G167500.1.p	6e-109	Glyma.17G167500	AT3G42170.1	BED zinc finger ;hAT family dimerisation domain
AmCoGF33025_2	2842	NA	tr|A0A0R0FPF7|A0A0R0FPF7_SOYBN	2e-150	V9Q4P4	2e-107	A0A0R0FPF7	7e-152	Glyma.17G167500.1.p	7e-152	Glyma.17G167500	AT3G42170.1	BED zinc finger ;hAT family dimerisation domain
AmCoGF33025_3	2687	2	tr|D0UIX2|D0UIX2_CUCME	7e-152	V9Q4P4	5e-88	A0A0R0FPF7	4e-109	Glyma.17G167500.1.p	4e-109	Glyma.17G167500	AT3G42170.1	BED zinc finger ;hAT family dimerisation domain
AmCoGF33025_4	2665	1	tr|D0UIX2|D0UIX2_CUCME	9e-152	V9Q4P4	4e-88	A0A0R0FPF7	3e-109	Glyma.17G167500.1.p	3e-109	Glyma.17G167500	AT3G42170.1	BED zinc finger ;hAT family dimerisation domain
AmCoGF33025_5	2842	2	tr|U5FZ51|U5FZ51_POPTR	8e-88	Q2HTZ2	8e-47	A0A0R0FPF7	1e-75	Glyma.17G167500.1.p	1e-75	Glyma.17G167500	AT3G42170.1	BED zinc finger ;hAT family dimerisation domain
AmCoGF264_1	2752	1	tr|G7I2P3|G7I2P3_MEDTR	0	G7I2P3	0	K7LKB2	0	Glyma.10G191100.1.p	0	Glyma.10G191100	AT3G57430.1	Tetratricopeptide repeat (TPR)-like superfamily protein
AmCoGF264_2	2721	1	tr|K7LKB2|K7LKB2_SOYBN	0	G7I2P3	0	K7LKB2	0	Glyma.10G191100.1.p	0	Glyma.10G191100	AT3G57430.1	Tetratricopeptide repeat (TPR)-like superfamily protein
AmCoGF265_1	1213	1	tr|K7MVJ7|K7MVJ7_SOYBN	1e-64	A0A072TXB2	5e-66	K7MVJ7	5e-66	Glyma.18G297900.1.p	5e-66	Glyma.18G297900	AT1G67140.3	HEAT repeat-containing protein
AmCoGF265_2	1760	1	tr|A0A072TXB2|A0A072TXB2_MEDTR	5e-78	A0A072TXB2	1e-79	K7MVJ8	1e-78	Glyma.18G297900.2.p	1e-78	Glyma.18G297900	AT1G67140.3	HEAT repeat-containing protein
AmCoGF265_3	2058	1	tr|A0A072TXB2|A0A072TXB2_MEDTR	1e-75	A0A072TXB2	2e-77	K7MVJ8	7e-76	Glyma.18G297900.2.p	7e-76	Glyma.18G297900	AT1G67140.3	HEAT repeat-containing protein
AmCoGF265_4	2121	1	tr|A0A072TXB2|A0A072TXB2_MEDTR	1e-62	A0A072TXB2	2e-64	K7MVJ7	2e-63	Glyma.18G297900.1.p	2e-63	Glyma.18G297900	AT1G67140.3	HEAT repeat-containing protein
AmCoGF265_5	2942	2	tr|A0A0S3RQV5|A0A0S3RQV5_PHAAN	1e-62	A0A072TXB2	3e-64	K7MVJ7	2e-63	Glyma.18G297900.1.p	2e-63	Glyma.18G297900	AT1G67140.3	HEAT repeat-containing protein
AmCoGF265_6	2029	3	tr|A0A072TXB2|A0A072TXB2_MEDTR	1e-75	A0A072TXB2	2e-77	K7MVJ8	7e-76	Glyma.18G297900.2.p	7e-76	Glyma.18G297900	AT1G67140.3	HEAT repeat-containing protein
AmCoGF265_7	3525	3	tr|K7MVA2|K7MVA2_SOYBN	9e-32	G7KUS0	5e-33	K7MVA2	3e-33	Glyma.18G284500.5.p	3e-33	Glyma.18G284500	AT5G13100.1
AmCoGF265_8	2840	1	tr|A0A072TXB2|A0A072TXB2_MEDTR	0	A0A072TXB2	0	K7MVJ8	0	Glyma.18G297900.2.p	0	Glyma.18G297900	AT1G67140.3	HEAT repeat-containing protein
AmCoGF265_9	2590	2	tr|A0A072TXB2|A0A072TXB2_MEDTR	4e-72	A0A072TXB2	8e-74	K7MVJ7	2e-71	Glyma.18G297900.1.p	2e-71	Glyma.18G297900	AT1G67140.3	HEAT repeat-containing protein
AmCoGF265_10	2564	1	tr|A0A059C7Z2|A0A059C7Z2_EUCGR	1e-35	G7IEW7	2e-35	C6T0A7	4e-36	Glyma.10G221600.1.p	4e-36	Glyma.10G221600	AT1G22780.1	Ribosomal protein S13/S18 family
AmCoGF265_11	1755	1	tr|A0A072TXB2|A0A072TXB2_MEDTR	4e-75	A0A072TXB2	8e-77	K7MVJ7	3e-75	Glyma.18G297900.1.p	3e-75	Glyma.18G297900	AT1G67140.3	HEAT repeat-containing protein
AmCoGF265_12	3178	2	tr|G7KUS0|G7KUS0_MEDTR	1e-100	G7KUS0	2e-102	K7MVA3	4e-99	Glyma.18G284500.2.p	4e-99	Glyma.18G284500	AT5G13100.1
AmCoGF265_13	1936	1	tr|A0A072TXB2|A0A072TXB2_MEDTR	5e-75	A0A072TXB2	1e-76	K7MVJ8	5e-76	Glyma.18G297900.2.p	5e-76	Glyma.18G297900	AT1G67140.3	HEAT repeat-containing protein
AmCoGF265_14	1922	1	tr|A0A072TXB2|A0A072TXB2_MEDTR	1e-75	A0A072TXB2	2e-77	K7MVJ8	7e-76	Glyma.18G297900.2.p	7e-76	Glyma.18G297900	AT1G67140.3	HEAT repeat-containing protein
AmCoGF265_15	484	1	tr|K7MVA3|K7MVA3_SOYBN	1e-35	G7KUS0	3e-37	K7MVA3	3e-37	Glyma.18G284500.2.p	3e-37	Glyma.18G284500	AT5G13100.1
AmCoGF265_16	1622	1	tr|A0A072TXB2|A0A072TXB2_MEDTR	1e-80	A0A072TXB2	3e-82	K7MVJ7	4e-80	Glyma.18G297900.1.p	4e-80	Glyma.18G297900	AT1G67140.3	HEAT repeat-containing protein
AmCoGF265_17	1632	1	tr|A0A072TXB2|A0A072TXB2_MEDTR	9e-83	A0A072TXB2	2e-84	K7MVJ7	4e-81	Glyma.18G297900.1.p	4e-81	Glyma.18G297900	AT1G67140.3	HEAT repeat-containing protein
AmCoGF19649_1	3742	1	tr|A0A151QYL3|A0A151QYL3_CAJCA	1e-124	Q2HW89	3e-68	C6T140	5e-45	Glyma.15G188800.1.p	5e-45	Glyma.15G188800	AT1G48170.1
AmCoGF19649_2	1946	1	tr|A0A151T534|A0A151T534_CAJCA	7e-47	A0A072V7V5	2e-43	I1MHP9	1e-45	Glyma.15G188800.2.p	1e-45	Glyma.15G188800	AT1G48170.1
AmCoGF269	2417	2	tr|A0A072VF81|A0A072VF81_MEDTR	0	A0A072VF81	0	A0A0R0GAP4	0	Glyma.14G076200.1.p	0	Glyma.14G076200	AT1G75140.1
AmCoGF272	3481	2	tr|A0A151TN47|A0A151TN47_CAJCA	1e-167	Q2HU07	2e-119	A0A0D5NST3	7e-140	Glyma.18G101300.1.p	3e-36	Glyma.18G101300	AT1G21280.1
AmCoGF10968	2634	1	tr|V7C750|V7C750_PHAVU	3e-156	G7I733	2e-104	I1KKZ7	3e-155	Glyma.07G175500.6.p	3e-155	Glyma.07G175500	AT5G08520.1	Duplicated homeodomain-like superfamily protein
AmCoGF33043_1	1567	1	tr|G7J6X1|G7J6X1_MEDTR	0	G7J6X1	0	Q00M85	0	Glyma.06G041400.1.p	0	Glyma.06G041400	AT5G42830.1	HXXXD-type acyl-transferase family protein
AmCoGF33043_2	1511	1	tr|G7J6X1|G7J6X1_MEDTR	0	G7J6X1	0	Q00M85	0	Glyma.06G041300.1.p	0	Glyma.06G041300	AT5G42830.1	HXXXD-type acyl-transferase family protein
AmCoGF280	3145	2	tr|G7ZZJ2|G7ZZJ2_MEDTR	2e-81	G7ZZJ2	3e-83	I1L8L6	2e-66	Glyma.10G044400.1.p	2e-66	Glyma.10G044400	AT2G37480.2
AmCoGF33049	2946	2	tr|A0A072UM30|A0A072UM30_MEDTR	0	A0A072UM30	0	A0A0R0I9D1	0	Glyma.09G166000.1.p	0	Glyma.09G166000	AT3G26618.1	eukaryotic release factor 1-3
AmCoGF288	3696	3	tr|L0EK12|L0EK12_CICAR	1e-177	G7L227	2e-173	I1L5V0	8e-170	Glyma.09G235400.2.p	8e-170	Glyma.09G235400	AT3G01120.1	Pyridoxal phosphate (PLP)-dependent transferases superfamily protein
AmCoGF33057_1	4417	4	tr|A0A0B2QUM2|A0A0B2QUM2_GLYSO	3e-146	G7J7E9	2e-145	I1KAT2	1e-147	Glyma.06G129400.1.p	1e-147	Glyma.06G129400	AT5G24300.1	Glycogen/starch synthases, ADP-glucose type
AmCoGF33057_2	2958	1	tr|X5CTV8|X5CTV8_LENCU	2e-136	G7J7E9	5e-138	I1JYR0	5e-132	Glyma.04G235200.1.p	4e-132	Glyma.04G235200	AT5G24300.1	Glycogen/starch synthases, ADP-glucose type
AmCoGF33057_3	5146	5	tr|A0A0B2QUM2|A0A0B2QUM2_GLYSO	7e-145	G7J7E9	4e-144	I1KAT2	3e-146	Glyma.06G129400.1.p	2e-146	Glyma.06G129400	AT5G24300.1	Glycogen/starch synthases, ADP-glucose type
AmCoGF293	2942	1	tr|G7KF75|G7KF75_MEDTR	0	G7KF75	0	K7K7L2	0	Glyma.01G048000.1.p	0	Glyma.01G048000	AT5G39785.1	Protein of unknown function (DUF1666)
AmCoGF296_1	2843	2	tr|A0A0D2UUB4|A0A0D2UUB4_GOSRA	3e-37	A0A072U4U6	4e-38	C6SW39	6e-38	Glyma.12G008000.1.p	6e-38	Glyma.12G008000	AT3G52090.1	DNA-directed RNA polymerase, RBP11-like
AmCoGF296_2	2712	1	tr|A0A068U4K4|A0A068U4K4_COFCA	3e-60	B7FGH5	5e-62	I1L5M8	7e-61	Glyma.09G228500.1.p	7e-61	Glyma.09G228500	AT3G52090.1	DNA-directed RNA polymerase, RBP11-like
AmCoGF298	3234	1	tr|G7KCJ9|G7KCJ9_MEDTR	0	G7KCJ9	0	A0A0R0KBA4	0	Glyma.04G221000.1.p	0	Glyma.04G221000	AT1G79540.1	Pentatricopeptide repeat (PPR) superfamily protein
AmCoGF301	3216	5	tr|G7KI79|G7KI79_MEDTR	0	G7KI79	0	I1K1G9	0	Glyma.05G006700.2.p	0	Glyma.05G006700	AT5G14720.1	Protein kinase superfamily protein
AmCoGF33072	2190	1	tr|G7KG92|G7KG92_MEDTR	7e-126	G7KG92	1e-127	NA	NA	NA	NA	NA	NA	NA
AmCoGF312_1	2822	2	tr|A0A072VA68|A0A072VA68_MEDTR	1e-118	A0A072VA68	2e-120	B0M1A6	2e-116	Glyma.06G186300.1.p	2e-116	Glyma.06G186300	AT1G74920.1	aldehyde dehydrogenase 10A8
AmCoGF312_2	2715	1	tr|A0A072VA68|A0A072VA68_MEDTR	9e-53	A0A072VA68	1e-54	I1KCK6	6e-52	Glyma.06G186300.2.p	6e-52	Glyma.06G186300	AT1G74920.1	aldehyde dehydrogenase 10A8
AmCoGF33084	1739	1	tr|G7ITZ9|G7ITZ9_MEDTR	0	G7ITZ9	0	I1KFC7	0	Glyma.06G305200.1.p	0	Glyma.06G305200	AT3G21690.1	MATE efflux family protein
AmCoGF43744_1	3042	2	tr|A0A0B2SNE2|A0A0B2SNE2_GLYSO	0	A0A072UMR5	0	I1LP66	0	Glyma.12G016900.1.p	0	Glyma.12G016900	AT5G16730.1	Plant protein of unknown function (DUF827)
AmCoGF43744_2	3193	2	tr|A0A0B2SNE2|A0A0B2SNE2_GLYSO	0	A0A072UMR5	0	I1LP66	0	Glyma.12G016900.1.p	0	Glyma.12G016900	AT5G16730.1	Plant protein of unknown function (DUF827)
AmCoGF43744_3	3134	1	tr|A0A0B2SNE2|A0A0B2SNE2_GLYSO	0	A0A072UMR5	0	I1LP66	0	Glyma.12G016900.1.p	0	Glyma.12G016900	AT5G16730.1	Plant protein of unknown function (DUF827)
AmCoGF43745_1	2795	1	tr|A0A072VX29|A0A072VX29_MEDTR	2e-132	A0A072VX29	3e-134	I1LY90	4e-92	Glyma.13G112900.1.p	4e-92	Glyma.13G112900	AT2G34357.1	ARM repeat superfamily protein
AmCoGF43745_2	3148	1	tr|A0A0B2Q941|A0A0B2Q941_GLYSO	0	G7I2M7	0	I1LY90	0	Glyma.13G112900.1.p	0	Glyma.13G112900	AT2G34357.1	ARM repeat superfamily protein
AmCoGF43745_3	2768	3	tr|I1LY90|I1LY90_SOYBN	4e-152	G7I2M7	7e-151	I1LY90	2e-153	Glyma.13G112900.1.p	2e-153	Glyma.13G112900	AT2G34357.1	ARM repeat superfamily protein
AmCoGF33096_1	2710	1	tr|A0A0R0HIC0|A0A0R0HIC0_SOYBN	3e-160	G7IHE1	2e-152	A0A0R0HIC0	9e-162	Glyma.12G214800.1.p	9e-162	Glyma.12G214800	AT3G20680.1	Domain of unknown function (DUF1995)
AmCoGF33096_2	1903	2	tr|G7IHE2|G7IHE2_MEDTR	0	G7IHE2	0	I1LUR4	0	Glyma.12G214700.1.p	0	Glyma.12G214700	AT5G54690.1	galacturonosyltransferase 12
AmCoGF329	2000	1	tr|A0A072V236|A0A072V236_MEDTR	0	A0A072V236	0	K7KUM7	0	Glyma.06G121300.1.p	0	Glyma.06G121300	AT1G21450.1	SCARECROW-like 1
AmCoGF330_1	3043	1	tr|I1NBW9|I1NBW9_SOYBN	2e-109	G7KXJ5	1e-96	I1NBW9	7e-111	Glyma.19G232800.1.p	7e-111	Glyma.19G232800	AT3G05545.1	RING/U-box superfamily protein
AmCoGF330_2	1810	1	tr|I1NBW9|I1NBW9_SOYBN	0	G7KXJ5	2e-176	I1NBW9	0	Glyma.19G232800.1.p	0	Glyma.19G232800	AT3G05545.1	RING/U-box superfamily protein
AmCoGF334	2830	1	tr|A0A072VCX1|A0A072VCX1_MEDTR	0	A0A072VCX1	0	A0A0R0G4S4	0	Glyma.15G038400.1.p	0	Glyma.15G038400	AT5G02390.1	Protein of unknown function (DUF3741)
AmCoGF337	3763	1	tr|I1KXX1|I1KXX1_SOYBN	0	G7I8A6	0	I1KXX1	0	Glyma.08G304400.1.p	0	Glyma.08G304400	AT5G27110.1	Tetratricopeptide repeat (TPR)-like superfamily protein
AmCoGF33107_1	2003	1	tr|A0A0D2NKU7|A0A0D2NKU7_GOSRA	4e-48	A0A072U6L7	3e-11	A0A0R0FG98	1e-14	Glyma.17G212000.1.p	1e-14	Glyma.17G212000	AT2G01050.1	zinc ion binding;nucleic acid binding
AmCoGF33107_2	2594	1	tr|A0A0D2NKU7|A0A0D2NKU7_GOSRA	1e-47	A0A072U6L7	4e-11	A0A0R0FG98	1e-14	Glyma.17G212000.1.p	1e-14	Glyma.17G212000	AT2G01050.1	zinc ion binding;nucleic acid binding
AmCoGF33112_1	2258	1	tr|I1LNJ9|I1LNJ9_SOYBN	0	G7J3Q2	0	I1LNJ9	0	Glyma.11G241000.2.p	0	Glyma.11G241000	AT2G22360.1	DNAJ heat shock family protein
AmCoGF33112_2	2274	3	tr|I1LNJ9|I1LNJ9_SOYBN	0	G7J3Q2	0	I1LNJ9	0	Glyma.11G241000.2.p	0	Glyma.11G241000	AT2G22360.1	DNAJ heat shock family protein
AmCoGF33113_1	1815	1	tr|Q0QFI8|Q0QFI8_9BORA	9e-18	B7FI02	1e-17	K7MUH0	4e-19	Glyma.18G242300.2.p	4e-19	Glyma.18G242300	AT5G16440.1	isopentenyl diphosphate isomerase 1
AmCoGF33113_2	1483	1	tr|G7J6Z8|G7J6Z8_MEDTR	2e-120	G7J6Z8	4e-122	K7KT16	3e-111	Glyma.06G042900.1.p	3e-111	Glyma.06G042900	AT4G34160.1	CYCLIN D3;1
AmCoGF33113_3	1310	1	tr|A0A075EAU3|A0A075EAU3_ASTME	7e-45	B7FI02	6e-44	K7MUH0	4e-46	Glyma.18G242300.2.p	4e-46	Glyma.18G242300	AT5G16440.1	isopentenyl diphosphate isomerase 1
AmCoGF346_1	1614	1	NA	NA	NA	NA	NA	NA	NA	NA	NA	NA	NA
AmCoGF346_2	1553	1	NA	NA	NA	NA	NA	NA	NA	NA	NA	NA	NA
AmCoGF33120	2904	1	tr|G7JND0|G7JND0_MEDTR	0	G7JND0	0	I1L4W2	2e-62	Glyma.09G203400.1.p	2e-62	Glyma.09G203400	AT4G37890.1	Zinc finger (C3HC4-type RING finger) family protein
AmCoGF356	3016	7	tr|A0A072UFI4|A0A072UFI4_MEDTR	4e-78	A0A072UFI4	9e-80	I1KVV0	4e-63	Glyma.08G225400.1.p	4e-63	Glyma.08G225400	AT1G78915.1	Tetratricopeptide repeat (TPR)-like superfamily protein
AmCoGF360_1	4278	2	tr|I1NCF6|I1NCF6_SOYBN	0	G7L2Z6	0	I1NCF6	0	Glyma.03G253000.1.p	0	Glyma.03G253000	AT5G18410.2	transcription activators
AmCoGF360_2	4238	1	tr|I1NCF6|I1NCF6_SOYBN	0	G7L2Z6	0	I1NCF6	0	Glyma.03G253000.1.p	0	Glyma.03G253000	AT5G18410.2	transcription activators
AmCoGF366	221	1	tr|A0A151TI14|A0A151TI14_CAJCA	1e-31	G7KAR6	2e-30	A0A0R0LCM9	3e-31	Glyma.01G180200.2.p	3e-31	Glyma.01G180200	AT5G66600.1	Protein of unknown function, DUF547
AmCoGF33137	4485	2	tr|A0A0R0GSY7|A0A0R0GSY7_SOYBN	0	A2Q504	0	A0A0R0GSY7	0	Glyma.13G235300.3.p	0	Glyma.13G235300	AT5G44180.1	Homeodomain-like transcriptional regulator
AmCoGF372_1	2961	1	tr|G7IKZ4|G7IKZ4_MEDTR	0	G7IKZ4	0	I1MGA5	0	Glyma.15G136400.2.p	0	Glyma.15G136400	AT1G48110.1	evolutionarily conserved C-terminal region 7
AmCoGF372_2	2828	1	tr|G7IKZ4|G7IKZ4_MEDTR	0	G7IKZ4	0	I1MGA5	0	Glyma.15G136400.2.p	0	Glyma.15G136400	AT1G48110.1	evolutionarily conserved C-terminal region 7
AmCoGF43753	1628	2	tr|K7MP69|K7MP69_SOYBN	0	G7JBD3	3e-174	K7MP69	0	Glyma.18G004100.2.p	0	Glyma.18G004100	AT3G23700.1	Nucleic acid-binding proteins superfamily
AmCoGF376_1	3057	4	tr|A0A151T6B3|A0A151T6B3_CAJCA	0	Q2HSS5	0	Q27SZ6	0	Glyma.09G018500.1.p	0	Glyma.09G018500	AT5G49720.1	glycosyl hydrolase 9A1
AmCoGF376_2	2784	1	tr|A0A151T6B3|A0A151T6B3_CAJCA	0	Q2HSS5	0	Q27SZ6	0	Glyma.09G018500.1.p	0	Glyma.09G018500	AT5G49720.1	glycosyl hydrolase 9A1
AmCoGF377	1775	2	tr|K7LF30|K7LF30_SOYBN	2e-53	G7KDS7	2e-52	K7LF30	6e-55	Glyma.09G205300.2.p	6e-55	Glyma.09G205300	AT4G17900.1	PLATZ transcription factor family protein
AmCoGF33147	1788	2	tr|A0A072VKU5|A0A072VKU5_MEDTR	2e-139	A0A072VKU5	5e-141	K7LHL0	4e-130	Glyma.10G052500.1.p	4e-130	Glyma.10G052500	AT1G16670.1	Protein kinase superfamily protein
AmCoGF33149	2142	1	tr|A0A1B5Z8N3|A0A1B5Z8N3_TRISU	3e-19	G7IXZ0	2e-15	NA	NA	NA	NA	NA	NA	NA
AmCoGF383_1	2444	1	tr|G7JPD1|G7JPD1_MEDTR	0	G7JPD1	0	I1LQV6	0	Glyma.12G067700.1.p	0	Glyma.12G067700	AT5G60640.1	PDI-like 1-4
AmCoGF383_2	2167	1	tr|G7JPD1|G7JPD1_MEDTR	0	G7JPD1	0	I1LQV6	0	Glyma.12G067700.1.p	0	Glyma.12G067700	AT5G60640.1	PDI-like 1-4
AmCoGF383_3	2901	1	tr|A0A151QP43|A0A151QP43_CAJCA	3e-68	G7JPD1	2e-54	I1LL59	8e-55	Glyma.11G146800.1.p	8e-55	Glyma.11G146800	AT5G60640.1	PDI-like 1-4
AmCoGF384_1	2682	3	tr|G7KUN6|G7KUN6_MEDTR	1e-09	G7KUN6	2e-11	K7KGH2	0.0002	Glyma.03G225000.1.p	0.0002	Glyma.03G225000	AT1G09530.1	phytochrome interacting factor 3
AmCoGF384_2	1979	2	tr|G7KUN6|G7KUN6_MEDTR	1e-09	G7KUN6	2e-11	A0A0R4J4M0	4e-07	Glyma.12G213200.1.p	4e-07	Glyma.12G213200	AT3G20570.1	early nodulin-like protein 9
AmCoGF384_3	1969	2	tr|G7KUN6|G7KUN6_MEDTR	1e-09	G7KUN6	2e-11	A0A0R4J4M0	6e-08	Glyma.12G213200.1.p	6e-08	Glyma.12G213200	AT3G20570.1	early nodulin-like protein 9
AmCoGF33153_1	2587	2	tr|Q5BMC5|Q5BMC5_CYATE	2e-26	A0A072TVL2	2e-24	A0A0R0J6H9	6e-25	Glyma.08G365900.2.p	6e-25	Glyma.08G365900	AT3G02570.1	Mannose-6-phosphate isomerase, type I
AmCoGF33153_2	2886	2	tr|Q5BMC5|Q5BMC5_CYATE	3e-26	A0A072TVL2	3e-24	A0A0R0J6H9	8e-25	Glyma.08G365900.2.p	8e-25	Glyma.08G365900	AT3G02570.1	Mannose-6-phosphate isomerase, type I
AmCoGF33153_3	4196	2	tr|I1N5B5|I1N5B5_SOYBN	5e-118	A0A072TVL2	6e-115	I1N5B5	1e-119	Glyma.18G296300.1.p	1e-119	Glyma.18G296300	AT3G02570.1	Mannose-6-phosphate isomerase, type I
AmCoGF33153_4	2565	1	tr|I1KZL9|I1KZL9_SOYBN	8e-146	A0A072TVL2	2e-144	I1KZL9	2e-147	Glyma.08G365900.1.p	2e-147	Glyma.08G365900	AT3G02570.1	Mannose-6-phosphate isomerase, type I
AmCoGF33153_5	3721	7	tr|C3VIC1|C3VIC1_CITMA	4e-46	A0A072TVL2	9e-44	A0A0R0J6H9	1e-47	Glyma.08G365900.2.p	1e-47	Glyma.08G365900	AT3G02570.1	Mannose-6-phosphate isomerase, type I
AmCoGF33153_6	1735	4	tr|I1N5B5|I1N5B5_SOYBN	6e-125	A0A072TVL2	3e-121	I1N5B5	2e-126	Glyma.18G296300.1.p	2e-126	Glyma.18G296300	AT3G02570.1	Mannose-6-phosphate isomerase, type I
AmCoGF386	1515	1	tr|G7IL84|G7IL84_MEDTR	0	G7IL84	0	I1KUG8	0	Glyma.08G182300.1.p	0	Glyma.08G182300	AT1G43670.1	Inositol monophosphatase family protein
AmCoGF388_1	2516	2	tr|I1K661|I1K661_SOYBN	0	A0A072TWP9	0	I1K661	0	Glyma.05G220300.1.p	0	Glyma.05G220300	AT2G07360.1	SH3 domain-containing protein
AmCoGF388_2	2456	1	tr|I1K661|I1K661_SOYBN	0	A0A072TWP9	0	I1K661	0	Glyma.05G220300.1.p	0	Glyma.05G220300	AT2G07360.1	SH3 domain-containing protein
AmCoGF388_3	2851	10	tr|I1K661|I1K661_SOYBN	0	A0A072TWP9	0	I1K661	0	Glyma.05G220300.1.p	0	Glyma.05G220300	AT2G07360.1	SH3 domain-containing protein
AmCoGF388_4	2414	5	tr|I1K661|I1K661_SOYBN	0	A0A072TWP9	0	I1K661	0	Glyma.05G220300.1.p	0	Glyma.05G220300	AT2G07360.1	SH3 domain-containing protein
AmCoGF388_5	3191	2	tr|A0A0S3QXB1|A0A0S3QXB1_PHAAN	0	A0A072TVW4	0	I1KPP3	0	Glyma.08G026700.1.p	0	Glyma.08G026700	AT2G07360.1	SH3 domain-containing protein
AmCoGF33160_1	3555	5	tr|A0A072U0S8|A0A072U0S8_MEDTR	3e-133	A0A072U0S8	5e-135	I1N3B0	3e-131	Glyma.18G216100.2.p	3e-131	Glyma.18G216100	AT2G38580.1	Mitochondrial ATP synthase D chain-related protein
AmCoGF33160_2	2472	1	tr|A0A072U0S8|A0A072U0S8_MEDTR	2e-97	A0A072U0S8	5e-99	I1N3B0	2e-93	Glyma.18G216100.2.p	2e-93	Glyma.18G216100	AT2G38580.1	Mitochondrial ATP synthase D chain-related protein
AmCoGF395_1	1979	1	tr|G7ZYX3|G7ZYX3_MEDTR	0	G7ZYX3	0	I1M5Z9	0	Glyma.13G371400.4.p	0	Glyma.13G371400	AT5G25900.1	GA requiring 3
AmCoGF395_2	1951	1	tr|G7ZYX3|G7ZYX3_MEDTR	0	G7ZYX3	0	I1M5Z9	0	Glyma.13G371400.4.p	0	Glyma.13G371400	AT5G25900.1	GA requiring 3
AmCoGF33168	1902	2	tr|G7L8G8|G7L8G8_MEDTR	7e-155	G7L8G8	1e-156	I1KW02	1e-78	Glyma.08G230600.1.p	1e-78	Glyma.08G230600	AT5G25610.1	BURP domain-containing protein
AmCoGF33169_1	2473	3	tr|I3SXN6|I3SXN6_LOTJA	1e-78	G7LGX6	1e-77	K7KSH4	2e-65	Glyma.06G013600.1.p	2e-65	Glyma.06G013600	AT5G46850.2
AmCoGF33169_2	2762	1	tr|I3SXN6|I3SXN6_LOTJA	1e-68	G7LGX6	2e-66	K7KSH4	1e-53	Glyma.06G013600.1.p	1e-53	Glyma.06G013600	AT5G46850.2
AmCoGF410	2809	3	tr|A0A151U2N5|A0A151U2N5_CAJCA	0	G7KEK0	0	I1JJL1	0	Glyma.02G302000.2.p	0	Glyma.02G302000	AT3G07660.1	Kinase-related protein of unknown function (DUF1296)
AmCoGF413_1	2237	1	tr|K7K210|K7K210_SOYBN	4e-26	A2Q660	6e-25	K7K210	1e-27	Glyma.01G055800.1.p	1e-27	Glyma.01G055800	AT5G49580.1	Chaperone DnaJ-domain superfamily protein
AmCoGF413_2	3814	2	tr|I1MGB9|I1MGB9_SOYBN	0	A2Q660	0	I1MGB9	0	Glyma.15G137800.1.p	0	Glyma.15G137800	AT5G49580.1	Chaperone DnaJ-domain superfamily protein
AmCoGF413_3	3774	1	tr|I1MGB9|I1MGB9_SOYBN	0	A2Q660	0	I1MGB9	0	Glyma.15G137800.1.p	0	Glyma.15G137800	AT5G49580.1	Chaperone DnaJ-domain superfamily protein
AmCoGF33184_1	3106	14	tr|F6HRZ5|F6HRZ5_VITVI	6e-56	A0A072USP7	2e-57	K7MJA4	3e-53	Glyma.17G005500.1.p	3e-53	Glyma.17G005500	AT5G47690.3	binding
AmCoGF33184_2	2050	1	tr|A0A151T1M5|A0A151T1M5_CAJCA	9e-61	G7IXJ5	6e-60	C6T474	1e-61	Glyma.08G314400.1.p	1e-61	Glyma.08G314400	AT5G54855.1	Pollen Ole e 1 allergen and extensin family protein
AmCoGF33184_3	2184	1	tr|F6HRZ5|F6HRZ5_VITVI	5e-66	A0A072USP7	3e-67	I1KNL5	8e-65	Glyma.07G268200.1.p	8e-65	Glyma.07G268200	AT5G47690.3	binding
AmCoGF417	2363	1	tr|G7JAN8|G7JAN8_MEDTR	0	G7JAN8	0	I1MZ55	0	Glyma.18G030600.2.p	0	Glyma.18G030600	AT5G05800.1
AmCoGF420_1	2263	1	tr|A0A072TXP8|A0A072TXP8_MEDTR	6e-117	A0A072TXP8	1e-118	K7MUY0	3e-111	Glyma.18G266400.2.p	3e-111	Glyma.18G266400	AT3G29390.1	RS2-interacting KH protein
AmCoGF420_2	6041	9	tr|K7MUY0|K7MUY0_SOYBN	6e-130	A0A072TXP8	2e-112	K7MUY0	2e-131	Glyma.18G266400.2.p	2e-131	Glyma.18G266400	AT3G29390.1	RS2-interacting KH protein
AmCoGF33190	3947	5	tr|A0A072VSZ0|A0A072VSZ0_MEDTR	0	A0A072VSZ0	0	K7N266	2e-161	Glyma.20G076700.2.p	2e-161	Glyma.20G076700	AT1G04790.1	RING/U-box superfamily protein
AmCoGF423	3551	4	tr|A0A072UNA8|A0A072UNA8_MEDTR	6e-112	A0A072UNA8	1e-113	I1K9S7	7e-89	Glyma.06G098100.1.p	7e-89	Glyma.06G098100	AT1G78750.1	F-box/RNI-like superfamily protein
AmCoGF33193_1	3873	1	tr|G7LI99|G7LI99_MEDTR	2e-164	G7LI99	3e-166	K7L7J7	3e-157	Glyma.08G189600.1.p	4e-157	Glyma.08G189600	AT1G55020.1	lipoxygenase 1
AmCoGF33193_2	5735	1	tr|Q6KC90|Q6KC90_PEA	0	G7J7N5	0	I1M934	0	Glyma.14G096000.1.p	0	Glyma.14G096000	AT2G26140.1	FTSH protease 4
AmCoGF33193_3	3631	10	tr|G7LI99|G7LI99_MEDTR	0	G7LI99	0	K7L7J7	3e-175	Glyma.08G189600.1.p	3e-175	Glyma.08G189600	AT1G55020.1	lipoxygenase 1
AmCoGF33193_4	3125	5	tr|G7LI99|G7LI99_MEDTR	0	G7LI99	0	K7L7J7	3e-175	Glyma.08G189600.1.p	2e-175	Glyma.08G189600	AT1G55020.1	lipoxygenase 1
AmCoGF33196_1	1630	1	tr|G7KDB1|G7KDB1_MEDTR	0	G7KDB1	0	I1NG65	0	Glyma.20G138100.1.p	0	Glyma.20G138100	AT4G21410.1	cysteine-rich RLK (RECEPTOR-like protein kinase) 29
AmCoGF33196_2	2180	1	tr|G7KDB1|G7KDB1_MEDTR	0	G7KDB1	0	I1N3U9	0	Glyma.18G237900.1.p	0	Glyma.18G237900	AT4G21410.1	cysteine-rich RLK (RECEPTOR-like protein kinase) 29
AmCoGF32840	2838	4	tr|A0A0B2SIE4|A0A0B2SIE4_GLYSO	0	G7J6T0	0	K7M7C8	0	Glyma.14G161200.13.p	0	Glyma.14G161200	AT5G53150.1	DNAJ heat shock N-terminal domain-containing protein
AmCoGF33202_1	2403	3	tr|A0A0R0G736|A0A0R0G736_SOYBN	1e-119	A0A072UMV4	7e-106	A0A0R0G736	4e-121	Glyma.15G069300.2.p	4e-121	Glyma.15G069300	AT1G61215.1	bromodomain 4
AmCoGF33202_2	1598	1	tr|A0A0R0G736|A0A0R0G736_SOYBN	3e-33	A0A072UMV4	2e-27	A0A0R0G736	1e-34	Glyma.15G069300.2.p	9e-35	Glyma.15G069300	AT1G61215.1	bromodomain 4
AmCoGF33203	3390	2	tr|A0A072VAE9|A0A072VAE9_MEDTR	0	A0A072VAE9	0	K7M247	0	Glyma.13G266300.1.p	0	Glyma.13G266300	AT1G53440.1	Leucine-rich repeat transmembrane protein kinase
AmCoGF33206	1757	1	tr|G7LDJ8|G7LDJ8_MEDTR	0	G7LDJ8	0	I1KIM7	0	Glyma.07G083300.1.p	0	Glyma.07G083300	AT2G45510.1	cytochrome P450, family 704, subfamily A, polypeptide 2
AmCoGF440_1	3183	3	tr|A0A072UWP7|A0A072UWP7_MEDTR	0	A0A072UWP7	0	K7MQK5	0	Glyma.18G079400.1.p	0	Glyma.18G079400	AT5G55600.3	agenet domain-containing protein / bromo-adjacent homology (BAH) domain-containing protein
AmCoGF440_2	1687	1	tr|A0A072UWP7|A0A072UWP7_MEDTR	9e-156	A0A072UWP7	2e-157	K7MQK7	2e-154	Glyma.18G079400.6.p	2e-154	Glyma.18G079400	AT5G55600.1	agenet domain-containing protein / bromo-adjacent homology (BAH) domain-containing protein
AmCoGF33209	221	1	NA	NA	NA	NA	NA	NA	NA	NA	NA	NA	NA
AmCoGF444	2669	1	tr|I1NC49|I1NC49_SOYBN	3e-121	A0A072UFN2	5e-121	I1NC49	1e-122	Glyma.19G240600.1.p	1e-122	Glyma.19G240600	AT2G34970.1	Trimeric LpxA-like enzyme
AmCoGF448	1677	1	tr|A0A072UQZ4|A0A072UQZ4_MEDTR	0	A0A072UQZ4	0	I1K243	0	Glyma.05G093000.1.p	0	Glyma.05G093000	AT5G67130.1	PLC-like phosphodiesterases superfamily protein
AmCoGF449_1	4021	2	tr|I3T323|I3T323_MEDTR	2e-88	I3T323	3e-90	I1KK89	6e-82	Glyma.07G143100.1.p	6e-82	Glyma.07G143100	AT2G38000.1	chaperone protein dnaJ-related
AmCoGF449_2	4068	1	tr|I3T323|I3T323_MEDTR	2e-88	I3T323	3e-90	I1KK89	7e-82	Glyma.07G143100.1.p	7e-82	Glyma.07G143100	AT2G38000.1	chaperone protein dnaJ-related
AmCoGF449_3	4083	3	tr|I3T323|I3T323_MEDTR	2e-88	I3T323	4e-90	I1KK89	7e-82	Glyma.07G143100.1.p	7e-82	Glyma.07G143100	AT2G38000.1	chaperone protein dnaJ-related
AmCoGF451	3006	6	tr|A0A072UU53|A0A072UU53_MEDTR	1e-53	A0A072UU53	2e-55	I1J657	6e-50	Glyma.01G065800.1.p	6e-50	Glyma.01G065800	AT3G14470.1	NB-ARC domain-containing disease resistance protein
AmCoGF38305	2076	3	tr|G7KFG1|G7KFG1_MEDTR	0	G7KFG1	0	D2DKF1	9e-173	Glyma.14G001000.1.p	9e-173	Glyma.14G001000	AT2G17265.1	homoserine kinase
AmCoGF33224	4001	3	tr|G7JDX5|G7JDX5_MEDTR	2e-117	G7JDX5	4e-119	I1KEI7	2e-109	Glyma.06G271800.1.p	2e-109	Glyma.06G271800	AT3G15160.1
AmCoGF33225_1	2779	1	tr|G7KTD2|G7KTD2_MEDTR	0	G7KTD2	0	A0A0R0IJF6	0	Glyma.09G244800.1.p	0	Glyma.09G244800	AT2G44140.1	Peptidase family C54 protein
AmCoGF33225_2	2014	1	tr|G7KTD2|G7KTD2_MEDTR	0	G7KTD2	0	A0A0R0IJF6	0	Glyma.09G244800.1.p	0	Glyma.09G244800	AT2G44140.1	Peptidase family C54 protein
AmCoGF458_1	1899	1	tr|A0A072VKC9|A0A072VKC9_MEDTR	1e-112	A0A072VKC9	2e-114	K7LI37	4e-109	Glyma.10G083700.2.p	4e-109	Glyma.10G083700	AT5G06440.3
AmCoGF458_2	2425	1	tr|A0A072VIP0|A0A072VIP0_MEDTR	0	A0A072VIP0	0	I1JGF5	0	Glyma.02G193200.1.p	0	Glyma.02G193200	AT5G06440.3
AmCoGF460	1633	1	tr|A0A0A1H9X6|A0A0A1H9X6_LOTJA	0	G7LG31	0	I1M0R4	0	Glyma.13G196300.1.p	0	Glyma.13G196300	AT5G13500.2
AmCoGF33232	1798	1	tr|K7LN52|K7LN52_SOYBN	0	B7FHJ9	3e-160	K7LN52	0	Glyma.11G050900.2.p	0	Glyma.11G050900	AT4G33920.1	Protein phosphatase 2C family protein
AmCoGF472_1	1769	1	tr|I1JRE8|I1JRE8_SOYBN	1e-151	Q2HTN3	5e-150	I1JRE8	3e-153	Glyma.03G239900.1.p	5e-153	Glyma.03G239900	AT3G05200.1	RING/U-box superfamily protein
AmCoGF472_2	1828	2	tr|I1JRE8|I1JRE8_SOYBN	1e-151	Q2HTN3	2e-149	I1JRE8	4e-153	Glyma.03G239900.1.p	6e-153	Glyma.03G239900	AT3G05200.1	RING/U-box superfamily protein
AmCoGF473	3228	1	tr|K7K9K2|K7K9K2_SOYBN	0	A0A072VKE9	0	K7K9K2	0	Glyma.02G195600.1.p	0	Glyma.02G195600	AT3G05680.1	embryo defective 2016
AmCoGF474	2530	1	tr|A0A072UQN6|A0A072UQN6_MEDTR	0	A0A072UQN6	0	K7KMG9	0	Glyma.05G023300.1.p	0	Glyma.05G023300
AmCoGF476	2292	1	tr|A0A151U288|A0A151U288_CAJCA	1e-15	G7K3K2	2e-17	A0A0R0L377	6e-15	Glyma.02G292200.2.p	6e-15	Glyma.02G292200	AT3G20475.1	MUTS-homologue 5
AmCoGF481	4103	6	tr|G7KFE6|G7KFE6_MEDTR	0	G7KFE6	0	K7KBT4	0	Glyma.02G310800.1.p	0	Glyma.02G310800	AT4G38380.1	MATE efflux family protein
AmCoGF482_1	1663	1	tr|W9RXJ7|W9RXJ7_9ROSA	0	A0A072TUS6	0	I1N6P9	0	Glyma.19G046100.1.p	0	Glyma.19G046100	AT5G16040.1	Regulator of chromosome condensation (RCC1) family protein
AmCoGF482_2	1630	2	tr|W9RXJ7|W9RXJ7_9ROSA	0	A0A072TUS6	0	I1N6P9	0	Glyma.19G046100.1.p	0	Glyma.19G046100	AT5G16040.1	Regulator of chromosome condensation (RCC1) family protein
AmCoGF488	3211	3	tr|A0A072W0G2|A0A072W0G2_MEDTR	0	A0A072W0G2	0	I1LE04	0	Glyma.10G243900.2.p	0	Glyma.10G243900	AT1G04200.1
AmCoGF33258	3096	1	tr|K7LN82|K7LN82_SOYBN	0	G7LGE6	1e-19	K7LN82	0	Glyma.11G057500.1.p	0	Glyma.11G057500	AT5G66820.1
AmCoGF33259	1780	2	tr|K7K4F9|K7K4F9_SOYBN	0	A0A072U5E3	5e-178	K7K4F9	0	Glyma.01G176900.7.p	0	Glyma.01G176900	AT4G38150.2	Pentatricopeptide repeat (PPR) superfamily protein
AmCoGF497	3067	2	tr|A0A151T040|A0A151T040_CAJCA	9e-123	B7FNE0	7e-121	C6TKR4	5e-120	Glyma.13G047900.2.p	3e-118	Glyma.13G047900	AT3G02420.1
AmCoGF498_1	2835	1	tr|A0A151SHB5|A0A151SHB5_CAJCA	1e-129	G7KUS5	1e-119	A0A0R0IXV4	6e-129	Glyma.07G013800.1.p	6e-129	Glyma.07G013800	AT5G35790.1	glucose-6-phosphate dehydrogenase 1
AmCoGF498_2	3099	1	tr|A0A151SHB5|A0A151SHB5_CAJCA	3e-128	G7KUS5	2e-105	A0A0R0IXV4	7e-128	Glyma.07G013800.1.p	7e-128	Glyma.07G013800	AT5G35790.1	glucose-6-phosphate dehydrogenase 1
AmCoGF506	1818	1	tr|A0A0S3SZD6|A0A0S3SZD6_PHAAN	5e-114	G7L8C7	1e-103	I1KHF7	4e-111	Glyma.07G042800.1.p	4e-111	Glyma.07G042800	AT3G14180.1	sequence-specific DNA binding transcription factors
AmCoGF33280	3942	5	tr|A0A151UBB4|A0A151UBB4_CAJCA	1e-103	I3SRK3	6e-85	I1KMC9	7e-92	Glyma.07G225500.1.p	7e-92	Glyma.07G225500	AT3G25150.1	Nuclear transport factor 2 (NTF2) family protein with RNA binding (RRM-RBD-RNP motifs) domain
AmCoGF33281_1	2494	1	NA	NA	A0A072U2Z3	0.0003	NA	NA	Glyma.16G042600.5.p	0.0009	Glyma.16G042600	AT5G18230.1	transcription regulator NOT2/NOT3/NOT5 family protein
AmCoGF33281_2	7230	3	tr|A2Q5Q7|A2Q5Q7_MEDTR	0	A2Q5Q7	0	K7MXS5	0	Glyma.19G109500.3.p	0	Glyma.19G109500	AT5G18230.1	transcription regulator NOT2/NOT3/NOT5 family protein
AmCoGF33281_3	6144	1	tr|V7CUV9|V7CUV9_PHAVU	7e-91	A0A072U2Z3	2e-80	I1ML37	1e-88	Glyma.16G042600.4.p	1e-88	Glyma.16G042600	AT5G18230.1	transcription regulator NOT2/NOT3/NOT5 family protein
AmCoGF33281_4	6253	1	tr|I1ML37|I1ML37_SOYBN	0	A2Q5Q7	0	I1ML37	0	Glyma.16G042600.4.p	0	Glyma.16G042600	AT5G18230.1	transcription regulator NOT2/NOT3/NOT5 family protein
AmCoGF33281_5	4891	2	tr|I1ML38|I1ML38_SOYBN	3e-65	A0A072U2Z3	3e-59	I1ML38	8e-67	Glyma.16G042600.3.p	8e-67	Glyma.16G042600	AT5G18230.1	transcription regulator NOT2/NOT3/NOT5 family protein
AmCoGF33281_6	6700	4	tr|A2Q5Q7|A2Q5Q7_MEDTR	0	A2Q5Q7	0	I1ML37	0	Glyma.16G042600.4.p	0	Glyma.16G042600	AT5G18230.1	transcription regulator NOT2/NOT3/NOT5 family protein
AmCoGF33282	1327	1	tr|I1JQL7|I1JQL7_SOYBN	0	G7KSP3	0	I1JQL7	0	Glyma.03G214100.2.p	0	Glyma.03G214100	AT1G02860.1	SPX (SYG1/Pho81/XPR1) domain-containing protein
AmCoGF33283_1	3379	2	tr|A0A072UBG4|A0A072UBG4_MEDTR	2e-173	A0A072UBG4	3e-175	K7L1W1	3e-167	Glyma.07G151700.1.p	1e-150	Glyma.07G151700	AT3G51830.1	SAC domain-containing protein 8
AmCoGF33283_2	3333	4	tr|A0A151R6K8|A0A151R6K8_CAJCA	4e-91	G7KXB3	2e-61	C6ZRX2	6e-70	Glyma.16G047100.5.p	3e-70	Glyma.16G047100	AT3G26700.1	Protein kinase superfamily protein
AmCoGF33283_3	4243	10	tr|C6ZRX2|C6ZRX2_SOYBN	1e-67	G7KXB3	7e-61	C6ZRX2	3e-69	Glyma.16G047100.5.p	2e-69	Glyma.16G047100	AT3G26700.1	Protein kinase superfamily protein
AmCoGF33283_4	2909	1	tr|I3TAM6|I3TAM6_MEDTR	3e-34	I3TAM6	5e-36	I1JS31	3e-31	Glyma.03G260200.2.p	3e-31	Glyma.03G260200	AT1G01140.1	CBL-interacting protein kinase 9
AmCoGF33283_5	3177	6	tr|K7L1W1|K7L1W1_SOYBN	3e-54	A0A072UBG4	1e-39	K7L1W1	1e-55	Glyma.07G151700.1.p	1e-55	Glyma.07G151700	AT3G51830.1	SAC domain-containing protein 8
AmCoGF33289	1634	1	tr|G7I265|G7I265_MEDTR	0	G7I265	0	I1M9Z8	0	Glyma.14G144700.1.p	0	Glyma.14G144700	AT1G10010.1	amino acid permease 8
AmCoGF525	2592	2	tr|I1LRL9|I1LRL9_SOYBN	0	G7JES9	0	I1LRL9	0	Glyma.12G095400.1.p	0	Glyma.12G095400	AT1G08410.1	P-loop containing nucleoside triphosphate hydrolases superfamily protein
AmCoGF33296	4157	4	tr|A0A151T050|A0A151T050_CAJCA	8e-120	G7ZZ57	1e-120	K7LXS4	2e-118	Glyma.13G047700.1.p	6e-118	Glyma.13G047700	AT5G38600.1	Proline-rich spliceosome-associated (PSP) family protein / zinc knuckle (CCHC-type) family protein
AmCoGF538	2887	1	tr|G7K4B9|G7K4B9_MEDTR	0	G7K4B9	0	I1M6K6	0	Glyma.14G017100.1.p	0	Glyma.14G017100	AT1G66970.1	SHV3-like 2
AmCoGF33312	3974	3	tr|A0A072TTM0|A0A072TTM0_MEDTR	6e-171	A0A072TTM0	1e-172	M1FIR2	3e-120	NA	NA	NA	NA	NA
AmCoGF545_1	1021	1	tr|T2DNF5|T2DNF5_PHAVU	0	A0A072UHQ1	0	I1JGB2	0	Glyma.02G186700.1.p	0	Glyma.02G186700	AT2G41530.1	S-formylglutathione hydrolase
AmCoGF545_2	1847	1	tr|A0A151QV31|A0A151QV31_CAJCA	2e-74	A0A072UHQ1	2e-66	I1JGB2	1e-64	Glyma.02G186700.1.p	7e-65	Glyma.02G186700	AT2G41530.1	S-formylglutathione hydrolase
AmCoGF548_1	3524	1	tr|I1MZW3|I1MZW3_SOYBN	0	G7KEA9	0	I1MZW3	0	Glyma.18G058900.1.p	0	Glyma.18G058900	AT2G30110.1	ubiquitin-activating enzyme 1
AmCoGF548_2	3214	1	tr|I1MZW3|I1MZW3_SOYBN	0	G7KEA8	0	I1MZW3	0	Glyma.18G058900.1.p	0	Glyma.18G058900	AT2G30110.1	ubiquitin-activating enzyme 1
AmCoGF548_3	3703	2	tr|G7KEA9|G7KEA9_MEDTR	0	G7KEA9	0	K7KA83	0	Glyma.02G229700.1.p	0	Glyma.02G229700	AT5G06460.1	ubiquitin activating enzyme 2
AmCoGF548_4	1688	1	tr|G7KEA9|G7KEA9_MEDTR	9e-175	G7KEA9	2e-176	K7M828	9e-175	Glyma.14G196800.2.p	9e-175	Glyma.14G196800	AT5G06460.1	ubiquitin activating enzyme 2
AmCoGF548_5	3016	1	tr|A0A151RBT6|A0A151RBT6_CAJCA	0	G7KEA9	0	K7LR00	0	Glyma.11G166100.1.p	0	Glyma.11G166100	AT2G30110.1	ubiquitin-activating enzyme 1
AmCoGF33318	2779	5	tr|A0A0L9VGU3|A0A0L9VGU3_PHAAN	0	A0A072UP94	3e-155	I1M2K2	4e-176	Glyma.13G254500.2.p	4e-176	Glyma.13G254500	AT5G65630.1	global transcription factor group E7
AmCoGF552	2754	2	tr|G7JUG1|G7JUG1_MEDTR	0	G7JUG1	0	I1JM14	0	Glyma.03G070500.1.p	0	Glyma.03G070500	AT4G23980.1	auxin response factor 9
AmCoGF33325	261	1	NA	NA	NA	NA	NA	NA	NA	NA	NA	NA	NA
AmCoGF38208	3114	1	tr|A0A151SDI8|A0A151SDI8_CAJCA	0	G7LG75	0	K7MV39	0	Glyma.18G276200.1.p	0	Glyma.18G276200	AT5G15700.1	DNA/RNA polymerases superfamily protein
AmCoGF561	2641	2	tr|A0A151RKU0|A0A151RKU0_CAJCA	0	G7K8S5	0	I1LW56	0	Glyma.13G081500.2.p	0	Glyma.13G081500	AT1G44820.1	Peptidase M20/M25/M40 family protein
AmCoGF563	2434	2	tr|K7LJM6|K7LJM6_SOYBN	0	G7K3Z1	0	K7LJM6	0	Glyma.10G156900.2.p	0	Glyma.10G156900	AT1G09830.1	Glycinamide ribonucleotide (GAR) synthetase
AmCoGF33332	1555	1	tr|D3YBB5|D3YBB5_TRIRP	9e-142	A0A072V1V7	1e-143	I1KAP9	1e-121	Glyma.06G126800.1.p	1e-121	Glyma.06G126800	AT3G06240.1	F-box family protein
AmCoGF568_1	8665	1	tr|K7MNG9|K7MNG9_SOYBN	0	G7IB74	0	K7MNG9	0	Glyma.17G229100.1.p	0	Glyma.17G229100	AT5G11850.1	Protein kinase superfamily protein
AmCoGF568_2	2022	1	tr|G7IB74|G7IB74_MEDTR	3e-157	G7IB74	5e-159	K7MNG9	7e-157	Glyma.17G229100.1.p	2e-157	Glyma.17G229100	AT5G11850.1	Protein kinase superfamily protein
AmCoGF568_3	3269	1	tr|V7CVP9|V7CVP9_PHAVU	0	A0A072VEC9	0	K7MNG9	0	Glyma.17G229100.1.p	0	Glyma.17G229100	AT5G11850.1	Protein kinase superfamily protein
AmCoGF33337	5802	2	tr|M5Y3P4|M5Y3P4_PRUPE	2e-34	A0A072VEZ0	4e-34	I1KQB6	2e-33	Glyma.02G085000.2.p	3e-33	Glyma.02G085000	AT2G01690.1	ARM repeat superfamily protein
AmCoGF33338	507	1	NA	NA	NA	NA	NA	NA	NA	NA	NA	NA	NA
AmCoGF571	2353	1	tr|I1KRX0|I1KRX0_SOYBN	0	A0A072TSX5	0	I1KRX0	0	Glyma.08G099900.1.p	0	Glyma.08G099900	AT1G30320.1	Remorin family protein
AmCoGF576_1	2883	1	tr|A0A072UJV3|A0A072UJV3_MEDTR	0	A0A072UJV3	0	I1LL48	0	Glyma.11G145300.4.p	0	Glyma.11G145300	AT1G08030.1	tyrosylprotein sulfotransferase
AmCoGF576_2	3824	7	tr|A0A072UJV3|A0A072UJV3_MEDTR	0	A0A072UJV3	0	I1LL48	0	Glyma.11G145300.4.p	0	Glyma.11G145300	AT1G08030.1	tyrosylprotein sulfotransferase
AmCoGF577	2158	1	tr|G7JRW0|G7JRW0_MEDTR	0	G7JRW0	0	I1KLC6	0	Glyma.07G189700.1.p	0	Glyma.07G189700	AT1G61350.1	ARM repeat superfamily protein
AmCoGF33346	1883	4	tr|I1LS90|I1LS90_SOYBN	1e-113	Q2HUC0	2e-98	I1LS90	3e-115	Glyma.12G119800.1.p	3e-115	Glyma.12G119800	AT1G23280.1	MAK16 protein-related
AmCoGF33350	2335	1	tr|A0A0B2PNU6|A0A0B2PNU6_GLYSO	0	A0A072U9J1	0	I1MPI1	0	Glyma.16G178800.1.p	0	Glyma.16G178800	AT5G52640.1	heat shock protein 90.1
AmCoGF33352	3042	2	tr|I1JAQ6|I1JAQ6_SOYBN	0	G7K3S6	0	I1JAQ6	0	Glyma.01G235300.1.p	0	Glyma.01G235300	AT2G32010.2	CVP2 like 1
AmCoGF33355	2957	2	tr|G7JU40|G7JU40_MEDTR	3e-178	G7JU40	5e-180	I1K169	1e-177	Glyma.05G016900.1.p	1e-177	Glyma.05G016900	AT5G08160.1	serine/threonine protein kinase 3
AmCoGF32866	3087	2	tr|G7JUZ2|G7JUZ2_MEDTR	0	G7JUZ2	0	I1KEV4	0	Glyma.06G285400.1.p	0	Glyma.06G285400	AT1G06290.1	acyl-CoA oxidase 3
AmCoGF11872	2911	3	tr|I1JTZ6|I1JTZ6_SOYBN	3e-53	A0A072V2K4	4e-53	I1JTZ6	8e-55	Glyma.04G054000.2.p	8e-55	Glyma.04G054000	AT1G21320.2	nucleotide binding;nucleic acid binding
AmCoGF592	3609	4	tr|A0A151SBS0|A0A151SBS0_CAJCA	0	G7IXL5	0	A0A0R0IVG1	0	Glyma.08G315400.1.p	0	Glyma.08G315400	AT5G36210.1	alpha/beta-Hydrolases superfamily protein
AmCoGF593_1	3096	2	tr|G7LDS7|G7LDS7_MEDTR	0	G7LDS7	0	I1N1A4	0	Glyma.18G128300.1.p	0	Glyma.18G128300	AT4G20720.1	dentin sialophosphoprotein-related
AmCoGF593_2	2929	1	tr|G7LDS7|G7LDS7_MEDTR	0	G7LDS7	0	I1N1A4	0	Glyma.18G128300.1.p	0	Glyma.18G128300	AT4G20720.1	dentin sialophosphoprotein-related
AmCoGF33362	2055	4	tr|A0A0B2SB95|A0A0B2SB95_GLYSO	3e-84	G7KC51	3e-84	C6SV99	9e-86	Glyma.01G178200.1.p	4e-86	Glyma.01G178200	AT4G36800.2	RUB1 conjugating enzyme 1
AmCoGF33363	1727	2	tr|A0A151RRI9|A0A151RRI9_CAJCA	5e-84	G7IP43	1e-85	I1MF05	5e-83	Glyma.15G091600.2.p	4e-83	Glyma.15G091600	AT1G30360.1	Early-responsive to dehydration stress protein (ERD4)
AmCoGF33365	1860	1	tr|G7LAI2|G7LAI2_MEDTR	0	G7LAI2	0	I1KQ73	0	Glyma.08G042900.1.p	0	Glyma.08G042900	AT2G01650.1	plant UBX domain-containing protein 2
AmCoGF600_1	2110	1	tr|B7FJ84|B7FJ84_MEDTR	1e-147	B7FJ84	2e-149	I1JFB6	4e-139	Glyma.02G148300.1.p	3e-139	Glyma.02G148300	AT4G02860.1	Phenazine biosynthesis PhzC/PhzF protein
AmCoGF600_2	2706	1	tr|B7FJ84|B7FJ84_MEDTR	4e-116	B7FJ84	6e-118	I1JFB6	3e-107	Glyma.02G148300.1.p	2e-107	Glyma.02G148300	AT4G02860.1	Phenazine biosynthesis PhzC/PhzF protein
AmCoGF601	2900	2	tr|V7AY93|V7AY93_PHAVU	2e-176	G7JAA2	8e-172	I1JY86	1e-175	Glyma.04G219400.1.p	1e-175	Glyma.04G219400	AT2G21950.1	SKP1 interacting partner 6
AmCoGF33377_1	3296	3	tr|A0A0S3RIH2|A0A0S3RIH2_PHAAN	3e-146	G7KFF7	5e-121	C6ZRU2	2e-146	Glyma.14G001300.2.p	2e-146	Glyma.14G001300	AT2G17220.2	Protein kinase superfamily protein
AmCoGF33377_2	3509	1	tr|A0A0S3RIH2|A0A0S3RIH2_PHAAN	1e-145	G7KFF7	2e-120	C6ZRU2	7e-146	Glyma.14G001300.2.p	7e-146	Glyma.14G001300	AT2G17220.2	Protein kinase superfamily protein
AmCoGF610	2702	1	tr|A0A0S3S912|A0A0S3S912_PHAAN	0	A4Q377	0	I1M0T4	0	Glyma.13G198200.3.p	0	Glyma.13G198200	AT5G13480.1	Transducin/WD40 repeat-like superfamily protein
AmCoGF611_1	1486	1	tr|O24102|O24102_MEDTR	4e-23	O24102	7e-25	C6TIZ0	3e-20	Glyma.20G062700.1.p	4e-20	Glyma.20G062700	AT3G22142.1	Bifunctional inhibitor/lipid-transfer protein/seed storage 2S albumin superfamily protein
AmCoGF611_2	3273	2	tr|O24102|O24102_MEDTR	1e-22	O24102	3e-24	I1NDT2	7e-20	Glyma.20G062700.1.p	7e-20	Glyma.20G062700	AT3G22142.1	Bifunctional inhibitor/lipid-transfer protein/seed storage 2S albumin superfamily protein
AmCoGF611_3	2727	5	tr|O24102|O24102_MEDTR	2e-20	O24102	4e-22	C6TIZ0	3e-14	Glyma.20G062700.1.p	5e-14	Glyma.20G062700	AT3G22142.1	Bifunctional inhibitor/lipid-transfer protein/seed storage 2S albumin superfamily protein
AmCoGF611_4	14825	6	tr|O24102|O24102_MEDTR	3e-21	O24102	5e-23	I1NDT2	1e-18	Glyma.20G062700.1.p	1e-18	Glyma.20G062700	AT3G22142.1	Bifunctional inhibitor/lipid-transfer protein/seed storage 2S albumin superfamily protein
AmCoGF611_5	6650	1	tr|A0A072U3I2|A0A072U3I2_MEDTR	8e-50	A0A072U3I2	1e-51	I1N9E7	4e-39	Glyma.19G153300.1.p	4e-39	Glyma.19G153300	AT4G02920.1
AmCoGF611_6	2406	1	tr|I1KV24|I1KV24_SOYBN	0	G7LGN1	0	I1KV24	0	Glyma.08G201300.2.p	0	Glyma.08G201300	AT1G15210.1	pleiotropic drug resistance 7
AmCoGF611_7	2725	1	tr|O24102|O24102_MEDTR	1e-22	O24102	2e-24	I1NDT2	5e-20	Glyma.20G062700.1.p	5e-20	Glyma.20G062700	AT3G22142.1	Bifunctional inhibitor/lipid-transfer protein/seed storage 2S albumin superfamily protein
AmCoGF611_8	4913	1	tr|A0A0B2SPS6|A0A0B2SPS6_GLYSO	1e-68	G7KEN6	3e-70	I1M6A0	4e-70	Glyma.14G007700.1.p	4e-70	Glyma.14G007700	AT3G07770.1	HEAT SHOCK PROTEIN 89.1
AmCoGF611_9	1949	1	tr|O24102|O24102_MEDTR	4e-23	O24102	8e-25	C6TIZ0	2e-20	Glyma.20G062700.1.p	3e-20	Glyma.20G062700	AT3G22142.1	Bifunctional inhibitor/lipid-transfer protein/seed storage 2S albumin superfamily protein
AmCoGF611_10	1489	2	tr|O24102|O24102_MEDTR	4e-23	O24102	7e-25	C6TIZ0	3e-20	Glyma.20G062700.1.p	4e-20	Glyma.20G062700	AT3G22142.1	Bifunctional inhibitor/lipid-transfer protein/seed storage 2S albumin superfamily protein
AmCoGF612	2617	2	tr|I1J9A2|I1J9A2_SOYBN	5e-170	G7K591	7e-148	I1J9A2	2e-171	Glyma.01G189500.1.p	2e-171	Glyma.01G189500	AT3G19420.1	PTEN 2
AmCoGF617_1	2195	2	tr|A0A072UNK6|A0A072UNK6_MEDTR	0	A0A072UNK6	0	I1K307	0	Glyma.05G127800.1.p	0	Glyma.05G127800	AT4G18240.1	starch synthase 4
AmCoGF617_2	1535	1	tr|A0A072UNK6|A0A072UNK6_MEDTR	0	A0A072UNK6	0	I1K307	0	Glyma.05G127800.1.p	0	Glyma.05G127800	AT4G18240.1	starch synthase 4
AmCoGF617_3	2939	1	tr|A0A072UNK6|A0A072UNK6_MEDTR	0	A0A072UNK6	0	I1K307	0	Glyma.05G127800.1.p	0	Glyma.05G127800	AT4G18240.1	starch synthase 4
AmCoGF33386_1	1642	3	tr|A0A072UVM3|A0A072UVM3_MEDTR	1e-90	A0A072UVM3	2e-92	I1N104	2e-89	Glyma.18G111200.1.p	2e-89	Glyma.18G111200	AT2G30860.1	glutathione S-transferase PHI 9
AmCoGF33386_2	1642	1	tr|A0A072UVM3|A0A072UVM3_MEDTR	1e-90	A0A072UVM3	2e-92	I1N104	2e-89	Glyma.18G111200.1.p	2e-89	Glyma.18G111200	AT2G30860.1	glutathione S-transferase PHI 9
AmCoGF622	1963	2	tr|A0A072UGG4|A0A072UGG4_MEDTR	0	A0A072UGG4	0	I1KG31	0	Glyma.07G002000.1.p	0	Glyma.07G002000	AT3G20260.1	Protein of unknown function (DUF1666)
AmCoGF21949	2122	2	tr|I1JYM3|I1JYM3_SOYBN	0	G7J863	0	I1JYM3	0	Glyma.04G232300.2.p	0	Glyma.04G232300	AT3G49320.1	Metal-dependent protein hydrolase
AmCoGF624_1	3620	9	tr|V7CL14|V7CL14_PHAVU	1e-37	A0A072VHP2	5e-33	I1NEQ9	7e-34	Glyma.20G087900.2.p	7e-34	Glyma.20G087900	AT5G43530.1	Helicase protein with RING/U-box domain
AmCoGF624_2	3539	1	tr|V7CL14|V7CL14_PHAVU	1e-37	A0A072VV80	1e-33	I1NAP9	2e-34	Glyma.19G195300.1.p	2e-34	Glyma.19G195300	AT2G36200.1	P-loop containing nucleoside triphosphate hydrolases superfamily protein
AmCoGF624_3	2712	2	tr|V7CL14|V7CL14_PHAVU	9e-38	A0A072VHP2	2e-37	I1NEQ9	1e-37	Glyma.20G087900.2.p	1e-37	Glyma.20G087900	AT5G43530.1	Helicase protein with RING/U-box domain
AmCoGF624_4	5664	1	tr|V7CL14|V7CL14_PHAVU	1e-37	B7FNF6	4e-09	I1KRP3	7e-24	Glyma.08G092200.1.p	7e-24	Glyma.08G092200	AT2G01950.1	BRI1-like 2
AmCoGF624_5	2389	1	tr|V7CL14|V7CL14_PHAVU	8e-38	A0A072VHP2	9e-37	I1NEQ9	3e-37	Glyma.20G087900.2.p	4e-37	Glyma.20G087900	AT5G43530.1	Helicase protein with RING/U-box domain
[truncated: 21,896 more rows]
