# Supplementary material for: Long read reference genome-free reconstruction of a full-length transcriptome from Astragalus membranaceus reveals transcript variants involved in bioactive compound biosynthesis
Source: Cell Discov. 2017 Aug 29;3:17031–. doi: 10.1038/celldisc.2017.31 (PMC5573880; doi:10.1038/celldisc.2017.31)
Supplement: Supplementary Table S3 [file celldisc201731-s4.xlsx]

## Sheet: Sheet1
Tissue	Number of UniTransModels with hit in UniPortKB_ viridiplantae	Number of UniTransModels with hit in UniProtKB_MEDTR	Number of UniTransModels with hit in UniProtKB_SOYBN	Number of UniTransModels with hit in Gmax reference protein	Total number of annotated UniTransModels	Percentage of annotated UniTrans Models
Leaf	25612	26840	26770	26584	27042	0.967
Root	21405	21310	21252	21130	21500	0.962
