# Supplementary material for: Long read reference genome-free reconstruction of a full-length transcriptome from Astragalus membranaceus reveals transcript variants involved in bioactive compound biosynthesis
Source: Cell Discov. 2017 Aug 29;3:17031–. doi: 10.1038/celldisc.2017.31 (PMC5573880; doi:10.1038/celldisc.2017.31)
Supplement: Supplementary Table S4 [file celldisc201731-s5.xlsx]

## Sheet: leaf
Motif name	Motif accession in Rfam	lncRNA name	Motif start position	Motif end position	Motif start postion in lncRNA	Motif end position in lncRNA	Strand in lncRNA	Whether motif truncated	E-value
snoR44_	RF00357	AmCoGF46976_2	1	97	449	534	+	no	5.1e-17
snoR44_	RF00357	AmCoGF46976_2	1	97	711	796	+	no	4.3e-13
snoR122	RF02407	AmCoGF46976_2	2	73	1133	1207	+	-	3.2e-10
snoZ267	RF00344	AmCoGF46976_2	1	73	153	225	+	no	9e-09
MIR168	RF00677	AmCoGF7362	1	133	204	338	+	no	2e-27
CsrB	RF00018	AmCoGF40800_5	1	223	172	1	-	3'	1.2e-08
snoR2	RF01292	AmCoGF39845_1	1	149	967	1122	+	no	9.1e-28
snoR16	RF00296	AmCoGF39845_1	1	86	4685	4768	+	no	1.4e-14
snoR16	RF00296	AmCoGF39845_1	1	86	1657	1740	+	no	4.6e-14
snoR16	RF00296	AmCoGF39845_1	1	86	3140	3223	+	no	4.6e-14
snoR77Y	RF01178	AmCoGF39845_1	1	85	1176	1252	+	no	2.3e-12
snoR77Y	RF01178	AmCoGF39845_1	1	85	2660	2736	+	no	2.3e-12
snoZ112	RF00337	AmCoGF39845_1	1	184	633	915	+	no	2.2e-09
snoR117	RF01423	AmCoGF39845_1	1	80	102	193	+	no	3.5e-09
snoR77Y	RF01178	AmCoGF39845_1	1	85	4146	4213	+	no	7.8e-06
snoR2	RF01292	AmCoGF39845_3	1	149	270	425	+	no	7.6e-28
snoR16	RF00296	AmCoGF39845_3	1	86	3991	4074	+	no	2.9e-14
snoR16	RF00296	AmCoGF39845_3	1	86	957	1040	+	no	5.9e-14
snoR16	RF00296	AmCoGF39845_3	1	86	2440	2523	+	no	5.9e-14
snoR77Y	RF01178	AmCoGF39845_3	1	85	476	552	+	no	3e-12
snoR77Y	RF01178	AmCoGF39845_3	1	85	1960	2036	+	no	3e-12
snoR77Y	RF01178	AmCoGF39845_3	1	85	3446	3513	+	no	1e-05
snoR2	RF01292	AmCoGF39845_4	1	149	974	1129	+	no	6.5e-28
snoR16	RF00296	AmCoGF39845_4	1	86	1664	1747	+	no	5.1e-14
snoR16	RF00296	AmCoGF39845_4	1	86	3147	3230	+	no	5.1e-14
snoR16	RF00296	AmCoGF39845_4	1	86	4698	4781	+	no	5.1e-14
snoR77Y	RF01178	AmCoGF39845_4	1	85	1183	1259	+	no	2.5e-12
snoR77Y	RF01178	AmCoGF39845_4	1	85	2667	2743	+	no	2.5e-12
snoZ112	RF00337	AmCoGF39845_4	1	184	640	922	+	no	2.4e-09
snoR117	RF01423	AmCoGF39845_4	1	80	102	193	+	no	3.8e-09
snoR77Y	RF01178	AmCoGF39845_4	1	85	4153	4220	+	no	8.7e-06
SNORD36	RF00049	AmCoGF39845_4	1	77	3149	3229	+	no	0.00084
snoU49	RF01300	AmCoGF50346	1	65	646	713	+	no	1.8e-09
tRNA	RF00005	AmCoGF8672_7	1	71	2480	2565	+	no	1.6e-06
mir-67	RF00844	AmCoGF8672_7	1	68	1993	2056	+	no	0.00061
snoU31b	RF01285	AmCoGF19616_2	1	86	212	293	+	no	1.2e-13
snoZ196	RF00134	AmCoGF19616_2	1	85	1210	1293	+	no	2.4e-10
SNORD33	RF00133	AmCoGF19616_2	1	85	795	871	+	no	4.8e-08
snoF1_F	RF00482	AmCoGF19616_2	1	140	973	1126	+	no	1.1e-06
snoR4	RF01171	AmCoGF19616_2	2	79	410	485	+	-	6.4e-05
snoR4	RF01171	AmCoGF19616_2	2	79	628	707	+	-	0.00044
snoZ196	RF00134	AmCoGF19616_3	1	85	641	724	+	no	2e-10
SNORD33	RF00133	AmCoGF19616_3	1	85	226	302	+	no	4e-08
snoF1_F	RF00482	AmCoGF19616_3	1	140	404	557	+	no	3e-07
snoR4	RF01171	AmCoGF19616_3	2	79	59	138	+	-	0.00037
snoR83	RF01227	AmCoGF24160	1	129	439	583	+	no	3.8e-16
snoZ107	RF00360	AmCoGF25660_1	1	117	120	229	+	no	1.3e-25
snoZ107	RF00360	AmCoGF25660_1	1	117	806	915	+	no	1e-23
snoR30	RF00046	AmCoGF25660_1	1	96	342	439	+	no	6.2e-20
snoR30	RF00046	AmCoGF25660_1	1	96	1023	1120	+	no	1.5e-19
SNORD34	RF00147	AmCoGF25660_1	1	80	538	629	+	no	9.1e-05
U6	RF00026	AmCoGF27096_3	1	58	672	731	+	no	0.00015
tRNA	RF00005	AmCoGF61856_1	1	71	2505	2590	+	no	1.6e-06
tRNA	RF00005	AmCoGF61856_2	1	71	2505	2590	+	no	1.7e-06
tRNA	RF00005	AmCoGF61856_4	1	71	2505	2590	+	no	1.4e-06
snoR118	RF01424	AmCoGS121	2	91	508	591	+	-	6.8e-14
snoR77	RF01230	AmCoGS345	1	131	393	517	+	no	3.6e-21
MIR159	RF00638	AmCoGS2116	1	196	437	630	+	no	2.3e-26
mir-548	RF01061	AmCoGS2253	1	84	555	476	-	no	8.2e-05
snoR2	RF01292	AmCoGS2508	1	149	6	163	+	no	2.5e-24
snoR77Y	RF01178	AmCoGS2508	1	85	247	330	+	no	1.2e-11

## Sheet: root
Motif name	Motif accession in Rfam	lncRNA name	Motif start position	Motif end position	Motif start postion in lncRNA	Motif end position in lncRNA	Strand in lncRNA	Whether motif truncated	E-value
snoR118	RF01424	AmCoGF9638	2	91	421	504	+	-	9.5e-14
snoZ122	RF00343	AmCoGF9638	1	94	1435	1513	+	no	2e-07
snoZ122	RF00343	AmCoGF9638	1	94	1739	1817	+	no	4.3e-06
rox1	RF01667	AmCoGF12738_2	1	59	998	953	-	no	0.00034
MIR1023	RF01043	AmCoGF32664_1	1	165	424	606	+	no	3.2e-05
LSU_rRNA_bacteria	RF02541	AmCoGS3379	1	1308	215	1329	+	3'	4.8e-110
MIR168	RF00677	AmCoGS3477	1	133	149	283	+	no	1.4e-27
