# Supplementary material for: Long read reference genome-free reconstruction of a full-length transcriptome from Astragalus membranaceus reveals transcript variants involved in bioactive compound biosynthesis
Source: Cell Discov. 2017 Aug 29;3:17031–. doi: 10.1038/celldisc.2017.31 (PMC5573880; doi:10.1038/celldisc.2017.31)
Supplement: Supplementary Table S5 [file celldisc201731-s6.xlsx]

## Sheet: AST
Gene name	Description	NCBI accession	NCBI length (nt)	Best protein hit in UniProtKB (Soybean)	Coverage of protein for NCBI accesion (%)	UniTransModel id in leaf	UniTransModel length in leaf (nt)	Number of isoforms in leaf	Coverage of NCBI accession	Best protein hit in UniProtKB (Soybean)	Coverage of protein for UniTransModel in leaf (%)	UniTransModel id in root	UniTransModel length in root (nt)	Number of isoforms in root	Coverage of NCBI accession	Best protein hit in UniProtKB (Soybean)	Coveage of protein for UniTransModel in root (%)
AmDXS	1-deoxy-D-xylulose 5-phosphate synthase	KF355950.1	2142	tr|I1KX60|I1KX60_SOYBN	100	AmCoGS3939	1899	1	0.8	tr|I1KX60|I1KX60_SOYBN	79.83	NA	NA	NA	NA	NA	NA
AmDXR	1-deoxy-D-xylulose 5-phosphate reductoisomerase	KF355951.1	1257	tr|F4ZZ26|F4ZZ26_SOYBN	88.19	AmCoGF27659_2	7672	1	1	tr|I1K006|I1K006_SOYBN	100	AmCoGF3180	2812	2	1	tr|I1K006|I1K006_SOYBN	100
AmMCT	2-C-methyl-D-erythritol 4-phosphate cytidylyltransferase	KF355952.1	792	tr|K7MJ68|K7MJ68_SOYBN	69.08	AmCoGF22608_2	3777	1	0.92	tr|A0A0R0F682|A0A0R0F682_SOYBN	73.41	AmCoGF25665	2944	2	0.92	tr|A0A0R0F682|A0A0R0F682_SOYBN	45.09
AmCMK	4-(cytidine 5'-phospho)-2-C-methyl-D-erithritol kinase	KF355953.1	1194	tr|I1NE02|I1NE02_SOYBN	96.2	NA	NA	NA	NA		NA	NA	NA	NA	NA	NA	NA
AmHDS	(E)-4-hydroxy-3-methylbut-2-enyl diphosphate synthase	KF355954.1	2229	tr|K7LVH5|K7LVH5_SOYBN	100	AmCoGF22909_3	3139	2	1	tr|K7LVH5|K7LVH5_SOYBN	99.6	AmCoGS1275	2719	1	1	tr|K7LVH5|K7LVH5_SOYBN	99.6
AmHDR	(E)-4-hydroxy-3-methylbut-2-enyl diphosphate reductase	KF355955.1	1347	tr|I1LQ64|I1LQ64_SOYBN	99.13	AmCoGF42915	2015	2	1	tr|I1LQ64|I1LQ64_SOYBN	99.57	AmCoGF34320	2015	2	1	tr|A0A0R0H152|A0A0R0H152_SOYBN	97.27
AmAACT	acetoacetyl-coenzyme A thiolase	KF355956.1	1155	tr|I1M669|I1M669_SOYBN	97.9	AmCoGF29370_2	3880	1	0.99	tr|A0A0R0GDY6|A0A0R0GDY6_SOYBN	93.12	AmCoGF34801_2	1898	2	0.99	tr|I1M669|I1M669_SOYBN	99.74
AmHMGS	3-hydroxy-3-methylglutaryl coenzyme A synthase	KF355957.1	1383	tr|I1MUS1|I1MUS1_SOYBN	100	AmCoGF5560	3277	4	1	tr|I1MUS1|I1MUS1_SOYBN	100	AmCoGF12737_2	2723	1	0.96	tr|I1MUS1|I1MUS1_SOYBN	95.22
AmHMGR1	3-hydroxy-3-methylglutaryl-coenzyme A reductase 1	KF355958.1	1716	tr|K7K429|K7K429_SOYBN	100	AmCoGF8328_3	2398	1	0.97	tr|I1LID3|I1LID3_SOYBN	100	AmCoGF46210_7	3143	1	0.97	tr|K7K429|K7K429_SOYBN	98.53
AmHMGR2	3-hydroxy-3-methylglutaryl-coenzyme A reductase 2	KF355959.1	1710	tr|K7K429|K7K429_SOYBN	100	AmCoGF8328_3	2398	1	1	tr|I1LID3|I1LID3_SOYBN	100	AmCoGF46210_7	3143	1	0.97	tr|K7K429|K7K429_SOYBN	98.53
AmHMGR3	3-hydroxy-3-methylglutaryl-coenzyme A reductase 3	KF355960.1	1707	tr|K7K429|K7K429_SOYBN	100	AmCoGF8328_3	2398	1	0.99	tr|I1LID3|I1LID3_SOYBN	100	AmCoGF22233	2724	4	1	tr|K7K429|K7K429_SOYBN	98.71
AmMVK	mevalonate kinase	KF355961.1	1167	tr|I1JRE0|I1JRE0_SOYBN	100	AmCoGF41176	1947	3	1	tr|I1JRE0|I1JRE0_SOYBN	100	AmCoGF35529	1610	1	1	tr|I1JRE0|I1JRE0_SOYBN	100
AmPMK1	phosphomevalonate kinase 1	KF355962.1	1527	tr|K7KLY3|K7KLY3_SOYBN	99.41	AmCoGF36338	1845	1	0.99	tr|K7KLY4|K7KLY4_SOYBN	99.21	AmCoGF34136	1998	1	0.99	tr|K7KLY4|K7KLY4_SOYBN	99.21
AmPMK2	phosphomevalonate kinase 2	KF355963.1	1500	tr|K7KLY4|K7KLY4_SOYBN	98.22	AmCoGF36338	1845	1	1	tr|K7KLY4|K7KLY4_SOYBN	99.21	AmCoGF34136	1998	1	0.99	tr|K7KLY4|K7KLY4_SOYBN	99.21
AmMVD	mevalonate diphosphate decarboxylase	KF355964.1	1263	tr|I1NFB9|I1NFB9_SOYBN	99.76	AmCoGF25720	5307	4	1	tr|K7LLW5|K7LLW5_SOYBN	100	AmCoGF24560	2965	3	1	tr|I1NFB9|I1NFB9_SOYBN	99.76
AmIDI	isopentenyl diphosphate isomerase	KF355965.1	672	tr|C6TM75|C6TM75_SOYBN	73.75	AmCoGF35377	3357	2	1	tr|C6TM75|C6TM75_SOYBN	99.67	NA	NA	NA	NA	NA	NA
AmFDS	farnesyl diphosphate synthase	KF355966.1	1029	tr|I1MFU1|I1MFU1_SOYBN	100	AmCoGF24620	3083	2	1	tr|I1L053|I1L053_SOYBN	100	AmCoGS1091	1372	1	1	tr|I1MFU1|I1MFU1_SOYBN	100
AMSS	squalene synthase	HQ829974.1	1242	tr|A0A0R4J4H6|A0A0R4J4H6_SOYBN	100	AmCoGF59523_1	1978	3	0.99	tr|A0A0R4J4H6|A0A0R4J4H6_SOYBN	100	AmCoGF34475_2	1883	1	0.99	tr|A0A0R4J4H6|A0A0R4J4H6_SOYBN	100
