# Supplementary material for: Long read reference genome-free reconstruction of a full-length transcriptome from Astragalus membranaceus reveals transcript variants involved in bioactive compound biosynthesis
Source: Cell Discov. 2017 Aug 29;3:17031–. doi: 10.1038/celldisc.2017.31 (PMC5573880; doi:10.1038/celldisc.2017.31)
Supplement: Supplementary Table S6 [file celldisc201731-s7.xlsx]

## Sheet: Calycosin and CG
Gene name	Description	NCBI accession	NCBI length (nt)	Best protein hit in UniProtKB (Soybean)	Coverage of protein for NCBI accesion (%)	UniTransModel id in leaf	UniTransModel length in leaf (nt)	Number of isoforms in leaf	Coverage of NCBI accession	Best protein hit in UniProtKB (Soybean)	Coverage of protein for UniTransModel in leaf (%)	UniTransModel id in root	UniTransModel length in root (nt)	Number of isoforms in root	Coverage of NCBI accession	Best protein hit in UniProtKB (Soybean)	Coveage of protein for UniTransModel in root (%)
AmPAL2	phenylalanine ammonia-lyase 2	KF355967.1	2157	tr|A0A0R0KUR1|A0A0R0KUR1_SOYBN	99.86	AmCoGF41992_2	2539	2	1	tr|A0A0R0KUR1|A0A0R0KUR1_SOYBN	99.86	AmCoGF907_1	2493	1	1	tr|A0A0R0KUR1|A0A0R0KUR1_SOYBN	99.86
AmPAL3	phenylalanine ammonia-lyase 3	KF355968.1	2157	tr|A0A0R0KUR1|A0A0R0KUR1_SOYBN	99.86	AmCoGF41992_2	2539	2	0.99	tr|A0A0R0KUR1|A0A0R0KUR1_SOYBN	99.86	AmCoGF907_1	2493	1	0.99	tr|A0A0R0KUR1|A0A0R0KUR1_SOYBN	99.86
AmC4H2	cinnamate 4-hydroxylase 2	KF355969.1	1518	tr|C0LUU6|C0LUU6_SOYBN	100	AmCoGF55921	1872	4	1	tr|C0LUU6|C0LUU6_SOYBN	100	AmCoGS4305	1796	1	1	tr|C0LUU6|C0LUU6_SOYBN	100
Am4CL	4-coumaroyl:CoA-ligase	KF355970.1	1635	tr|I1LVS5|I1LVS5_SOYBN	98.53	AmCoGS426	1821	1	1	tr|I1LVS5|I1LVS5_SOYBN	99.27	AmCoGF41764	2204	3	1	tr|I1MSS3|I1MSS3_SOYBN	96.99
AmCHS2	chalcone synthase 2	KF355971.1	1170	tr|I1LG10|I1LG10_SOYBN	100	AmCoGF3337_1	1523	1	0.99	tr|Q84V87|Q84V87_SOYBN	100	NA	NA	NA	NA	NA	NA
AmIOMT	isoflavone O-methyltransferase	KF355972.1	1062	tr|I1NID6|I1NID6_SOYBN	100	NA	NA	NA	NA	NA	NA	AmCoGS3570	1492	1	1	tr|I1NID4|I1NID4_SOYBN	99.72
AmUCGT	UDP-glucose: calycosin 7-O-glucosyltransferase	KF355973.1	1437	tr|I1JE14|I1JE14_SOYBN	99.79	AmCoGF30442_1	1582	1	1	tr|I1KM27|I1KM27_SOYBN	99.79	NA	NA	NA	NA	NA	NA
AmPAL	phenylalanine ammonia-lyase	EF567076.2	2485	tr|I1JPN0|I1JPN0_SOYBN	99.86	AmCoGF27781_4	2812	2	0.98	tr|A0A0R0KUR1|A0A0R0KUR1_SOYBN	99.3	AmCoGS1537	2481	1	0.99	tr|A0A0R0KUR1|A0A0R0KUR1_SOYBN	99.3
AmC4H	HQ339960.1 Astragalus mongholicus cinnamate 4-hydroxylase	HQ339960.1	1786	tr|C0LUU6|C0LUU6_SOYBN	95.65	AmCoGF60706_2	3383	2	0.94	tr|C0LUU6|C0LUU6_SOYBN	95.65	AmCoGF23704	2789	2	0.99	tr|I1MBL5|I1MBL5_SOYBN	95.64
AmCHS1	chalcone synthase 1	JQ048940.1	1170	tr|I1LG10|I1LG10_SOYBN	100	AmCoGF3337_1	1523	1	0.99	tr|Q84V87|Q84V87_SOYBN	100	NA	NA	NA	NA	NA	NA
AmCHR	chalcone reductase	HM357239.1	1196	tr|I1JJS4|I1JJS4_SOYBN	98.1	NA	NA	NA	NA	NA	NA	AmCoGF18377	1539	2	0.99	tr|B5LY00|B5LY00_SOYBN	99.68
AmCHI	chalcone isomerase	DQ205407.2	912	tr|C6TDI3|C6TDI3_SOYBN	95.13	AmCoGF23440_2	4051	2	0.81	tr|C6TDI3|C6TDI3_SOYBN	80.09	NA	NA	NA	NA	NA	NA
AmIFS1	isoflavone synthase	JF912329.1	1943	tr|Q9M6D6|Q9M6D6_SOYBN	100	AmCoGF27269_1	2077	2	0.96	tr|Q9M6D6|Q9M6D6_SOYBN	100	AmCoGF4418	2148	5	0.98	tr|Q9M6D6|Q9M6D6_SOYBN	100
AmI3'H	isoflavone-3'-hydroxylase	JQ609280.1	1822	tr|I1KRL3|I1KRL3_SOYBN	96	AmCoGF54466	1771	2	0.92	tr|I1KRL3|I1KRL3_SOYBN	96	AmCoGF20730	1852	2	0.97	tr|I1KRL3|I1KRL3_SOYBN	96
